# Supplementary material for: Metagenomic Profiling of Internationally Sourced Sewage Influents and Effluents Yields Insight into Selecting Targets for Antibiotic Resistance Monitoring
Source: Environ Sci Technol. 2024 Sep 4;58(37):16547–59. doi: 10.1021/acs.est.4c03726 (PMC11411718; doi:10.1021/acs.est.4c03726)
Supplement: Supplementary file 2 — es4c03726_si_002.xlsx [file es4c03726_si_002.xlsx]

## Sheet: Table S3
Antibiotic Resistance Gene	Antibiotic Class	CHE-1 Influent	CHE-2 Influent	HKG-1 Influent	HKG-2 Influent	IND-1 Influent	IND-2 Influent	PHL-1 Influent	PHL-2 Influent	SWE-1 Influent	SWE-2 Influent	USA-1 Influent	USA-2 Influent	CHE-1 Final Effluent	CHE-2 Final Effluent	HKG-1 Final Effluent	HKG-2 Final Effluent	IND-1 Final Effluent	IND-2 Final Effluent	PHL-1 Final Effluent	PHL-2 Final Effluent	SWE-1 Final Effluent	SWE-2 Final Effluent	USA-1 Final Effluent	USA-2 Final Effluent
AAC(2')-Ib	aminoglycoside	0	0	0.000875279	0.000892151	0.000396758	0.000343753	0	0	0	0	0	0	0	0.000789633	0.00371953	0.00911115	0	0	0	0.0204272	0	0	0.00396308	0
AAC(2')-Ic	aminoglycoside	0	0	0.00094298	0	0	0	0	0	0	0	0	0	0	0	0.00267148	0	0	0	0	0	0	0	0	0
AAC(2')-Id	aminoglycoside	0	0	0	0	0	0	0	0	0	0	0	0	0	0	0.00115128	0	0	0	0	0.00569044	0	0	0	0
AAC(2')-Ie	aminoglycoside	0	0	0	0	0	0	0	0	0	0	0	0	0	0	0.00398521	0.00139456	0	0	0	0	0	0	0	0
AAC(3)-Ia	aminoglycoside	0.00403082	0.00410261	0	0	0.00100478	0	0	0	0.000367639	0.00272467	0.00195597	0.000843305	0.00141382	0	0	0	0	0	0	0	0	0	0	0
AAC(3)-Ib	aminoglycoside	0	0	0	0	0.00043959	0	0.000317232	0	0	0	0	0	0	0	0.00274738	0	0	0	0	0	0	0	0	0
AAC(3)-Ib/AAC(6')-Ib''	aminoglycoside	0	0.000378324	0.000511016	0	0.00023164	0	0	0.000140895	0	0.000279175	0.000180371	0	0	0.00184405	0.00072386	0	0.00101634	0.000467294	0.00239307	0	0	0	0.000771258	0
AAC(3)-Ic	aminoglycoside	0	0.000540002	0.0010941	0	0	0	0	0	0.000362926	0	0	0	0	0	0	0	0	0	0	0.000851135	0	0	0	0
AAC(3)-Id	aminoglycoside	0	0	0	0	0	0	0	0	0	0	0	0	0	0	0	0.0016064	0.00107423	0	0	0	0	0	0	0
AAC(3)-IIa	aminoglycoside	0.000217044	0.000441819	0.000596781	0.00506904	0.00081155	0.000234377	0.00019522	0	0	0.000489044	0	0	0	0	0	0	0	0	0	0	0	0	0	0
AAC(3)-IIb	aminoglycoside	0.000461522	0.00015658	0	0	0	0	0.000207557	0.00017494	0	0.000346633	0	0	0	0	0	0	0	0	0	0	0	0	0	0
AAC(3)-IIc	aminoglycoside	0.0019534	0.000441819	0	0.00547456	0.00081155	0	0	0.000164541	0	0.000489044	0	0	0	0	0	0	0	0	0	0	0	0	0	0
AAC(3)-IIIb	aminoglycoside	0	0	0	0	0.000315787	0	0	0	0	0	0	0	0	0.000628484	0	0	0	0	0.000652478	0	0	0	0	0
AAC(3)-IIIc	aminoglycoside	0.00022249	0	0	0	0	0.000240257	0	0	0	0	0.000215928	0	0	0	0	0	0.000608346	0	0	0	0	0	0.000923299	0
AAC(3)-IV	aminoglycoside	0	0	0	0	0	0	0	0	0	0	0	0	0	0	0.00374836	0	0.000657863	0	0	0	0	0	0	0
AAC(6')-29b	aminoglycoside	0	0	0	0	0.000590594	0.000511693	0	0	0	0	0	0	0	0	0	0	0	0.00119142	0	0	0	0	0	0
AAC(6')-30/AAC(6')-Ib'-fusion-protein	aminoglycoside	0	0	0.00104073	0.00141439	0.00117939	0.000613096	0.00085111	0.00200861	0	0.000142141	0.000183671	0.000395942	0	0	0	0	0.000517465	0.000475842	0.000974738	0.00242885	0	0	0	0
AAC(6')-31	aminoglycoside	0	0	0	0	0.000449813	0	0.000324609	0	0	0.000271059	0	0	0	0.00447612	0	0	0	0	0.000929402	0	0	0	0	0
AAC(6')-32	aminoglycoside	0.000337362	0	0	0	0	0	0	0	0	0.000253381	0	0.000352905	0	0.00334736	0	0	0	0	0.00173758	0	0.000835761	0	0.0014	0
AAC(6')-33	aminoglycoside	0	0	0	0	0	0	0	0	0	0	0	0.000352905	0	0	0	0	0	0	0.00260637	0	0	0	0	0
AAC(6')-34	aminoglycoside	0	0	0	0	0	0	0	0	0	0.000236661	0	0.000329617	0	0	0	0	0	0	0	0	0	0	0	0
AAC(6')-I30	aminoglycoside	0	0	0	0	0	0.000364303	0	0	0	0	0	0	0	0	0	0	0	0	0	0	0	0	0	0
AAC(6')-Ia	aminoglycoside	0	0	0	0.000313458	0.000418204	0	0	0	0	0	0	0	0	0	0	0	0	0	0	0	0	0	0	0
AAC(6')-Iad	aminoglycoside	0.000862148	0.000585002	0	0.000402707	0.000537276	0.000465498	0.00116318	0.000653595	0	0.00129506	0	0	0	0	0	0	0	0	0	0	0	0	0	0
AAC(6')-Iaf	aminoglycoside	0	0.000230165	0	0	0.000845549	0	0.000610195	0	0	0	0	0	0	0	0	0	0	0	0	0.000725557	0	0	0	0
AAC(6')-Iaj	aminoglycoside	0	0	0	0	0	0.000364303	0	0	0	0	0	0	0	0	0	0	0	0	0.000868789	0	0	0	0	0
AAC(6')-Ib	aminoglycoside	0	0.000228914	0	0.000315162	0.00294334	0.00182152	0.000910318	0.00102302	0	0	0	0.00105871	0.00118331	0	0	0	0.000922438	0	0	0	0	0	0	0
AAC(6')-Ib'	aminoglycoside	0.000337362	0.000228914	0	0.000945486	0.000420477	0.000364303	0.000303439	0	0	0.00329396	0.000327413	0.000352905	0	0	0	0	0	0.000848241	0	0	0	0	0	0
AAC(6')-Ib10	aminoglycoside	0	0	0	0.000285664	0.000381122	0.000660412	0.000275038	0	0	0.000459332	0	0	0	0	0	0	0	0.000768849	0.000787473	0	0	0	0	0
AAC(6')-Ib11	aminoglycoside	0	0	0.00180613	0.00337507	0.00245612	0.00354666	0.00147706	0.00149393	0	0.000246678	0	0	0	0	0	0	0.0026941	0	0.00338322	0.000702524	0	0	0	0
AAC(6')-Ib7	aminoglycoside	0.00832419	0.00677795	0.00784733	0.0235514	0.0619535	0.0215734	0.029093	0.0436331	0.00498919	0.00196492	0.0161574	0.0243815	0	0.00412969	0.020379	0.0252838	0.047472	0.0155478	0.0422611	0.0300147	0.0106055	0.00814518	0.0108567	0.00163913
AAC(6')-Ib8	aminoglycoside	0.00193121	0.00187201	0	0.000515465	0.00137543	0.000595838	0.000248146	0.00104575	0.0017614	0.00124326	0.001071	0.00202018	0	0	0.00322359	0.00338414	0.000754349	0.000693672	0	0	0.0020504	0.00377936	0.115634	0
AAC(6')-Ib-cr	multidrug	0.000311933	0.000211659	0	0.000291406	0.000388783	0.000336843	0.000280567	0	0	0	0	0.000326304	0	0	0	0	0	0	0	0	0	0	0	0
AAC(6')-Ib-Hangzhou	aminoglycoside	0	0	0	0	0	0	0	0	0	0.00162635	0	0	0	0	0	0	0	0	0	0	0	0	0	0
AAC(6')-Ic	aminoglycoside	0	0	0	0	0	0	0	0	0	0	0.00041263	0	0	0	0	0	0	0	0	0	0	0	0	0
AAC(6')-Ie-APH(2'')-Ia	aminoglycoside	0.000647961	0.000791401	0.0106897	0.0102905	0.00888356	0.00181923	0.000815928	0.000491219	0.000118197	9.73323e-05	0.00012577	0.000406688	0	0	0.00302843	0.00158963	0.000708679	0.00162919	0	0.000277196	0	0	0	0
AAC(6')-If	aminoglycoside	0	0	0	0	0	0	0	0	0	0.000323765	0	0	0	0	0	0	0	0	0	0	0	0	0	0
AAC(6')-Ii	aminoglycoside	0.000341069	0.000231429	0	0.000318625	0	0	0	0	0	0.000256166	0	0	0	0	0	0	0	0	0	0	0	0	0	0
AAC(6')-IIa	aminoglycoside	0	0.000228914	0.000927605	0.00283646	0.00378429	0.000364303	0.000910318	0.00332481	0	0	0.000327413	0.00070581	0.00118331	0.0041842	0.00131396	0	0	0	0.000868789	0.00144323	0	0	0	0.00116254
AAC(6')-IIb	aminoglycoside	0	0	0	0	0	0	0	0	0	0	0	0	0	0	0	0.00423018	0	0	0	0	0	0	0	0
AAC(6')-IIc	aminoglycoside	0	0	0	0.000300465	0.000801739	0.00069463	0.000867868	0	0	0.00603914	0.000312145	0.000336448	0.00112813	0.00159563	0	0	0	0.000808685	0.00414138	0	0.000796788	0.002203	0	0
AAC(6')-IId	aminoglycoside	0.00360899	0.000489769	0.0109155	0.0262977	0.0305873	0.0245523	0.0120105	0.0232558	0.000987496	0.000813177	0.0031523	0.00226516	0	0.0035809	0.00140564	0.00295129	0.00493397	0.010889	0.0195174	0.00849155	0	0	0	0.000621822
AAC(6')-Ip	aminoglycoside	0	0.00094652	0	0.000651571	0	0	0	0	0	0	0	0.000729601	0	0	0	0	0	0	0.00184806	0	0	0	0	0
aad(6)	aminoglycoside	0	0.000305218	0	0.000420216	0.000280318	0.00194295	0.000404586	0	0.000205132	0	0.000218275	0.00023527	0	0	0	0	0	0.00113099	0	0	0	0	0	0
aadA	aminoglycoside	0.00165218	0.000480458	0.000648971	0.00264592	0.00470678	0.00560722	0.0027598	0.00304183	0.000215272	0.000709082	0.00320691	0.00296279	0.00248359	0	0.000919275	0.00193012	0.00129071	0.000593446	0.000607822	0.00201942	0	0	0	0
aadA11	aminoglycoside	0.0227139	0.0189687	0.0103004	0.00941923	0.0113524	0.00911015	0.02994	0.0358244	0.0040848	0.0166597	0.0104669	0.0106931	0.045618	0.00453374	0.0036771	0.00361296	0.00749623	0.00340862	0.0962262	0.0245708	0.00226395	0.0258664	0.0194639	0
aadA12	aminoglycoside	0	0	0	0	0	0.00101949	0	0	0	0	0	0	0	0	0	0	0	0	0.0291754	0	0	0	0	0
aadA13	aminoglycoside	0.00187395	0.00190733	0.000644073	0.00131298	0.00963448	0.0040472	0.00316035	0.00159822	0.000640941	0.000527798	0	0.000490072	0	0	0.000912337	0.000957776	0.00192146	0.0306263	0.00482588	0.00150314	0	0	0	0
aadA14	aminoglycoside	0	0	0	0	0	0	0	0	0.000216921	0.000357258	0	0	0	0	0	0	0	0	0	0	0	0	0	0
aadA16	aminoglycoside	0.00198816	0.00194862	0.0018222	0.00123822	0.00247797	0.00596368	0.00178824	0.00150722	0.000805928	0.00564112	0.00128635	0.000231084	0.00154967	0	0	0.00270972	0.000604016	0.00222173	0.00227555	0.000945032	0	0.00151309	0	0.000380617
aadA17	aminoglycoside	0.00141615	0.00160153	0	0.0035279	0.00706018	0.00127437	0.00297209	0.00662044	0.000430543	0.000177271	0.00114532	0.00395039	0	0	0.00183855	0	0.00645356	0.00534101	0.000607822	0.00151457	0	0.00161665	0	0
aadA2	aminoglycoside	0	0.000487878	0.00593094	0.00470188	0.00507819	0.0126817	0.0036647	0.00545083	0.000218596	0.000360017	0.00116301	0.00175499	0	0.00118902	0.00280042	0	0.00196597	0.0054235	0.0067893	0.00358857	0	0	0.00198919	0
aadA21	aminoglycoside	0	0	0	0	0	0.000254874	0	0	0	0	0	0	0.00579505	0	0	0	0	0	0	0	0	0	0	0
aadA22	aminoglycoside	0.00566461	0.00624595	0.0103835	0.0167575	0.0394193	0.00994007	0.0127375	0.0225453	0.00193745	0.00407722	0.00549755	0.0130857	0.000827865	0	0.00183855	0.0048253	0.0122618	0.00118689	0.0182347	0.00757283	0	0.00161665	0	0.000406667
aadA23	aminoglycoside	0	0	0	0	0	0	0	0	0	0	0	0	0	0	0	0	0	0	0.00370325	0	0	0	0	0
aadA24	aminoglycoside	0	0	0	0	0	0.00724668	0	0	0	0	0	0	0	0	0	0	0	0	0.00617209	0	0	0	0	0
aadA25	aminoglycoside	0	0.000160153	0.000648971	0.000220494	0.000294174	0.000254874	0	0.000178931	0	0	0	0	0.000827865	0	0	0	0	0.00237378	0.000607822	0	0	0	0	0
aadA3	aminoglycoside	0	0	0	0.000220494	0	0	0	0	0	0	0	0	0	0	0	0	0	0	0	0	0	0	0	0
aadA4	aminoglycoside	0.000473852	0.000964583	0	0.00088534	0.00649653	0.00230262	0.000852409	0.000898069	0.000216093	0.00106768	0	0.000247842	0.000831025	0.000587704	0	0	0.00194346	0.0101271	0.000610142	0	0	0	0.000983207	0
aadA5	aminoglycoside	0.00426467	0.00594826	0.00260579	0.00486937	0.0200802	0.026608	0.00447515	0.0039515	0.00129656	0.00106768	0.00114969	0.000991366	0.000831025	0.000587704	0.00184557	0.00193749	0.0194346	0.00476569	0.00610142	0.00202713	0	0.00486845	0	0.000408219
aadA6	aminoglycoside	0.000883625	0.000749468	0	0	0	0	0.00119216	0.000502407	0	0.000165915	0.000428783	0	0.00154967	0	0	0.000903241	0	0	0.0136533	0	0	0	0	0
aadA6/aadA10	aminoglycoside	0.00179277	0.00258499	0	0.000209349	0.000558612	0.000967968	0.00262031	0.00254831	0	0.000336622	0.000217487	0.00023442	0	0	0	0	0	0.0011269	0.00288551	0.00143802	0	0	0	0
aadA7	aminoglycoside	0.000936976	0.00143049	0.00193222	0.000218829	0.00116782	0.0035413	0.00105345	0.000355161	0.000213647	0.000703731	0.00204602	0.00196029	0	0	0.000912337	0	0.00256194	0.00235587	0	0.00100209	0	0	0	0
aadA8	aminoglycoside	0.00259628	0.00240229	0.0142774	0.0222698	0.0205922	0.00739134	0.0171957	0.0252293	0.00236799	0.00159544	0.00481036	0.00691318	0.000827865	0.00058547	0.0147084	0.0135108	0.0148432	0.0148361	0.00972515	0.0121165	0	0	0.00195894	0.00162667
aadA9	aminoglycoside	0.000207608	0	0.000570834	0	0.00051751	0.0159172	0.000186732	0.000157387	0	0	0	0	0	0	0.000808593	0	0	0.000521994	0	0	0	0	0	0
aadK	aminoglycoside	0	0	0	0	0	0	0	0	0	0	0	0	0	0	0	0	0	0	0.00112575	0	0	0	0	0
abcA	multidrug	0	0	0	0	5.32836e-05	0	0	3.24097e-05	3.8992e-05	0	0	0	0	0	0	0	0	0	0	0	0	0	0	0
abeM	multidrug	0.0634602	0.0428723	0.00761962	0.00763705	0.00276313	0.000598498	0.00386343	0.00892857	0.028561	0.026329	0.0256844	0.00811681	0.001458	0.00137481	0.000539664	0.00113308	0	0	0.0014273	0.0139297	0.00274607	0.00189812	0.00115	0.00238735
abeS	multidrug	0	0.000772846	0	0	0	0	0	0.0012952	0.000519417	0.000427726	0.00110539	0.00119146	0	0	0.00221807	0	0.00155714	0.00859136	0	0.00121814	0	0	0.0141798	0.000981224
ACC-4	beta-lactam	0	0	0	0	0	0	0	0	0	0	0	0	0.000564063	0	0	0	0	0	0	0	0	0	0.000667358	0
ACI-1	beta-lactam	0.000218573	0.000296621	0.00180295	0.000204189	0.00681054	0.00306836	0.000196594	0.0023198	0.000598061	0.000328325	0.000212127	0.000685928	0	0	0	0.0008937	0.00119527	0.00219826	0	0	0	0	0	0
Acinetobacter-baumannii-AmpC-beta-lactamase	beta-lactam	0.00145867	0.00186956	0	0	0.000202005	0	0	0.000368607	0.000739118	0.000608645	0.000157295	0	0.000568482	0	0	0	0	0	0	0	0	0	0	0
Acinetobacter-OprD-conferring-resistance-to-imipenem	beta-lactam	0.0253424	0.0149739	0.0035232	0.00492115	0.00195194	0.000461228	0.00166474	0.00366972	0.0179199	0.0101585	0.0107776	0.00297865	0.0064919	0.000353162	0	0	0.000389286	0	0.00146658	0.00761336	0.00176353	0.000975179	0	0.000245306
acrB	multidrug	0.00544411	0.0135716	0.0237552	0.0182427	0.0157096	0.00869049	0.00888854	0.0290248	0.00609882	0.0036	0.0161952	0.019437	0.000207558	0.00484394	0.0129067	0.0048391	0.0100316	0.00297572	0.00335258	0.0117715	0.00776963	0.00770103	0.0014734	0.00275285
acrD	aminoglycoside	0.00586626	0.00779852	0.0182694	0.0123026	0.0081322	0.00484801	0.00721465	0.0217823	0.00485908	0.00346182	0.012316	0.0120852	0	0.00222727	0.00606172	0.00416083	0.00507385	0.000752538	0.00369968	0.00755433	0.00281757	0.00574011	0.0146561	0.000206275
acrE	multidrug	0.00225726	0.00557955	0.012413	0.00662741	0.00723439	0.00470093	0.00362551	0.0118564	0.00249995	0.00121097	0.00391195	0.00674644	0.00113106	0	0.00125594	0.00197775	0.00132256	0.000405393	0	0.0013795	0.00119829	0.00441744	0.000669092	0
acrF	multidrug	0.00258144	0.00655836	0.0176622	0.0106558	0.00845508	0.00739035	0.00610165	0.0155649	0.00350431	0.0198843	0.00722462	0.00715912	0.00442195	0.00253156	0.0084175	0.00270011	0.00295466	0.00467927	0.00386502	0.00385233	0.00327192	0.00616796	0.00124565	0.00165499
acrS	multidrug	0.000564315	0.00191455	0.0147405	0.00500821	0.00140669	0.00060938	0.0017765	0.00213904	0.000514695	0.00190727	0.00109535	0.000295157	0	0	0	0	0.000771494	0.000709438	0	0.000603532	0	0	0	0
ACT-10	beta-lactam	0	0	0	0	0	0	0	0	0	0	0.000158121	0	0	0	0	0	0	0	0	0	0	0	0	0
ACT-12	beta-lactam	0	0	0	0.000304408	0	0	0	0.00061757	0.0001486	0	0.000474362	0.000340863	0	0	0	0	0	0	0	0.000348496	0	0	0	0
ACT-13	beta-lactam	0	0	0	0	0	0	0	0.000123514	0	0	0	0.000170432	0	0	0	0	0	0	0	0	0	0	0	0
ACT-17	beta-lactam	0	0.000110552	0	0	0	0.000175936	0	0.000370542	0	0	0	0.000340863	0	0	0	0	0	0	0	0	0	0	0	0
ACT-2	beta-lactam	0	0	0	0	0	0	0	0	0	0	0	0.000170432	0	0	0	0	0	0	0	0	0	0	0	0
ACT-22	beta-lactam	0	0.000110552	0	0	0	0	0	0.000247028	0	0	0.000158121	0	0	0	0	0	0	0	0	0	0	0	0	0
ACT-27	beta-lactam	0	0	0	0	0	0	0	0.000123514	0	0	0	0	0	0	0	0	0	0	0	0	0	0	0	0
ACT-28	beta-lactam	0	0	0	0	0	0	0	0	0	0	0.000158121	0	0	0	0	0	0	0	0	0.000348496	0	0	0	0
ACT-29	beta-lactam	0	0	0	0	0	0	0	0	0	0	0	0.000170432	0	0	0	0	0	0	0	0	0	0	0	0
ACT-30	beta-lactam	0	0.000442206	0	0	0	0	0	0.000247028	0	0	0	0.000170432	0	0	0	0	0	0	0	0	0	0	0	0
ACT-37	beta-lactam	0	0	0	0.000152204	0	0	0	0	0	0	0.000158121	0.000170432	0	0	0	0	0	0	0	0.000348496	0	0	0	0
ACT-4	beta-lactam	0	0	0	0.000305209	0	0	0.000146928	0.000495356	0	0	0.000317074	0.00017088	0	0	0	0	0	0	0	0	0	0	0	0
ACT-6	beta-lactam	0	0	0	0	0	0	0	0	0	0	0	0	0	0.000404143	0	0	0	0	0	0	0	0	0	0
ACT-9	beta-lactam	0	0	0.000898313	0.000152605	0	0	0	0.000990712	0	0	0.000634147	0.00017088	0	0	0	0	0	0	0	0.000349413	0	0	0	0
ADC-12	beta-lactam	0	0	0	0	0	0	0	0	0	0	0	0	0.000568482	0	0	0	0	0	0	0	0	0	0	0
ADC-15	beta-lactam	0.00032415	0.000439897	0	0	0	0	0	0.000122869	0	0.000608645	0	0	0.00113696	0	0	0	0	0	0	0	0	0	0	0
ADC-16	beta-lactam	0	0	0	0	0	0	0	0	0	0	0	0.000169542	0	0	0	0	0	0	0	0	0	0	0	0
ADC-18	beta-lactam	0	0	0	0	0	0	0	0	0	0	0	0	0.000568482	0	0	0	0	0	0	0	0	0	0	0
ADC-19	beta-lactam	0	0	0	0	0	0	0	0	0	0.00121729	0	0	0	0	0	0	0	0	0	0	0	0	0	0
ADC-23	beta-lactam	0	0	0	0	0	0	0	0	0	0	0.000471885	0.000169542	0	0	0	0	0	0	0	0	0	0	0	0
ADC-4	beta-lactam	0	0.000109974	0	0	0	0	0	0	0	0	0	0	0	0	0	0	0	0	0	0	0	0	0	0
ADC-41	beta-lactam	0	0	0	0	0	0	0	0	0	0.000608645	0	0	0	0	0	0	0	0	0	0	0	0	0	0
ADC-42	beta-lactam	0	0	0	0	0	0	0	0	0.000295647	0.000608645	0	0	0.000568482	0	0	0	0	0	0	0	0	0	0	0
ADC-44	beta-lactam	0.000972449	0.00109974	0.000445638	0	0.000202005	0	0.000145778	0.000737214	0.000739118	0.000852102	0.000471885	0.000169542	0	0	0	0	0	0	0	0.000346676	0	0	0	0
ADC-56	beta-lactam	0	0	0	0	0	0	0	0	0	0.000852102	0	0	0	0	0	0	0	0	0	0	0	0	0	0
ADC-77	beta-lactam	0	0.000109974	0	0	0	0	0	0	0	0.000121729	0	0.000169542	0	0	0	0	0	0	0	0	0	0	0	0
ADC-8	beta-lactam	0.00140723	0.000318288	0	0.00014607	0	0	0.000281274	0.00059268	0.000427832	0	0.000455244	0.000817815	0	0	0	0	0	0	0.000402663	0.000334451	0	0	0	0.00107762
ADC-82	beta-lactam	0.000162075	0	0	0	0	0	0	0	0	0	0	0	0	0	0	0	0	0	0	0	0	0	0	0
adeA	tetracycline	0.00282157	0.000957276	0.000431009	0	0	0	0.000563968	0.000356506	0.00128674	0.000353198	0.000760657	0.000163976	0.000549819	0.000388835	0	0	0	0	0	0.000670591	0	0	0	0
adeB	tetracycline	0.00389841	0.00423236	0.00115435	0.00476245	0.00164453	0.00200772	0.00199596	0.00200057	0.00218808	0.00238742	0.0034342	0.00313693	0.0105183	0.00163649	0.000467187	0.00294273	0.000819945	0.00105559	0.00200787	0.00436176	0.00104006	0.0024648	0.000248889	0.00031001
adeC	tetracycline	0.00266988	0.00117755	0	0.000124709	0	0	0.000120071	0.000506009	0.000121756	0.000802102	0.000259114	0.000418932	0.000468233	0.000662273	0	0	0	0	0.00343779	0.000285542	0	0	0	0.000230007
adeF	multidrug	0.00521685	0.00425576	0.00241755	0.00208084	0.000584459	0.000253189	0.00110717	0.00111093	0.00229887	0.000308173	0.00608698	0.00545719	0.00370077	0.0200652	0.00433769	0.00814879	0.00320545	0.000294762	0.00256617	0.00501518	0.00450159	0.00321192	0.00583797	0.00676665
adeG	multidrug	0.000305786	0.000518721	0	0.000428496	0.000381122	0.000165103	0	0.000811359	0.000557798	0	0.00103869	0.000639749	0	0.000758515	0	0	0	0	0.00157495	0.00130815	0.00113631	0	0	0.000263432
adeH	multidrug	0.000257038	0	0.000353373	0.000240123	0.000320363	0.000138782	0.000577979	0.000194861	0.000351655	0	0.000249458	0	0	0.000318796	0	0	0	0.0016157	0.000330967	0.000549801	0	0.000880286	0	0
adeI	multidrug	0.0622239	0.0386776	0.00574402	0.00460015	0.00130186	0.00161134	0.0029527	0.00486425	0.023817	0.0227507	0.0233156	0.00593151	0.00209354	0.00222084	0	0.000610122	0.000816003	0.000750367	0.00307418	0.010852	0.00258765	0.00204413	0.000619231	0.0020568
adeJ	multidrug	0.0976884	0.0605925	0.0238758	0.0091534	0.00833641	0.00589221	0.00844353	0.0124097	0.0347298	0.016613	0.0415103	0.0119067	0.00123475	0.00218306	0.00388476	0.00527773	0.0073795	0.000737601	0.0024175	0.0213347	0.0101745	0.00683178	0.00219131	0.0020218
adeK	multidrug	0.0822104	0.0457752	0.00740551	0.00670956	0.00335687	0.000415486	0.00392214	0.0073894	0.0271385	0.0374711	0.0285039	0.00684227	0.00494837	0.000636275	0	0.0010488	0	0.000322472	0.000660567	0.0142653	0.00381273	0.0026354	0.000532232	0.00176783
adeL	multidrug	0.000368396	0.00112487	0	0	0	0	0	0.000418921	0.000168001	0.000415034	0.00160889	0.000385368	0	0.000456909	0	0.000753147	0	0	0	0.00157599	0	0.00126166	0	0.00158685
adeN	multidrug	0.0228847	0.0172751	0.00314616	0.0016034	0.0010696	0.000308902	0.000771882	0.00281919	0.00860988	0.0109573	0.0138811	0.00299237	0.00301007	0.00283831	0	0	0	0	0.00294667	0.00795438	0	0	0	0
adeR	tetracycline	0.0017592	0.00324001	0	0.00258254	0.00125292	0.00624183	0.00158231	0.00209574	0.0013753	0.00132128	0.00341464	0.00131446	0.00176298	0	0.00195765	0	0.00068716	0.00821454	0	0.00268779	0	0.00344274	0.00104292	0
adeS	tetracycline	0.00103171	0.000350029	0	0.000642546	0.000642945	0.000185684	0.000309323	0.000651784	0.000313665	0.000129147	0.00100129	0.000899369	0	0	0	0.000703077	0	0	0	0	0	0	0.000713574	0.00029627
AER-1	beta-lactam	0.00142935	0.000831318	0.00224578	0.00247983	0.00916197	0.00308699	0.0110196	0.00340557	0.00614587	0.00291389	0.0107012	0.0215736	0.00143242	0	0.000795294	0.00667923	0.00334991	0.00102682	0.00841353	0.0144133	0.00354099	0.00139861	0.000847369	0.000351821
AIM-1	beta-lactam	0.00102433	0.000556041	0	0	0	0.000663681	0	0	0.000186853	0.000461606	0	0.000214305	0	0	0	0	0	0	0.000527581	0	0	0	0	0
amrA	aminoglycoside	0	0	0.000855536	0	0	0.00722398	0	0	0	0.000116848	0	0.000325486	0	0	0.00121188	0	0	0	0	0	0	0	0	0
amrB	aminoglycoside	0.0030948	0.00161535	0.00147278	0.000444792	0.000593425	0.00706951	0.000642372	0.000947493	0.000597105	0.00683911	0.000808644	0.000622574	0.00396629	0.00162393	0.00162261	0.00243347	0.00179004	0.000748209	0.00398493	0.00203685	0.00132696	0.0016306	0.00049396	0.000615264
ANT(2'')-Ia	aminoglycoside	0.00105211	0.000951867	0	0.0088459	0.0214182	0.00492324	0.00473159	0.0116982	0.0019192	0.00605825	0.00136145	0.00403548	0	0	0	0	0.00479459	0.0158722	0.000903148	0.00450092	0	0	0	0.000604257
ANT(3'')-IIa	aminoglycoside	0.00426467	0.00128611	0	0.00110668	0.00147648	0	0.000639307	0.00251459	0.000216093	0.00124563	0	0.000247842	0.00249307	0	0	0	0	0	0	0	0	0	0	0
ANT(3'')-Ii-AAC(6')-IId-fusion-protein	aminoglycoside	0	0	0	0	0	0.000144777	0	0	0	0.000906263	0	0	0	0	0	0	0	0	0	0	0	0	0	0
ANT(3'')-IIb	aminoglycoside	0.000236025	0.000320305	0	0	0	0	0	0	0.000215272	0.000177271	0.000229065	0	0	0	0	0	0	0	0	0	0	0.00161665	0	0
ANT(3'')-IIc	aminoglycoside	0.0417027	0.0453726	0.000658994	0.00134339	0.000597434	0.00025881	0.00150899	0.000545083	0.00830666	0.0131406	0.00511725	0.00150427	0.0050439	0.00118902	0.000933472	0	0.000655323	0	0.000617209	0.00358857	0.000593745	0	0	0
ANT(6)-Ia	aminoglycoside	0.000865152	0.00058704	0.00237881	0.00141439	0.0072785	0.00046712	0.00661434	0.00114778	0.00177543	0.000649786	0.00104955	0.00135752	0	0	0.0016848	0.00265307	0.00413972	0.00163146	0.000556993	0	0	0	0	0
ANT(6)-Ib	aminoglycoside	0.00130683	0.00236464	0.00359325	0.00610419	0.000542932	0.00893757	0.00274266	0.00115583	0.00238385	0.00179945	0.00084553	0.00182272	0.00229188	0	0.000848314	0.000890564	0.000595539	0.000547636	0.000560902	0	0.00161874	0	0	0
ANT(9)-Ia	aminoglycoside	0.000513014	0.000870251	0	0.00191702	0.00191821	0.00110796	0.00507571	0.000583374	0.00140371	0.000963268	0.000497884	0.00214659	0	0	0.000999047	0.0010488	0.00140272	0.00128989	0.00264227	0	0	0.00175693	0	0.000441956
APH(2'')-Ie	aminoglycoside	0	0	0	0.000963286	0	0	0	0	0	0	0	0	0	0	0	0	0	0	0	0	0	0	0	0
APH(2'')-If	aminoglycoside	0	0	0.00229871	0.000195252	0	0.00225696	0	0.000158447	0	0	0	0	0	0	0	0	0	0	0	0	0	0	0	0
APH(2'')-Ig	aminoglycoside	0	0	0	0	0	0	0	0	0	0	0	0.000212204	0	0	0	0	0	0	0	0	0	0	0	0
APH(2'')-IIa	aminoglycoside	0.000207608	0.00028174	0	0.000581837	0	0	0	0	0	0.000155927	0	0.000434344	0	0	0	0	0	0	0	0	0	0	0	0
APH(2'')-IVa	aminoglycoside	0	0	0.000567041	0.000192657	0	0	0	0.000156342	0	0	0	0	0	0	0	0	0	0	0	0	0	0	0	0
APH(3')-Ia	aminoglycoside	0.000916231	0.000466274	0.000629813	0.000641953	0.00028549	0.000742049	0.00185423	0.00156284	0.000208917	0	0.000222303	0.000958442	0	0	0	0	0	0	0	0.00244976	0	0	0	0
APH(3'')-Ia	aminoglycoside	0	0	0	0	0	0	0	0	0	0	0	0	0.00640378	0	0	0	0	0	0	0	0	0	0	0
APH(3')-Ib	aminoglycoside	0	0	0.000629813	0.000855938	0	0	0.000618075	0.000173649	0	0	0	0	0	0	0	0	0	0	0	0	0	0	0	0
APH(3'')-Ib	aminoglycoside	0.0172042	0.0175106	0.0498614	0.0165065	0.0579534	0.0220929	0.0307394	0.028905	0.00445298	0.0127469	0.0155687	0.0167808	0.00978555	0	0.00452752	0.0114072	0.0197063	0.031566	0.00658587	0.00944855	0.00230382	0.00636971	0.00385918	0.00120172
APH(3')-IIa	aminoglycoside	0.000235131	0.000319092	0	0.000219658	0	0	0	0	0.000214456	0	0	0	0	0	0	0	0.000642911	0	0	0	0	0	0	0
APH(3')-IIb	aminoglycoside	0	0	0	0	0	0	0	0	0	0	0.000224791	0	0	0	0	0	0	0	0	0	0	0	0	0
APH(3')-IIc	aminoglycoside	0	0.000157753	0	0	0	0	0	0	0	0.000174615	0	0	0	0	0	0	0	0	0	0	0	0	0	0
APH(3')-IIIa	aminoglycoside	0.00329184	0.00191455	0.00387908	0.00417351	0.00029306	0.00101563	0.000845952	0.00106952	0.00364576	0.00194259	0.00205377	0.00442735	0.00164946	0	0.000915793	0	0.00385747	0	0.000605519	0.00100589	0.0005825	0.00161052	0	0.000405127
APH(3')-Va	aminoglycoside	0	0	0	0	0	0.000500237	0	0	0	0	0	0	0	0	0	0	0	0	0	0	0	0	0	0
APH(3')-Vc	aminoglycoside	0	0	0	0	0	0	0	0	0	0	0	0	0.00164946	0	0	0	0	0	0	0	0	0	0	0
APH(3')-VI	aminoglycoside	0.00023967	0	0	0.00537357	0	0	0	0	0.000437193	0.000180008	0	0	0	0	0	0	0	0	0	0	0	0	0	0
APH(3')-VIa	aminoglycoside	0.00023967	0	0	0.00111949	0	0	0	0	0	0	0	0	0	0	0	0	0	0	0	0	0	0	0	0
APH(4)-Ia	aminoglycoside	0	0.000123519	0	0	0	0	0	0	0	0	0	0	0	0	0	0	0	0	0	0	0	0	0	0
APH(6)-Ic	aminoglycoside	0.000466727	0.000316693	0.00192496	0	0	0	0	0.000176913	0	0.000175271	0.000226481	0.000244115	0.000818528	0	0	0	0	0	0	0	0.00115624	0.00159841	0.00677895	0.000402081
APH(6)-Id	aminoglycoside	0.01697	0.0174238	0.040521	0.0160619	0.0684621	0.0127794	0.0327365	0.0265764	0.00692431	0.00788217	0.0160362	0.0154161	0	0.00110776	0.0034787	0.00547793	0.0256424	0.0101057	0.00402518	0.00859707	0.00221266	0.00764709	0.00092662	0.000769449
APH(9)-Ia	aminoglycoside	0	0	0.000515648	0	0	0	0	0	0	0	0	0	0	0.000465192	0	0.0023004	0	0	0	0	0	0	0	0.000646245
apmA	aminoglycoside	0	0	0	0	0	0.000244642	0	0	0	0.000170154	0	0	0	0	0	0	0	0	0	0	0	0	0	0
AQU-1	beta-lactam	0	0.000221685	0	0.000152605	0.000407199	0	0.000146928	0.000123839	0.000148991	0.00012269	0	0.00017088	0	0	0	0	0	0	0	0	0.000404684	0	0	0
arlR	quinolone	0.000850338	0.00192329	0.00311743	0.00132397	0.00105983	0	0.000509889	0.00150416	0.00258523	0.00191598	0.00192561	0.00296504	0.00298258	0.00351549	0.00772779	0.00347686	0.00232505	0.00213803	0.00437965	0.000606288	0.00351096	0.00388291	0.00117626	0
arlS	quinolone	0	0	0	0.00012858	0.000171547	0	0.000618989	0.000104343	0.000502142	0	0	0.000143979	0	0.000341416	0	0	0	0	0	0	0	0.0216831	0	0.000237147
armA	aminoglycoside	0	0	0	0	0	0	0	0	0	0	0	0	0	0	0	0	0	0	0	0.000516642	0	0	0	0
arnA	peptide	0.00451281	0.00995142	0.0418893	0.0254687	0.0180383	0.0103552	0.0104862	0.0457517	0.00394496	0.00225962	0.0135037	0.0178913	0.00131558	0.0116524	0.0278268	0.0222953	0.00771494	0.0312067	0.011604	0.0481962	0.00837674	0.0154377	0.0327124	0.00194167
arr-1	rifamycin	0.00130227	0.000294546	0.00358069	0.000811046	0	0.000468754	0.000780879	0	0.00118776	0.000326029	0.000421287	0	0.028929	0	0.00169069	0.0035498	0.00118691	0	0.00447153	0.00185702	0.00537693	0.00594655	0.0054042	0
arr-2	rifamycin	0	0	0.00113786	0.00309279	0.0397155	0.00983133	0.00818881	0.0131765	0.000377443	0.000310814	0.000401627	0.000432897	0	0.00102652	0.0016118	0.00507621	0.0101837	0.00416203	0.00746	0.00796662	0.0010252	0	0.00343467	0.000713023
arr-3	rifamycin	0.00165532	0	0	0	0.0113473	0.0227908	0	0.000627451	0.000377443	0	0.000401627	0	0.00145152	0.00102652	0	0	0.00339457	0	0.00213143	0	0	0	0.00171734	0
arr-4	rifamycin	0.000827662	0	0.00455145	0.000386599	0.00103157	0.00357503	0.000744438	0.000313725	0	0.000310814	0.000401627	0	0	0.00205305	0.00322359	0.00169207	0.00113152	0	0.00106571	0.00088518	0.0010252	0.00283452	0.00171734	0
arr-5	rifamycin	0	0.000280801	0.00227573	0.000386599	0.000515785	0	0	0	0	0.00155407	0	0	0.00435457	0	0.00644718	0.00169207	0	0.00104051	0	0	0	0	0	0
arr-7	rifamycin	0	0	0	0	0	0.000446879	0	0	0	0	0	0	0	0	0	0	0	0	0	0	0	0	0	0
arr-8	rifamycin	0.000827662	0	0	0	0	0	0	0	0	0.000310814	0	0	0.00870914	0	0	0.00169207	0	0	0	0	0	0	0.00171734	0
AxyX	multidrug	0.000317517	0.000323172	0	0	0	0	0	0.00024071	0	0	0.000308153	0.000166073	0	0.000393807	0	0.000649132	0	0	0.0175802	0.000339583	0	0	0.000658824	0
AxyY	multidrug	0.00213846	0.00153164	0.000979977	0.000998867	0.000370181	0.00712012	0.000480857	0.000495356	0.000921033	0.000981519	0.00144124	0.00142918	0.0133346	0.00250491	0.00161951	0.00291457	0.00227388	0.00403259	0.00336541	0.00165177	0.00147158	0.00325495	0.00197206	0.00194461
bacA	peptide	0.00977733	0.0191315	0.0262584	0.0248528	0.0110525	0.00761167	0.00654451	0.0291317	0.00850284	0.00648953	0.0231708	0.0154606	0.00957048	0.00282012	0	0.00464855	0.0105692	0.000571708	0.0386468	0.0145909	0.00281648	0.0233614	0.00283077	0.00117531
Bacillus-Cluster-A-intrinsic-mph	MLS	0	0	0	0	0	0	0	0	0	0	0	0	0	0	0.000797919	0	0	0	0	0	0	0	0	0
baeR	multidrug	0.0023278	0.00508952	0.0206238	0.0101482	0.00548022	0.00279299	0.00232637	0.0194118	0.00259492	0.00252537	0.00727948	0.00730513	0.0154224	0.0109068	0.0110811	0.00740281	0.00282881	0	0.00399643	0.0044259	0.005126	0.0106295	0.00214667	0
baeS	multidrug	0.000930455	0.00459984	0.0124263	0.00769886	0.00347906	0.00373196	0.00286935	0.0116891	0.00145481	0.000798667	0.00632111	0.00528375	0.000466228	0	0.00207083	0.00163048	0.00109033	0.00033421	0.000342306	0.00312751	0.00329294	0.00273134	0.000551607	0
BahA	peptide	0	0	0	7.71141e-05	0.000514413	0.000802242	0	0	7.52878e-05	6.19976e-05	8.01117e-05	0	0.000289533	0.000204759	0	0	0	0.000207548	0	0	0	0	0	0
basS	peptide	0	0	0	0	0	0.000843167	0	0	0	0	0	0	0	0	0	0	0	0	0	0.00167015	0	0	0	0
bcr-1	peptide	0	0	0.000424576	0.000288506	0.000192457	0	0	0	0	0	0.000299721	0.000323057	0	0	0.00180425	0	0	0	0	0.000330291	0	0	0	0
bcrA	peptide	0.0135915	0.0105989	0.0184066	0.00985447	0.00733224	0.00503834	0.00693349	0.0103037	0.00795591	0.00975104	0.00767816	0.00976139	0.0939221	0.00553517	0.0110613	0.00663557	0.00998403	0.00561059	0.00783613	0.00390521	0.0110561	0.00555788	0.0143111	0.000699042
BEL-1	beta-lactam	0.000219345	0.000148834	0	0	0	0	0	0	0	0	0	0	0	0	0	0	0	0.000551506	0	0	0.000543392	0	0	0
BEL-2	beta-lactam	0	0	0	0	0	0	0	0	0	0	0	0	0	0	0	0	0	0.00275753	0	0	0	0	0	0
Bifidobacteria-intrinsic-ileS-conferring-resistance-to-mupirocin	other	0.00426167	0.00395708	0.0175767	0.00303831	0.00887598	0.00308819	0.00388358	0.00225304	0.00347779	0.00147405	0.00217684	0.00393009	0.00059005	0.00612019	0.0211849	0.0121517	0.00873941	0.00479367	0.00519861	0.0214698	0.00847388	0.00345673	0.00558483	0.000289847
BLA1	beta-lactam	0.000200889	0	0	0	0.000250381	0	0	0.000152294	0	0.000150881	0.000194964	0	0	0	0	0	0	0	0	0.000429699	0	0	0	0
Bla2	beta-lactam	0	0	0	0	0	0	0	0	0	0	0	0.00025365	0	0	0	0	0	0	0	0	0	0	0	0
BlaB-beta-lactamase	beta-lactam	0	0	0	0	0.000311967	0	0	0	0	0.000187993	0	0	0	0	0	0	0	0	0	0	0	0	0	0
blaF	beta-lactam	0	0	0	0.000197244	0	0	0	0	0	0	0.000204912	0	0.000740573	0	0.00493407	0.000863302	0	0	0	0.00587109	0.000523061	0	0.00438096	0
blaI	beta-lactam	0	0	0	0	0	0	0	0	0	0	0	0	0	0	0	0	0	0.0074322	0	0	0	0	0	0
blaR1	beta-lactam	0.000105569	0	0	0	0	0	9.49538e-05	0	0	0	0.000204912	0	0	0	0	0	0	0	0	0	0	0.000723092	0	0
blt	quinolone	0	0	0	0	0	0	0	0	0	0	0	0	0	0	0	0	0	0	0	0.000331943	0	0	0	0
Brucella-suis-mprF	peptide	0	0	0.000193954	6.58975e-05	0	0.000685552	0.000126893	0	0	0	0	7.37892e-05	0	0	0	0	0	0	0	0	0	0	0	0
Burkholderia-pseudomallei-Omp38	beta-lactam	0.00033195	0.000337862	0	0.000930318	0	0	0.000149286	0.000125826	0.000151381	0.000249316	0.00032216	0	0.00174648	0.000411707	0	0	0	0	0.000854851	0	0.000411177	0	0	0
BUT-1	beta-lactam	0	0	0	0	0	0	0	0	0	0	0.000151748	0	0	0	0	0	0	0.000393139	0	0	0	0	0.000648867	0
carA	MLS	0	0	0	0	0	0.000851583	0	0	0	0.00321532	0	0	0.00987879	0	0.000877566	0	0	0	0.000290122	0	0	0.00308659	0	0
CARB-1	beta-lactam	0	0	0	0	0	0	0	0	0	0	0	0	0	0	0	0	0	0.00108386	0	0	0	0	0	0
CARB-10	beta-lactam	0	0	0	0	0	0	0	0	0	0.000469351	0	0	0	0	0	0	0	0	0	0	0	0	0	0
CARB-12	beta-lactam	0	0	0	0.000201353	0.000268638	0	0	0	0.000196585	0.000161883	0.000209181	0	0	0	0.00335791	0.000881287	0	0	0	0	0	0	0	0
CARB-14	beta-lactam	0.000416608	0	0.00801849	0.00136218	0.000519247	0	0.00187358	0.00173707	0.000759952	0.0018774	0.00121297	0.000217901	0	0	0.000811307	0	0	0	0	0	0	0	0	0
CARB-16	beta-lactam	0	0	0.0011455	0	0	0	0.000187358	0	0	0.0018774	0	0	0	0	0	0	0	0	0	0	0	0	0.00259329	0
CARB-19	beta-lactam	0	0	0.00301554	0	0	0.000236861	0	0	0	0	0	0	0	0	0.000854309	0	0	0.00220603	0	0	0	0	0	0
CARB-2	beta-lactam	0	0	0.000592637	0.000402707	0.000537276	0	0.000387728	0.000490196	0	0	0	0	0	0	0.00419738	0.000881287	0	0.000541932	0	0.000461031	0	0	0.00357778	0
CARB-22	beta-lactam	0	0	0	0	0	0	0	0	0	0	0	0	0	0	0	0	0	0.000551506	0	0	0	0	0	0
CARB-3	beta-lactam	0	0	0	0	0	0	0	0	0	0	0	0	0	0.000506508	0	0	0	0	0	0.000436766	0	0	0	0
CARB-4	beta-lactam	0	0	0.0118527	0.00161083	0.00241774	0.00162924	0.000387728	0.00147059	0	0	0	0	0	0	0.0117527	0	0.000589335	0.0249289	0	0	0	0	0	0
CARB-7	beta-lactam	0	0	0	0	0	0.000232749	0	0	0	0	0	0	0	0	0.00335791	0	0	0	0	0	0	0	0	0
CARB-8	beta-lactam	0	0.000141343	0	0	0	0	0	0	0	0	0	0	0	0	0	0	0	0	0	0	0	0	0	0
CARB-9	beta-lactam	0	0	0	0	0.000268638	0.000232749	0	0	0	0	0	0	0	0	0.0109132	0	0	0.000541932	0	0	0	0	0	0
CarO	beta-lactam	0.0343719	0.0264556	0.000705287	0.00119814	0.00159851	0.000276991	0.00276857	0.00330579	0.0159088	0.0152196	0.0112024	0.00321989	0.00179941	0.000636275	0	0	0.000701358	0	0	0.00768131	0.00127091	0.00175693	0	0.000441956
cat	phenicol	0.10307	0.0913026	0.0729389	0.0666835	0.12297	0.062897	0.0161447	0.0167953	0.040459	0.0536115	0.0260677	0.0328027	0.0157774	0	0.0341414	0.0364322	0.0244806	0	0.091784	0.00952945	0.0111435	0	0	0
catB	phenicol	0	0	0	0	0	0	0	0	0	0	0	0	0	0	0	0	0	0	0.000729941	0	0	0	0	0
catB10	phenicol	0.000295594	0.000200572	0	0.000828426	0.000368418	0.00287279	0	0.00022409	0	0.00732634	0	0	0.00311041	0.000733231	0	0	0	0	0	0.000632271	0.000732286	0	0	0
catB2	phenicol	0.000295594	0.000200572	0	0.000552284	0.00184209	0.0162791	0.000531741	0.000896359	0	0.00444021	0.000573752	0.00123685	0.00829442	0	0.00345385	0	0	0	0.00152245	0	0	0.00202466	0	0
catB3	phenicol	0.000886781	0.000802288	0	0.0143594	0.0228419	0.0159599	0.00771025	0.00694678	0.000269602	0.0310814	0.00143438	0.00216448	0	0	0.00345385	0	0.00565762	0.00222966	0.00228367	0.00189681	0	0	0.00122667	0
catB6	phenicol	0	0.000401144	0.00162552	0.000276142	0.00147367	0.00191519	0.000531741	0	0.000539204	0.000888041	0	0.00154606	0.0145152	0	0.00230257	0	0.000808231	0.00222966	0	0	0.000732286	0	0	0
catB7	phenicol	0	0	0	0	0	0	0	0.000221976	0.000267059	0.00263899	0	0	0	0	0	0	0.000800606	0	0	0	0	0.00200556	0	0
catB8	phenicol	0.000886781	0.000401144	0.000812759	0.00165685	0.013263	0.00414959	0.00186109	0.00134454	0	0.000666031	0.000286876	0.000309212	0	0	0	0.00241724	0.00484939	0.00222966	0.00152245	0	0	0.00404932	0	0
catB9	phenicol	0.000297008	0	0.0016333	0	0	0.000641452	0	0	0.000270892	0.000223073	0	0.000310691	0	0	0	0	0	0	0	0	0	0	0	0
catI	phenicol	0	0.000192329	0	0	0.000353277	0	0	0	0	0	0	0	0	0	0	0	0	0	0	0	0	0	0	0
catII	phenicol	0	0	0	0.000544505	0	0	0	0.000220933	0	0	0.000282836	0.000304857	0	0	0	0	0	0	0	0	0	0	0	0
catIII	phenicol	0	0	0	0	0	0	0	0.000220933	0	0	0	0	0	0	0	0	0	0	0	0	0	0	0	0
catP	phenicol	0.000899633	0.00101739	0.00412269	0.00224115	0.000747515	0.000323825	0.00161834	0.000909349	0.000547019	0.000675684	0	0	0	0	0	0.00122614	0	0	0.000772257	0	0	0	0	0
catQ	phenicol	0.000566892	0.000384659	0	0.00450149	0.0406269	0.0244865	0.0196307	0.00150416	0.00180966	0.00106443	0.00082526	0.000889513	0	0	0.00220794	0.00115895	0.0093002	0.00285071	0.00291976	0	0	0.00194145	0	0
catS	phenicol	0.00151402	0.00102732	0.00416291	0.00282877	0	0.00040873	0.0054471	0.000573888	0.00172611	0.00113713	0.000367341	0.000791884	0	0	0	0	0	0	0.000974738	0.00161923	0	0	0	0
cat-TC	phenicol	0	0	0	0	0	0	0	0.000197726	0.000237884	0	0	0	0	0	0	0	0	0	0	0	0	0	0	0
catV	phenicol	0	0	0	0.000264794	0	0	0	0	0	0	0	0	0	0	0	0	0	0	0	0	0	0	0	0
CAU-1-beta-lactamase	beta-lactam	0	0	0	0	0	0	0	0	0	0	0	0	0	0	0	0	0.000587296	0	0	0	0	0	0.00445675	0
CblA-1	beta-lactam	0.0071302	0.00512272	0.0028831	0.00548552	0.000784133	0.00113229	0.00169762	0.00111288	0.00573815	0.00488273	0.00244232	0.00592308	0.000735569	0	0.000816788	0	0.000573407	0	0	0	0.000519527	0.0100549	0	0
CcrA-beta-lactamase	beta-lactam	0.000249296	0	0	0.000698672	0.00155357	0.00188443	0.000448456	0	0	0.000187238	0.000483888	0.000782343	0.00174882	0	0	0	0.000681641	0	0	0	0	0	0	0
cdeA	quinolone	0	0	0	0	0.000175437	0	0	0	0	0	0	0	0.000987431	0	0	0	0	0	0	0	0	0	0	0
ceoA	multidrug	0	0	0	0	0	0	0	0	0.000139794	0	0	0	0	0	0	0	0	0	0	0	0	0	0	0
ceoB	multidrug	0.00332435	0.00332204	0.000498577	0.00118577	0.000452003	0.000195809	0.000380555	0.00054986	0.00143333	0.000408568	0.00375425	0.00227618	0.0112362	0.015143	0.00258955	0.00370707	0.00181793	0.00319143	0.00202351	0.00258573	0.00179685	0.001656	0.0100331	0.00197869
cepA-beta-lactamase	beta-lactam	0.00496597	0.00379081	0.00455145	0.00792527	0.00180525	0.0011172	0.00316386	0.0012549	0.00207594	0.00497303	0.00160651	0.00476186	0	0	0	0	0.00113152	0.00208102	0	0.00044259	0.0010252	0.00566904	0.000858668	0
CEPH-A3	beta-lactam	0	0	0	0	0	0	0.000219814	0.000555813	0	0.000183552	0	0.000255648	0	0	0	0	0.00133645	0	0	0	0	0	0.00304252	0
CepS-beta-lactamase	beta-lactam	0	0.000661573	0	0.000151806	0	0	0	0	0	0.000366143	0.000315414	0.000679942	0	0	0	0	0	0	0	0	0	0	0.00404608	0
cfrA	multidrug	0	0	0	0	0	0	0	0	0	0	0	0	0	0	0	0	0	0.00089442	0	0	0	0	0	0
cfrC	multidrug	0.000360899	0.00220396	0	0	0	0.00116916	0	0.000136799	0.000658331	0	0	0.00132134	0.000632932	0	0	0	0	0.00680565	0.000464701	0	0.000447035	0	0	0
CfxA	beta-lactam	0	0	0	0	0	0.00354997	0	0	0	0.00159764	0	0	0	0	0	0	0	0	0	0	0	0	0	0
CfxA2	beta-lactam	0.00232055	0.0017058	0.00159513	0.0023485	0.00602553	0.00271468	0.00382655	0.00161261	0.000705501	0.0014524	0.00262746	0.00202288	0.000678282	0	0.000753176	0	0.00370125	0.00972438	0	0.000413636	0	0.00132454	0	0
CfxA3	beta-lactam	0.000773516	0.000918507	0.00106342	0.00289046	0.00482042	0.048029	0.00086967	0.000586403	0.000529126	0.000435721	0.000750704	0.00121373	0	0	0	0	0.0010575	0	0	0	0	0.00132454	0.000802493	0
CfxA4	beta-lactam	0.0148902	0.012203	0.00903909	0.0260141	0.0776088	0.023388	0.0173934	0.0121679	0.00687863	0.120695	0.0163278	0.025286	0	0	0.00150635	0.00158138	0.01692	0.00340353	0	0.00165454	0.0014372	0.0092718	0.000802493	0
CfxA5	beta-lactam	0.000580137	0.000131215	0.00106342	0.000541961	0	0.000208822	0.000173934	0	0.00035275	0.0053739	0.000375352	0	0.00203485	0	0	0	0	0.000972438	0	0	0	0	0	0
CfxA6	beta-lactam	0.0225044	0.0208692	0.010313	0.0338128	0.072693	0.00911308	0.0735441	0.0592856	0.0213808	0.00985967	0.00691623	0.010005	0	0	0.00146084	0.0023004	0.0082044	0.00188612	0.000482952	0.00441253	0.00325215	0.00385358	0	0
CGB-1-beta-lactamase	beta-lactam	0	0	0	0	0	0	0	0	0	0	0	0	0	0.000636275	0	0	0	0	0	0	0	0	0	0
Chlamydia-trachomatis-intrinsic-murA-conferring-resistance-to-fosfomycin	fosfomycin	0	0	0	0.000130608	0	0	0	0	0.000127515	0.000945044	0	0	0.00147114	0	0.000544526	0.00114329	0	0.00597589	0.0579662	0	0	0.000957608	0	0
cipA	multidrug	0	0.000121734	0	0	0	0	0	0.000136008	0.000163631	0.000404238	0.000174116	0	0	0	0	0	0.000490545	0.000451088	0	0	0	0	0	0
clbA	multidrug	0	0.000120688	0	0	0	0	0	0	0.000162225	0	0	0.000186059	0	0	0	0	0	0	0	0	0	0	0	0
clbB	multidrug	0	0	0	0	0	0	0	0	0	0.000407774	0.000175638	0	0	0	0	0	0	0	0	0	0	0	0	0
clbC	multidrug	0	0	0	0	0	0	0	0	0	0	0	0	0	0	0	0	0	0.019621	0	0	0	0	0	0
cmeB	multidrug	0.00101468	0.000810002	0.000492344	0.00167278	0.00245494	0.00238478	0.00118108	0.000452489	0.000871022	0.0013897	0.002375	0.00237261	0.000209354	0.000740281	0.00139482	0.00146429	0.0013056	0.000300147	0.0176765	0.0047238	0.000443596	0.00245295	0.00099077	0.000925559
cml	phenicol	0	0	0.000435407	0.000295866	0	0	0	0	0	0	0	0	0	0	0	0	0	0	0	0	0	0	0	0
cmlA1	phenicol	0	0	0.000407349	0.000553602	0.000184649	0.000639922	0.000666263	0.00123543	0	0	0	0	0	0	0.00173105	0	0	0	0	0.00063378	0	0	0	0
cmlA4	phenicol	0	0	0	0.000415201	0.000553946	0.000479941	0.000266505	0.000449249	0	0.00011127	0	0	0	0	0	0	0.00040508	0.000372497	0	0	0	0	0	0
cmlA5	phenicol	0.00162964	0.000201051	0.000814699	0.00498242	0.0443157	0.0380753	0.01106	0.0226871	0.000135123	0.00033381	0.00186915	0.006199	0.000519638	0.00036749	0.00346209	0.00181726	0.0141778	0.00931243	0.00228912	0.00728848	0	0	0.000614798	0.000765777
cmlA6	phenicol	0	0	0	0	0.000184649	0.00015998	0.00053301	0.000786186	0	0.00311556	0	0	0	0	0	0	0	0	0	0	0	0	0	0
cmlB	phenicol	0	0	0.000417309	0	0.000189163	0.00278616	0	0.000115058	0.000138427	0	0	0	0	0	0	0	0	0	0	0	0	0	0	0
cmlB1	phenicol	0.000294891	0	0.000405414	0.000413229	0.0012864	0.00143298	0.000530478	0.000894229	0.000134481	0.000885932	0.000143097	0.000462716	0	0	0.000574274	0	0	0.000370728	0.000759416	0.000315385	0	0	0	0
cmx	phenicol	0.000317517	0.000323172	0	0	0	0	0.00028559	0.000120355	0.000144799	0.000119238	0	0	0	0.000393807	0	0	0	0.000399172	0	0.00305625	0	0	0	0
CMY-1	beta-lactam	0.000324998	0.000771835	0	0.00106264	0.000202533	0.000175476	0	0.000246381	0	0	0.000630827	0.000509957	0.00113994	0	0	0	0	0	0.00711406	0	0	0	0	0
CMY-10	beta-lactam	0	0.000110262	0	0	0	0	0	0	0	0	0	0	0	0	0	0	0	0	0.000418474	0	0	0	0	0
CMY-104	beta-lactam	0	0	0	0	0	0	0	0	0	0	0	0.000170432	0	0	0	0	0	0	0	0	0	0	0	0
CMY-11	beta-lactam	0.000162499	0	0	0.000455417	0	0	0.000146159	0.000123191	0	0	0	0.000679942	0	0	0	0	0	0	0	0	0	0	0	0
CMY-115	beta-lactam	0	0	0	0	0	0	0	0	0	0	0.000158121	0	0	0	0	0	0	0	0	0	0	0	0	0
CMY-12	beta-lactam	0	0	0	0	0	0	0	0	0	0	0	0	0	0	0	0	0	0	0.00209786	0	0	0	0	0
CMY-14	beta-lactam	0	0	0	0	0.000203065	0	0	0	0	0	0	0	0	0	0	0	0	0	0	0	0	0	0	0
CMY-16	beta-lactam	0	0	0	0.000152204	0	0	0	0	0	0	0	0	0	0	0	0	0	0	0	0	0	0	0	0
CMY-19	beta-lactam	0	0.000330786	0	0	0.000202533	0.000175476	0	0.000123191	0.000296421	0.000122048	0.000157707	0	0	0.000403085	0	0	0	0	0	0	0	0	0	0
CMY-21	beta-lactam	0	0	0	0	0	0.00175936	0	0	0	0	0	0	0	0	0	0	0	0	0	0	0	0	0	0
CMY-25	beta-lactam	0	0	0	0	0.000203065	0.00351873	0	0	0	0	0	0	0	0	0	0	0	0.00204825	0	0	0	0	0	0
CMY-30	beta-lactam	0	0	0	0	0	0.00123156	0	0	0	0	0	0	0	0	0	0	0	0	0	0	0	0	0	0
CMY-38	beta-lactam	0	0	0.000447977	0	0	0.000175936	0	0	0	0	0	0	0	0	0	0	0	0	0	0	0	0	0	0
CMY-4	beta-lactam	0	0.000110552	0	0.000152204	0.0136054	0.00228717	0.000146543	0	0.0001486	0	0	0.000511295	0	0	0	0	0.00623675	0.000409649	0	0	0	0	0	0
CMY-42	beta-lactam	0	0	0	0	0	0.000175936	0	0	0	0	0	0	0	0	0	0	0	0	0	0	0	0	0	0
CMY-46	beta-lactam	0	0	0	0	0	0.000527809	0	0	0	0	0	0	0	0	0	0	0	0	0	0	0	0	0	0
CMY-51	beta-lactam	0	0	0	0	0.00365517	0.00351873	0	0.000247028	0.0001486	0.000122368	0.000790604	0.000340863	0	0	0	0.00066617	0.00178193	0.000409649	0	0	0	0.00111595	0	0
CMY-54	beta-lactam	0	0	0	0	0	0.00157516	0	0	0	0	0	0	0	0	0	0	0	0	0	0	0	0	0	0
CMY-56	beta-lactam	0	0	0	0	0.000203065	0.0019353	0.000146543	0	0	0.000122368	0	0	0	0	0	0	0	0	0	0	0	0	0	0
CMY-59	beta-lactam	0	0	0	0	0.000587603	0.000169701	0	0	0	0	0	0	0	0	0	0	0	0	0	0	0	0	0	0
CMY-64	beta-lactam	0	0	0	0	0.000203065	0	0	0	0	0	0	0	0	0	0	0	0	0	0	0	0	0	0	0
CMY-71	beta-lactam	0	0	0	0	0	0.00175936	0	0	0	0	0.000316241	0.000170432	0	0	0	0	0	0	0	0	0	0	0	0
CMY-73	beta-lactam	0	0	0	0	0	0	0	0	0	0	0	0	0.000571466	0	0	0	0	0	0	0	0	0	0	0
CMY-79	beta-lactam	0	0	0	0	0	0	0	0	0	0	0	0.000170432	0	0	0	0	0	0	0	0	0	0	0	0
CMY-81	beta-lactam	0	0	0	0	0	0.0265664	0	0	0	0	0	0	0	0	0	0	0	0	0	0	0	0	0	0
CMY-86	beta-lactam	0	0	0	0	0	0.000527809	0	0	0	0	0	0	0	0	0	0	0	0.00204825	0	0	0	0	0	0
CMY-93	beta-lactam	0	0	0	0	0	0.00211124	0	0	0	0	0.000316241	0.000170432	0	0	0	0	0	0	0	0	0	0	0	0
CMY-98	beta-lactam	0	0	0	0	0	0	0	0	0	0	0	0	0	0	0	0	0.000451406	0	0	0	0	0	0	0
cphA2	beta-lactam	0	0	0	0	0	0	0	0	0	0	0	0.000255648	0	0	0	0	0	0	0	0	0	0	0	0
cphA4	beta-lactam	0	0.000331655	0	0.000456613	0	0.000263905	0.000219814	0.000185271	0.0011145	0.00183552	0.000474362	0.00178953	0	0	0	0.00199851	0.00133645	0	0	0	0	0	0.00202835	0
cphA5	beta-lactam	0	0.000165827	0	0	0	0	0	0	0.000222899	0.000367104	0.000237181	0.000255648	0	0	0	0	0	0	0	0	0	0	0.00811339	0
cphA6	beta-lactam	0	0	0	0	0	0	0	0	0	0	0.000237181	0	0	0	0	0	0	0	0	0	0	0	0	0
cphA7	beta-lactam	0	0	0	0	0	0	0	0	0	0.000367104	0	0	0	0	0	0.000999255	0	0	0.000629359	0	0	0	0	0
cphA8	beta-lactam	0.000244388	0.000165827	0	0	0	0	0.000219814	0	0	0.000183552	0	0.000255648	0	0	0	0	0.000668223	0	0	0	0	0	0	0
CPS-1	beta-lactam	0.000214051	0.000145242	0	0	0	0	0	0	0.000780917	0	0.000207738	0	0	0	0	0	0	0	0	0	0	0	0.00444138	0
cpxA	multidrug	0.00230912	0.00746549	0.0224087	0.011801	0.00507885	0.00102675	0.00537559	0.0295534	0.00161053	0.00255045	0.00962322	0.00738861	0	0.000673866	0.00317421	0.00111077	0.00222838	0.00136609	0.000349797	0.00726351	0.0010095	0.00186074	0.000563677	0.000468068
CRP	multidrug	0.0127105	0.0294841	0.0869652	0.0477725	0.0769993	0.0303239	0.039083	0.0985994	0.0150977	0.0173168	0.0381545	0.0522568	0	0.0124649	0.115128	0.0145035	0.0226305	0.00891865	0.00456735	0.0309813	0.00219686	0.0141726	0.0184	0.00152791
CTX-M-107	beta-lactam	0.000216288	0	0.0011894	0.000202055	0.000269574	0.00023356	0	0.000163968	0	0.000162447	0.000209909	0.000226253	0	0	0	0	0	0	0	0	0	0	0	0
CTX-M-109	beta-lactam	0	0	0	0	0	0.000465498	0	0	0	0	0	0	0	0	0	0	0	0	0	0	0	0	0	0
CTX-M-110	beta-lactam	0	0	0	0	0	0	0	0	0	0	0	0	0	0	0	0	0	0	0	0	0	0	0.00264658	0
CTX-M-117	beta-lactam	0	0	0	0	0	0	0	0	0	0	0	0	0	0	0	0	0	0	0	0	0	0.00146109	0	0
CTX-M-122	beta-lactam	0	0	0	0	0	0	0	0	0	0.000160214	0	0	0	0	0	0	0	0	0	0.000912557	0	0	0	0
CTX-M-123	beta-lactam	0	0	0	0	0	0	0	0	0	0	0	0	0	0	0	0	0	0	0	0	0	0	0.00177045	0
CTX-M-132	beta-lactam	0	0	0	0	0	0	0.000191865	0	0	0	0	0	0	0	0	0	0	0	0	0	0	0	0	0
CTX-M-134	beta-lactam	0	0	0	0	0	0	0	0	0	0	0	0	0	0	0	0	0	0	0	0	0	0	0.0035409	0.000735075
CTX-M-142	beta-lactam	0	0	0	0	0	0	0	0	0	0	0	0	0	0	0	0	0	0	0	0	0	0	0.000885224	0
CTX-M-144	beta-lactam	0	0	0	0	0	0.00483735	0	0	0	0	0	0	0	0	0	0	0	0	0	0	0	0	0	0
CTX-M-151	beta-lactam	0	0	0	0	0	0	0	0	0	0	0	0	0.00429727	0	0	0	0.000558318	0	0	0	0	0	0.00169474	0
CTX-M-152	beta-lactam	0	0	0	0	0	0	0	0.000973631	0	0	0	0	0	0	0	0	0	0	0	0.000457852	0	0	0	0
CTX-M-156	beta-lactam	0	0	0	0	0	0.00023035	0	0	0	0	0	0	0	0	0	0	0	0	0	0	0	0	0	0
CTX-M-25	beta-lactam	0	0	0	0	0	0	0	0.000323428	0	0	0	0	0	0	0	0	0	0	0	0	0	0	0	0
CTX-M-26	beta-lactam	0	0	0	0	0	0	0	0	0	0	0	0.000223143	0	0	0	0	0	0	0	0	0	0	0	0
CTX-M-31	beta-lactam	0	0.000578971	0	0	0	0	0	0	0	0	0	0	0	0	0	0	0	0	0	0	0	0	0	0
CTX-M-38	beta-lactam	0	0	0	0	0	0	0	0	0	0	0	0	0	0.000529136	0	0	0	0	0	0	0	0	0	0
CTX-M-40	beta-lactam	0.000214051	0	0	0.000199965	0	0	0	0	0	0	0	0	0	0	0	0	0	0	0	0	0	0	0	0
CTX-M-42	beta-lactam	0	0	0	0	0	0	0	0	0	0	0	0	0	0	0	0	0	0	0.000549337	0	0	0	0	0
CTX-M-43	beta-lactam	0	0	0	0	0	0	0	0	0	0	0	0	0	0	0	0	0	0	0.000549337	0	0	0	0	0
CTX-M-56	beta-lactam	0	0	0	0	0	0	0	0	0	0	0	0	0.000748208	0	0	0	0	0	0	0	0	0	0	0
CTX-M-6	beta-lactam	0	0.000289485	0	0.000199278	0.000531737	0	0	0	0.000194558	0	0.000621072	0.000669428	0	0.000529136	0	0	0	0	0.000549337	0	0.000528454	0	0	0
CTX-M-68	beta-lactam	0	0	0	0	0	0	0	0	0.000194558	0	0	0	0	0	0	0	0	0	0	0	0	0	0	0
CTX-M-74	beta-lactam	0	0	0	0	0	0	0	0	0	0	0	0	0	0	0	0	0	0	0	0	0.000528454	0	0	0
CTX-M-75	beta-lactam	0	0	0	0	0	0	0	0	0	0	0	0	0	0	0	0	0	0	0	0	0	0	0.000885224	0.00771829
CTX-M-78	beta-lactam	0	0.000144743	0	0.000199278	0	0	0	0	0.000194558	0	0.000207024	0	0	0	0	0	0	0	0	0	0	0.00146109	0	0
CTX-M-83	beta-lactam	0	0	0.000586527	0.000797111	0	0.00023035	0	0.000485143	0	0	0	0.000223143	0	0	0	0	0	0	0	0.000456278	0	0	0	0
CTX-M-88	beta-lactam	0	0	0	0	0	0	0	0	0	0	0	0	0	0	0	0	0	0.000536345	0	0	0	0	0	0
CTX-M-9	beta-lactam	0	0	0.000586527	0.000199278	0	0	0	0.000646857	0	0	0	0	0	0	0	0	0	0	0	0	0	0	0	0
CTX-M-91	beta-lactam	0	0	0	0	0	0	0	0	0	0	0	0	0	0	0	0.000872202	0	0	0	0	0	0	0	0
CTX-M-95	beta-lactam	0	0	0	0	0	0	0	0.000161714	0	0	0.000207024	0	0	0.000529136	0	0	0	0	0	0	0	0	0	0
determinant-of-bleomycin-resistance	other	0.00102603	0	0	0	0	0	0	0	0	0.000385307	0	0	0.00539823	0.00127255	0	0	0	0	0	0	0	0	0	0
dfrA1	trimethoprim	0	0.000225241	0.000912724	0.000930318	0.0268925	0.0250921	0.000895714	0.00100661	0	0.000249316	0	0	0	0	0	0	0.00726112	0.00834633	0	0	0	0	0	0.000571944
dfrA10	trimethoprim	0.00033195	0	0	0.000310106	0.000827463	0.000358459	0.00119428	0.00100661	0	0	0	0	0	0	0	0	0	0	0	0	0	0	0	0
dfrA12	trimethoprim	0	0	0	0.00105436	0.000468896	0	0.00101514	0.00057041	0	0	0.000365115	0.00196771	0	0	0.00146527	0.00307649	0	0	0	0.000804709	0	0	0	0.000648203
dfrA14	trimethoprim	0.00193983	0.000789752	0.00106675	0.00253705	0.0140229	0.00796002	0.00767701	0.0247059	0	0.0026225	0.00338873	0.00527593	0	0	0.00151106	0	0.00318241	0	0.000999107	0.00497914	0	0	0	0
dfrA15	trimethoprim	0	0	0.00108713	0.000738724	0.0177404	0.0175051	0.000355623	0.00179843	0	0	0	0.00124079	0	0	0	0.00161663	0.00324322	0.00695882	0.0010182	0.00169143	0	0	0	0.00136246
dfrA16	trimethoprim	0	0	0	0.000369362	0	0	0	0	0	0	0	0	0	0	0	0	0	0	0	0	0	0	0	0
dfrA17	trimethoprim	0	0	0.00326139	0.000369362	0.000985577	0.000426954	0.00213374	0.0131885	0	0	0.00038372	0	0	0	0.00153993	0	0.00216215	0.00198823	0.00305459	0.000845713	0	0	0	0.000681232
dfrA19	trimethoprim	0	0	0	0.000306824	0	0.000354666	0.000886235	0.000746965	0	0	0	0	0	0	0	0	0	0	0	0.000702524	0	0	0	0
dfrA21	trimethoprim	0	0	0	0	0.000937791	0.000406253	0.0016919	0.00713012	0	0.000282559	0.000365115	0	0	0	0	0	0	0	0	0.000804709	0	0	0	0.00129641
dfrA22	trimethoprim	0	0	0.00103442	0	0	0	0.00203028	0.00627451	0	0	0	0.000393542	0	0	0	0	0.00102866	0	0	0.000804709	0.000932	0	0	0.00129641
dfrA23	trimethoprim	0	0	0	0	0.000415956	0	0	0	0	0	0	0	0	0	0	0	0	0	0	0	0	0	0	0
dfrA25	trimethoprim	0	0	0.00112289	0.00114454	0.00203599	0.001323	0.000367321	0.00557276	0	0	0.00118903	0.000427201	0.00286485	0	0.00159059	0	0	0	0	0.000873533	0	0	0	0
dfrA26	trimethoprim	0	0	0	0	0	0.00293035	0	0	0	0	0	0	0	0	0	0	0	0	0	0	0	0	0	0
dfrA2d	trimethoprim	0	0	0	0.000743459	0.00198379	0	0	0	0	0	0	0	0.0111656	0.00987042	0.0247969	0.00650797	0.0195841	0.0400196	0.00204945	0	0.0709754	0.070863	0.0132103	0.0329088
dfrA3	trimethoprim	0.00421495	0.00546002	0.0147501	0.0103809	0.0176704	0.00910308	0.0113734	0.0197531	0.00279587	0.00402908	0.00818128	0.0168349	0.00268801	0.00190097	0.0223861	0.0047002	0.0104771	0.0134881	0.000986772	0.0106549	0.00189852	0	0	0
dfrA5	trimethoprim	0	0	0	0.000738724	0.00147836	0.00128086	0.00177812	0.00179843	0	0.000296957	0.00038372	0	0	0	0	0	0	0	0	0	0	0	0	0
dfrA7	trimethoprim	0	0.000268281	0.00108713	0.00147745	0	0.000426954	0.000355623	0.00389659	0	0	0	0	0	0	0	0	0	0.00198823	0.0020364	0.00169143	0	0	0	0
dfrA8	trimethoprim	0	0	0	0.000343135	0	0	0	0	0	0.000275871	0.000356473	0	0	0	0.00143059	0	0	0	0	0	0	0	0	0
dfrB1	trimethoprim	0.00127989	0.000434228	0	0	0.00239282	0.0041463	0	0	0	0	0	0	0	0.00158741	0	0	0.00174978	0.00160903	0	0	0	0	0	0
dfrB2	trimethoprim	0.000795829	0.000540002	0	0	0.00892705	0.00773444	0	0.00120664	0	0	0.00154472	0	0.00837417	0.00592225	0.00309961	0.00325398	0.00435201	0	0	0	0.0453454	0.038157	0.0132103	0.00411359
dfrB3	trimethoprim	0	0	0	0	0	0	0	0	0	0	0	0	0	0.00197408	0	0	0	0	0	0	0	0	0	0
dfrB6	trimethoprim	0	0	0	0	0.00595137	0.000859382	0	0	0	0	0	0	0	0.0217149	0	0.0130159	0.00217601	0.0140068	0.00204945	0.00170227	0.10252	0.103569	0	0.0356512
dfrC	trimethoprim	0	0.000261616	0	0	0.00144164	0.00208173	0	0	0	0	0	0.00040332	0	0	0	0	0.00210843	0	0	0	0	0	0	0
dfrE	trimethoprim	0.000757008	0.00025683	0	0.000353596	0	0	0	0	0	0	0	0	0	0	0	0	0	0	0	0	0	0	0	0
dfrF	trimethoprim	0.00492055	0.00667758	0.00624437	0.0095471	0.0051893	0.000817461	0.00510666	0.00286944	0.00586878	0.00426422	0.00257139	0.0106904	0.0119485	0	0.0014742	0	0	0.000951685	0	0	0.000937683	0.00259255	0	0
dfrG	trimethoprim	0	0	0	0	0	0.000812506	0	0.00057041	0	0	0	0	0	0	0	0	0	0	0	0	0	0	0	0
dfrK	trimethoprim	0	0	0	0	0	0	0	0.000288704	0	0	0	0	0	0	0	0	0	0	0	0	0	0	0.00316074	0
DHA-1	beta-lactam	0	0	0	0	0	0	0	0	0	0	0	0	0	0	0	0	0	0.000823622	0	0	0	0	0	0
DHA-12	beta-lactam	0	0	0	0	0	0	0	0	0	0	0	0	0	0	0	0	0	0	0.0063268	0	0	0	0	0
DHA-13	beta-lactam	0	0	0	0	0	0	0	0	0	0	0	0	0	0	0	0	0	0	0.000421787	0	0	0	0	0
DHA-16	beta-lactam	0	0	0	0	0	0.000707459	0.000883897	0.00148999	0	0	0	0	0	0	0	0	0.000447833	0	0.00717037	0.000350335	0	0	0	0
DHA-17	beta-lactam	0	0	0	0.000306015	0.00061241	0.00035373	0.00220974	0.00148999	0	0	0	0	0	0	0	0	0	0	0.00168715	0	0	0	0	0
DHA-5	beta-lactam	0	0	0	0	0	0	0	0	0	0	0	0	0	0	0	0	0	0	0	0.000350335	0	0	0	0
DHA-7	beta-lactam	0	0	0	0	0	0	0	0	0	0	0	0	0.000574481	0	0	0	0	0	0	0	0	0	0	0
DIM-1-beta-lactamase	beta-lactam	0	0	0	0	0	0	0	0	0	0	0	0	0	0	0	0	0	0	0	0	0.00061267	0	0	0
EBR-1-beta-lactamase	beta-lactam	0.00237733	0.00179235	0	0	0	0	0.000475173	0	0.00265013	0.000991961	0.000512715	0	0	0	0	0	0	0	0	0	0	0	0	0
efmA	multidrug	0	0	0.000398784	0	0	0.000156616	0	0	0	0	0	0	0	0	0	0	0	0	0	0	0	0	0	0
efpA	multidrug	0	0	0.00805091	0.00131298	0	0.00025295	0	8.87902e-05	0.000106824	0	0.000454672	0.000612589	0	0.00203368	0.0278263	0.00766221	0.000320243	0	0.000301617	0.077161	0.00145076	0.000802223	0.00583246	0
efrA	multidrug	0.00243179	0.00442913	0.00633449	0.00275003	0.00462611	0.00373167	0.00529548	0.00194057	0.00642042	0.00144192	0.0026085	0.00495376	0.0125699	0.000634963	0.00299096	0.00104664	0.00139982	0.000643614	0.00527364	0.000547534	0.00126829	0.209521	0.00265567	0.000441045
efrB	multidrug	0.0106316	0.00930831	0.0198026	0.0145775	0.0147469	0.045552	0.0152692	0.00883978	0.0186115	0.0095305	0.00782174	0.0116595	0.10706	0.00255213	0.0267148	0.00981588	0.00468863	0.00905415	0.00971507	0.0088029	0.00424807	0.0281886	0.00711603	0.00206816
emeA	multidrug	0.000157951	0.000321528	0	0.000147557	0	0	0.000852409	0.00095794	0.00950811	0.00118631	0.000459878	0.000660911	0.00110803	0	0	0	0	0	0.000406761	0.000337855	0.000391298	0	0	0
emrA	multidrug	0.00525247	0.00799202	0.0170679	0.0111519	0.00813353	0.00739068	0.00658541	0.0185822	0.00450028	0.00370586	0.0129756	0.00932392	0.0050245	0.00276372	0.00681914	0.00455558	0.00261121	0.000400196	0.0040989	0.00646862	0.005126	0.0043608	0.0112287	0.00109696
emrB	multidrug	0.00315223	0.00715713	0.0233351	0.0126853	0.0146576	0.00196382	0.006761	0.0276654	0.004202	0.00254965	0.0110604	0.0106533	0	0.00180444	0.00377765	0.00594869	0.00232051	0	0.00218555	0.00959521	0.000901055	0.00913469	0.00251563	0.000208893
emrD	multidrug	0.00188105	0.00542456	0.0159473	0.0103972	0.00547045	0.00355472	0.00380678	0.0221034	0.00128674	0.00259012	0.00654165	0.00557518	0	0.000388835	0.00122106	0	0.00128582	0	0.00121104	0.00435884	0.000388334	0.00214736	0.000650506	0
emrK	multidrug	0.000707403	0.0012	0.00632146	0.00446075	0.00286547	0.0036285	0.00286322	0.00214513	0.0012904	0.00132827	0.00188799	0.00184999	0.00496247	0.00219343	0	0.00289243	0.000483557	0.00177865	0.000910867	0.000756564	0.00043812	0.00484534	0	0.000304711
emrR	multidrug	0.00211618	0.00813684	0.0242442	0.00922565	0.00483549	0.000761725	0.00475848	0.0208556	0.00160842	0.00211919	0.00924198	0.00811681	0	0	0.00412107	0.00144211	0.000964367	0.000886797	0	0.0052809	0.00087375	0.00483157	0	0.00060769
emrY	multidrug	0.0012124	0.00172758	0.00600045	0.00475698	0.00196442	0.00130921	0.00163573	0.00110294	0.000663474	0.00109271	0.000352992	0.000634126	0.000850502	0	0.000472206	0	0.000663002	0.00091451	0	0.00077799	0.000600703	0.00166085	0	0
Enterobacter-cloacae-acrA	multidrug	0.00109452	0.00116706	0.005589	0.0029214	0.00214369	0.000675383	0.00140637	0.0106682	0.000713054	0.000587181	0.00667692	0.00278057	0.00219374	0	0.00121798	0.000639322	0.000427528	0.00117942	0.000402663	0.00234116	0.000774711	0.00214196	0.000648867	0
EreA	MLS	0.000611573	0.000103744	0.00168157	0.0117122	0.0120053	0.0257561	0.00618837	0.00150681	0.000697247	0.000229666	0.000148384	0.000959623	0	0	0.00416844	0.00812694	0.00501661	0.015377	0.00118121	0.0026163	0	0	0	0.000263432
EreA2	MLS	0.000304287	0.000309707	0.0204983	0.000994923	0.00341328	0.00377875	0.0069791	0.00346021	0.000138766	0.00045708	0.000885941	0.00334222	0	0	0.0361469	0	0.001248	0.00114762	0.00313445	0.00357977	0	0	0.000631373	0
EreB	MLS	0.00014815	0	0.000814699	0.00179921	0.00941708	0.0110386	0.00226529	0	0.000540491	0.00055635	0.0014378	0.0055791	0	0.00036749	0.00173105	0.000605753	0.00121524	0.00372497	0.0019076	0.00063378	0.000367017	0	0.000614798	0
Erm(33)	MLS	0	0	0.000702384	0.000477282	0	0	0.00252741	0.000774631	0	0.000383722	0	0	0	0	0	0	0	0.000642289	0.00263139	0.000546407	0	0	0	0
Erm(35)	MLS	0.00163354	0.000791732	0.00256661	0.00414213	0.00872569	0.0420839	0.00671673	0.000884564	0.00489541	0.00157744	0.00317074	0.0114734	0.00245558	0	0.00454454	0	0.00446654	0.0170158	0.00841353	0.00449246	0.000578121	0	0.000968422	0.000402081
Erm(36)	MLS	0	0	0	0	0	0	0	0	0	0	0.000214391	0	0	0	0	0	0	0	0	0	0	0	0	0
Erm(37)	MLS	0	0	0	0	0	0	0	0	0	0	0	0	0	0	0	0	0.000948204	0	0	0	0	0	0	0
Erm(38)	MLS	0	0	0	0	0	0	0	0	0	0	0	0	0	0	0.00187904	0	0	0	0	0.00309584	0	0	0	0
Erm(39)	MLS	0.000252336	0	0.000693819	0	0.000314503	0	0.000226963	0	0	0	0	0	0.00265522	0	0	0	0	0	0.000649826	0	0	0	0	0
Erm(42)	MLS	0	0	0	0	0	0.000445394	0.000741964	0.000312683	0	0	0	0	0	0	0	0	0	0	0	0	0	0	0	0
Erm(43)	MLS	0	0	0	0	0	0	0	0	0	0.000383722	0	0	0	0	0	0	0	0	0	0	0	0	0	0
Erm(47)	MLS	0	0	0	0	0	0.000272487	0.00113481	0.000382592	0	0	0	0	0	0	0	0	0	0	0.0025993	0	0	0	0	0
ErmA	MLS	0	0.000173334	0	0	0	0.000827553	0.00137859	0	0	0.000383722	0	0	0	0	0	0	0	0	0	0.000546407	0	0	0	0
ErmB	MLS	0.0222768	0.0463661	0.0516167	0.0469998	0.00686327	0.00216232	0.0182357	0.013093	0.0493111	0.00827168	0.0114172	0.0212084	0.0070235	0	0.00292463	0.00307029	0.00205317	0	0.00322293	0.00321235	0.00434057	0.00514328	0.00103871	0
ErmF	MLS	0.0189024	0.0209017	0.0211745	0.0566818	0.110235	0.0267119	0.0197304	0.0143299	0.013622	0.0036807	0.0237805	0.0344202	0.00491117	0	0.0109069	0.000954176	0.0816739	0.00762779	0.00841353	0.00598994	0.00173436	0.00319683	0.00290527	0.000804161
ErmG	MLS	0.00330726	0.00448821	0.00419703	0.00546625	0.00221957	0.00219776	0.00251705	0.00192864	0.00162424	0.00114645	0.00617254	0.00904825	0.00178466	0	0	0	0	0	0.000655152	0	0	0.00174253	0	0
ErmQ	MLS	0	0	0.000664122	0	0.000903126	0	0.000217248	0	0	0	0	0	0	0	0	0	0.000660422	0.000607301	0	0	0	0	0	0
ErmS	MLS	0.000194591	0	0	0	0	0	0	0	0	0	0	0	0	0	0	0	0	0	0	0	0	0	0	0
ErmT	MLS	0.000254404	0	0.00279802	0.000950652	0.000634162	0.000824161	0.000686469	0.000771456	0	0	0	0	0	0	0	0	0.000695609	0.000639657	0	0	0	0	0	0
ErmX	MLS	0.000245354	0.000166483	0.00269849	0.000916835	0.0113147	0.00741854	0.000220683	0.000186003	0	0	0.000238119	0.000256658	0	0	0.00095561	0	0.00268346	0.00246761	0	0	0	0	0	0.000422741
Escherichia-coli-acrA	multidrug	0.000938156	0.00148534	0.00773861	0.00467424	0.00253345	0.00861114	0.00126573	0.00474144	0.000855664	0.000352309	0.00182098	0.00196275	0	0.000387855	0.000608991	0.000639322	0.00128258	0.000786279	0.000805325	0.0013378	0.000387355	0.00214196	0	0.000269404
Escherichia-coli-ampC	beta-lactam	0.00131723	0.00167587	0.0104128	0.00569131	0.00225741	0.00213364	0.00207337	0.00224684	0.000150176	0.000618331	0.00159798	0.00465048	0	0	0.0012826	0	0.00225104	0.00124199	0	0	0	0.00112779	0	0
Escherichia-coli-emrE	multidrug	0.0039502	0.00574365	0.00155163	0.00579898	0.00281337	0.00243752	0.00253786	0.00342246	0.00463226	0.00381454	0.00547673	0.0129869	0	0	0	0	0	0.0056755	0.00145325	0	0	0.00773051	0	0
Escherichia-coli-LamB	multidrug	0.00167017	0.00604414	0.0160729	0.0113119	0.0123164	0.00841655	0.00763633	0.0308098	0.00190414	0.000836272	0.00945534	0.00917236	0.00146454	0	0.0032525	0.00113816	0.0026639	0.00209968	0.000358424	0.00357248	0.00137919	0.00571989	0.000577579	0
Escherichia-coli-mdfA	multidrug	0.00227102	0.00503387	0.0108236	0.00834487	0.00320793	0.000490476	0.0036768	0.014462	0.0012428	0.00170569	0.00528972	0.00601832	0	0.000375557	0.00117936	0.00185715	0.00165589	0.000380674	0	0.00323846	0.00112522	0.00311106	0.000628293	0
Escherichia-coli-MipA	multidrug	0.0010012	0.0039063	0.0103233	0.00584575	0.00218377	0.000810868	0.00135079	0.00626186	0.00114146	0.000375985	0.00364379	0.00366566	0.000877937	0	0.000974877	0.00204686	0.00205317	0	0.000644585	0.00107078	0	0.00342886	0	0
ESP-1	beta-lactam	0.00149835	0.000435725	0.00058855	0.000199965	0	0.000231144	0	0	0.000390458	0	0	0.000223912	0	0	0	0	0	0	0	0.000457852	0	0	0	0
evgA	multidrug	0.000304287	0.000825885	0.00836664	0.00454822	0.00341328	0.00131435	0.00218952	0.000922722	0.000277532	0.00068562	0.00118126	0.000318306	0	0	0	0.00124417	0	0.00076508	0	0	0	0.00208421	0	0
evgS	multidrug	0.000933453	0.000985266	0.00898313	0.00431169	0.00213295	0.000839997	0.00139932	0.00137599	0.000614882	0.000389492	0.000301975	0.000759468	0	0.000128637	0.000201979	0.000212039	0.000708975	0	0	0	0.000128471	0.00248642	0	0
facT	other	0	0	0	0	0	0	0	0	0	0	0.000107771	0	0	0	0	0	0	0	0	0	0	0.000760605	0	0
farA	other	0.00404132	0.00164532	0.00355582	0.00181218	0.00241774	0.00174562	0.00247177	0.00257353	0.00176926	0.000364236	0.00345148	0.003382	0	0.00240591	0.00377765	0.00660965	0.000442002	0.00325159	0.00208147	0.00587815	0.00400469	0.0033217	0.0114042	0.000835574
farB	other	0.000488777	0.00165827	0.00571171	0.000570766	0.00152299	0.00105562	0.00076935	0.000648448	0.000780148	0.000825983	0.00213463	0.00166171	0.0012858	0	0.000475924	0	0	0	0	0	0.00151358	0.00251089	0.000507087	0
fexA	phenicol	0	0	0	0.000122084	0	0	0	0	0	0	0	0	0	0	0	0	0	0	0	0	0	0	0	0
FEZ-1-beta-lactamase	beta-lactam	0	0	0	0	0	0	0	0	0	0	0	0	0	0	0	0	0	0.000553462	0	0	0	0	0.000913476	0
floR	phenicol	0.0006146	0.000208515	0.00253484	0.00215309	0.00134053	0.00016592	0	0.00104834	0	0.00230803	0.000298238	0.000160729	0	0	0	0.00188473	0	0.00193164	0.000395686	0.000985968	0	0	0.00127525	0
fosA	fosfomycin	0	0	0	0.000429554	0	0	0	0.000348584	0	0	0.000892504	0	0	0	0	0.00376016	0	0	0	0	0	0	0	0
FosA2	fosfomycin	0	0.000597449	0.00242098	0.00246765	0	0	0.00118793	0.00500626	0	0	0.00427262	0.000921056	0	0	0	0.00180008	0	0	0	0	0	0	0	0
FosA3	fosfomycin	0	0	0	0	0	0	0	0.000682012	0	0	0	0.00047054	0	0	0	0	0	0	0	0.000962152	0	0.003081	0	0
FosA4	fosfomycin	0	0	0.00123681	0	0	0	0	0.000341006	0	0	0	0.00047054	0	0	0	0	0	0	0	0	0	0	0	0
FosA5	fosfomycin	0.00044658	0.00212116	0.00122791	0.000834386	0	0.000482243	0	0.00135421	0.000814625	0	0	0.000467155	0	0	0	0	0	0	0	0	0	0	0	0
FosA6	fosfomycin	0	0.00242418	0.00736746	0.00250316	0.00222641	0.000482243	0.000401675	0.00541684	0	0.000335411	0.00173364	0.00233577	0	0	0	0.00182598	0.00122107	0.00112285	0	0	0	0	0	0
FosA7	fosfomycin	0.00044339	0.000300858	0	0	0.000552627	0	0	0	0	0	0.000430314	0.000463818	0	0.00109985	0	0	0	0	0	0	0	0	0	0
FosC2	fosfomycin	0	0	0	0	0	0	0	0	0	0	0.000456394	0.000491928	0	0.00233301	0	0	0	0	0	0	0	0	0	0
FosX	fosfomycin	0	0.00285023	0.00256661	0	0.000581713	0	0.000839591	0.00176913	0.00212844	0.00175271	0.00181185	0.00146469	0	0.00115773	0	0	0	0	0.00120193	0	0	0	0	0
FOX-1	beta-lactam	0.000162499	0.000220524	0	0.000151806	0	0	0	0	0.000148211	0.000244095	0.000157707	0.000509957	0	0	0	0	0	0	0	0	0	0	0	0
FOX-10	beta-lactam	0.000324998	0.000992359	0	0.00106264	0	0	0	0.000123191	0.000148211	0.000366143	0.000630827	0.00101991	0	0	0	0.000664426	0	0	0	0	0	0	0	0
FOX-2	beta-lactam	0.000162499	0.000330786	0	0	0	0	0	0	0	0.000732285	0	0.000169986	0	0	0	0	0	0	0	0	0	0	0	0
FOX-4	beta-lactam	0.000162499	0.000661573	0	0	0	0	0	0	0	0.000122048	0.00047312	0.000509957	0.00056997	0	0	0	0	0	0	0	0	0.00111303	0	0
FOX-5	beta-lactam	0	0	0	0.000151806	0	0	0	0	0	0	0	0	0	0	0	0	0	0	0	0	0	0	0	0
FOX-7	beta-lactam	0	0	0	0	0	0	0	0	0	0.000244095	0	0	0	0	0	0	0	0	0	0	0	0	0	0
FOX-8	beta-lactam	0.000162499	0.000661573	0	0	0	0	0	0	0	0.00048819	0.00047312	0.000339971	0	0	0	0	0	0	0	0	0.000402566	0	0	0
FOX-9	beta-lactam	0	0	0	0.000151806	0	0	0	0	0	0	0	0	0	0	0	0	0	0	0	0	0	0	0.00944085	0
gadW	multidrug	0.00153904	0.00121835	0.0105793	0.00575105	0.00479552	0.00221593	0.00207643	0.00155566	0.000467905	0.00115592	0.000248942	0.000804973	0	0	0.000999047	0	0.000701358	0.00322472	0	0	0	0.00351387	0	0
gadX	multidrug	0.00113275	0.00230585	0.00809793	0.00634925	0.00254128	0.00244642	0.00203769	0.000858738	0.000826518	0.000340308	0.000659606	0.000473974	0.00158926	0.000561965	0.00088237	0.000926316	0	0.00113924	0	0	0	0	0	0
GES-10	beta-lactam	0	0	0	0	0	0.0011678	0	0	0	0	0	0	0	0	0	0	0	0	0	0	0	0	0	0
GES-12	beta-lactam	0	0	0	0	0	0.00023356	0	0	0	0	0	0	0	0	0	0	0	0	0	0	0	0	0	0
GES-13	beta-lactam	0	0	0	0	0	0	0	0	0	0	0	0	0	0	0	0	0	0.00217528	0	0	0	0	0	0
GES-16	beta-lactam	0.000865152	0.00014676	0	0.00040411	0.00242617	0.00794105	0.000778158	0.00147571	0	0	0.000419819	0.00135752	0	0	0	0.00353743	0.000591389	0	0	0.000462638	0	0	0	0
GES-18	beta-lactam	0	0	0	0	0	0	0	0	0	0	0	0.00135752	0	0	0	0	0	0	0	0	0	0	0	0
GES-2	beta-lactam	0	0	0	0.000606165	0.00350446	0.0011678	0.000389079	0.00163968	0	0	0.000629728	0.000226253	0	0	0	0	0	0	0.00111399	0	0	0	0	0
GES-22	beta-lactam	0.00259546	0.00117408	0.000594702	0.00525343	0.0326185	0.00747393	0.00914335	0.020332	0.00059181	0.00129957	0.00377837	0.00678758	0.000758636	0	0	0.0203402	0.00946222	0.0054382	0.0183808	0.00323846	0.000535819	0.00148146	0	0
GES-26	beta-lactam	0.000648864	0.00044028	0.00178411	0.00161644	0.00916552	0.00303628	0.00175085	0.00442714	0.00019727	0.00048734	0.00104955	0.00226253	0	0	0.000842402	0.00442179	0.00295694	0.00217528	0.00334196	0.000462638	0	0	0	0
GES-3	beta-lactam	0	0	0	0	0	0.00023356	0	0.000163968	0	0	0	0	0	0	0	0	0	0	0	0	0	0	0	0
GES-8	beta-lactam	0	0	0	0	0	0.0186848	0	0	0	0	0	0	0	0	0	0	0	0	0	0	0	0	0	0
GES-9	beta-lactam	0	0	0	0	0.000269574	0	0	0	0	0	0	0	0	0	0	0	0	0	0	0	0	0	0	0
GOB-18	beta-lactam	0	0	0	0	0	0	0	0	0	0	0	0	0	0	0	0	0	0	0	0	0	0	0.00444138	0
GOB-1-beta-lactamase	beta-lactam	0	0	0	0	0	0	0	0	0	0	0	0.000223912	0	0.00053096	0	0	0	0	0	0	0	0	0	0
golS	multidrug	0.00483699	0.00328209	0.00775815	0.00188279	0.00351672	0.00565853	0.00108765	0.00091673	0.00147056	0.00605483	0.00234717	0.000843305	0	0.00199972	0.00784965	0.00329624	0.00881707	0.00506741	0	0.00258657	0.000998572	0	0.00334546	0
HERA-1	beta-lactam	0	0	0	0	0	0.0386011	0	0	0	0	0	0	0	0	0	0	0	0	0	0	0	0	0	0
hmrM	multidrug	0.000133782	0	0.000367843	0	0.000166741	0.00751218	0.000240659	0	0	0	0	0	0	0	0	0.000547006	0.000365794	0	0.00310068	0	0	0	0	0
H-NS	multidrug	0.000906199	0.00338191	0.00996668	0.00634925	0.00225891	0	0.000815078	0.0113353	0.000826518	0.00102092	0.00483711	0.00710961	0	0	0.00176474	0	0	0	0.00116684	0	0.00112248	0.00310349	0.00188029	0
hp1181	multidrug	0	9.50793e-05	0	0.000130902	0.000523935	0.00090788	0	0	0.000383407	0.000105242	0.000271982	0.000439737	0	0	0	0	0.000383134	0.0334701	0	0	0.000347133	0.00479885	0	0
IMI-2	beta-lactam	0	0	0	0	0	0	0	0	0	0.000159665	0	0	0	0	0	0	0	0	0	0	0	0	0	0
imiH	beta-lactam	0	0.000165827	0	0.000228306	0	0	0	0	0	0	0.000474362	0	0	0	0	0.000999255	0	0	0	0	0	0	0	0
imiS	beta-lactam	0.00048686	0.000495531	0	0.000682233	0.000303403	0.00026287	0.000218952	0.000184544	0	0.000365664	0	0.00050929	0.000853837	0.000603837	0	0.000995336	0	0	0.000626891	0	0	0	0.00202039	0
IMP-1	beta-lactam	0	0	0	0	0	0	0	0	0	0	0	0	0.00442537	0	0.0019656	0	0	0	0.000649826	0	0	0.00345673	0	0
IMP-15	beta-lactam	0.000252336	0	0	0	0	0	0	0	0	0	0	0	0	0	0	0	0	0	0	0	0	0	0	0
IMP-18	beta-lactam	0	0.00017122	0	0	0	0	0	0	0	0	0	0	0	0	0	0	0	0	0	0	0	0	0	0
IMP-19	beta-lactam	0	0	0	0	0	0	0	0	0	0	0	0	0.000885075	0.00125186	0.000982802	0	0	0	0	0	0	0.00345673	0	0
IMP-22	beta-lactam	0	0	0	0	0	0	0	0	0	0	0	0	0	0	0.000982802	0	0	0	0	0	0	0	0	0
IMP-24	beta-lactam	0	0	0	0	0	0	0	0	0	0	0	0	0	0	0	0	0	0	0	0	0	0.00172837	0	0
IMP-28	beta-lactam	0	0	0	0	0	0	0	0	0	0	0	0	0	0	0.00294841	0	0	0	0	0	0	0	0	0
IMP-33	beta-lactam	0	0	0	0	0	0	0	0	0	0	0	0	0	0.00312964	0	0	0	0	0	0	0	0.0138269	0	0
IMP-34	beta-lactam	0	0	0	0	0	0	0	0	0	0	0	0	0	0	0	0	0	0	0.00194948	0	0	0	0	0
IMP-35	beta-lactam	0	0	0	0	0	0	0	0	0	0	0	0	0	0	0	0	0	0	0.000649826	0	0	0	0	0
IMP-37	beta-lactam	0	0.000169839	0	0	0	0	0	0	0	0	0	0	0	0	0	0	0	0	0	0	0	0.0102866	0	0
IMP-4	beta-lactam	0	0	0	0	0	0	0	0	0	0	0	0	0	0	0.00294841	0	0	0	0	0	0	0	0	0
IMP-45	beta-lactam	0	0	0.000696651	0	0	0	0	0	0	0	0	0	0	0	0.00296044	0	0	0	0	0	0	0	0	0
IMP-47	beta-lactam	0	0	0	0	0	0	0	0	0	0	0	0	0.00177015	0	0	0	0	0	0	0	0	0	0	0
IMP-5	beta-lactam	0.000504672	0	0	0	0	0	0	0	0	0	0	0	0	0	0	0	0	0	0	0	0	0	0.00104716	0
IMP-51	beta-lactam	0	0	0	0	0	0	0	0	0	0	0	0	0	0	0.014742	0	0	0	0	0	0	0	0	0
IMP-8	beta-lactam	0	0	0	0	0	0	0	0	0	0	0	0	0.00177015	0	0	0	0	0	0	0	0	0	0	0
IND-12	beta-lactam	0	0	0	0	0	0	0	0	0	0	0	0	0	0.000633656	0	0	0	0	0	0	0	0	0	0
IND-2a	beta-lactam	0	0	0	0	0	0	0	0	0	0.00134303	0	0	0	0	0	0	0	0	0	0	0	0	0	0
IND-4	beta-lactam	0	0	0	0	0	0	0	0	0	0	0	0	0	0.00127255	0	0	0	0	0	0	0	0	0	0
iri	rifamycin	0.000129592	8.79335e-05	0.0014253	0.000121064	0	0	0	0	0	0	0.000377311	0.000135563	0.000909096	0.000642916	0.00151421	0.00370913	0.000354339	0	0	0	0	0.000887637	0	0
JOHN-1-beta-lactamase	beta-lactam	0.000250301	0.000339678	0	0	0	0	0	0	0	0.000187993	0	0	0	0	0	0	0	0	0	0	0	0	0.00727098	0
kdpE	aminoglycoside	0.00358654	0.00748802	0.0242744	0.0113402	0.00756485	0.00357503	0.00769252	0.0188235	0.0035228	0.00414419	0.0125843	0.0132755	0.000967682	0.0239522	0.00752171	0.022561	0.00377175	0	0.00852571	0.00944192	0.00546774	0.0170071	0.010304	0.00380279
Klebsiella-pneumoniae-acrA	multidrug	0.000779832	0.00560896	0.00771917	0.00407968	0.00155513	0.00101053	0.00154312	0.0095773	0.000995767	0.000468565	0.00257324	0.00195782	0.00109411	0	0.000607461	0	0.00170581	0.000392151	0.000401651	0.00266888	0	0.00106829	0	0
Klebsiella-pneumoniae-OmpK35	beta-lactam	0.000546913	0.00241217	0.00601513	0.00434285	0.000681654	0	0.00147576	0.00787769	0.000498823	0.00164307	0.00212314	0.00200238	0.000959156	0.000678319	0.00106506	0	0.000747703	0.000687561	0	0.00116984	0	0	0	0
Klebsiella-pneumoniae-OmpK36	beta-lactam	0.00118399	0.00413167	0.0120917	0.00553036	0.00252974	0.000730592	0.00152133	0.0153871	0.00107988	0.00165147	0.00574534	0.00460026	0	0	0.000658772	0	0	0.000425276	0.000871156	0.00325611	0.000838039	0.00347557	0	0
Klebsiella-pneumoniae-OmpK37	beta-lactam	0.00182572	0.00247765	0.00775815	0.00511675	0.00186179	0.00107538	0.00194071	0.00956276	0.000454143	0.00598359	0.00531565	0.00347243	0	0.000411707	0.00129288	0.00271455	0.00181528	0.000417316	0	0.00177509	0.000411177	0.00113684	0	0
KPC-12	beta-lactam	0	0	0	0	0.000264054	0.000228777	0	0	0	0	0	0	0	0	0	0	0	0	0	0	0	0	0	0
KPC-15	beta-lactam	0	0	0	0	0.000264054	0	0	0	0	0	0	0	0	0	0	0	0	0	0	0	0	0	0	0
KPC-17	beta-lactam	0	0.000143755	0	0.000395835	0.000528108	0.000457555	0	0	0	0	0.000205611	0.00554048	0	0	0	0	0.00231711	0	0	0	0	0	0	0
Laribacter-hongkongensis-ampC-beta-lactamase	beta-lactam	0.000159166	0	0.000437639	0.000148692	0.00138865	0.00154689	0.00314954	0.000361991	0	0.000239088	0.000154472	0.000998992	0	0	0	0	0.000435201	0	0.00040989	0	0	0	0	0
LAT-1	beta-lactam	0	0	0	0	0	0.000527809	0	0	0	0	0	0	0	0	0	0	0	0	0	0	0	0	0	0
LCR-1	beta-lactam	0.000238749	0.000648002	0	0	0.00327325	0.00257815	0.000429483	0.00217195	0.000217756	0.000717264	0.000695123	0.00199798	0	0	0.000929882	0	0.00261121	0.0096047	0.00245934	0.00153204	0.000591462	0.0016353	0	0
LEN-20	beta-lactam	0	0	0.000596781	0.000202762	0	0.000234377	0	0.000329083	0	0	0	0.000454087	0.00380644	0	0	0	0	0	0	0	0	0	0	0
LEN-21	beta-lactam	0	0	0	0	0	0	0	0.000164541	0	0	0	0	0.00152258	0	0	0	0	0	0	0	0	0	0	0
LEN-4	beta-lactam	0	0	0	0	0	0	0	0	0	0	0	0	0.00397315	0	0	0	0	0	0	0	0	0	0	0
LEN-8	beta-lactam	0	0	0	0	0	0	0	0.000178931	0	0	0	0	0	0	0	0	0	0	0	0	0	0	0	0
linG	MLS	0	0.000154286	0.0025008	0.000849667	0.00368418	0.00171876	0.00163613	0.000689507	0	0	0.000441348	0.00118928	0	0	0.0017712	0	0.00124343	0	0.00585557	0.000486363	0	0	0	0
Listeria-monocytogenes-mprF	peptide	0	0	0	0	0	0	0	0	0	0.000970172	0	0	0	0	0	0	0	0	0	0	0	0	0	0
LlmA-23S-ribosomal-RNA-methyltransferase	MLS	0.00670493	0.00601716	0.00654172	0.00889042	0.00862637	0.0046712	0.00758704	0.00524698	0.0059181	0.00357382	0.00356846	0.00452505	0.0515872	0.00160953	0.00421201	0.00176872	0.00473111	0	0.000556993	0.000462638	0.00160746	0	0	0.00037266
lmrB	MLS	0	8.83021e-05	0	0	0	0	0	0	0	0	0	0	0	0	0	0	0	0	0	0	0	0	0	0
lmrC	MLS	0.000217044	0.000736366	0.00119356	0.0026359	0.000541033	0.00539067	0.00478288	0.00287947	0.00603777	0.0285276	0.00105322	0.00124874	0	0	0	0	0	0.000272861	0.000558941	0.000928511	0.000268846	0.000743318	0	0
lmrD	MLS	0.00168783	0.0024814	0.00386736	0.00166436	0.00163618	0.000506282	0.00843396	0.00234583	0.0166771	0.00915541	0.00263909	0.0016675	0.0115113	0	0.00109563	0	0	0.00825177	0.0060369	0.000401139	0.000929185	0.0051381	0	0
lmrP	MLS	0	0	0	0	0	0	0	0	0	0.000344499	0	0	0	0	0	0	0	0	0	0	0	0	0	0
lnuA	MLS	0.000385557	0.000261616	0.00636072	0.00360185	0.000480545	0	0.00173394	0.00146145	0.00105497	0.000289579	0.00112256	0.00161328	0.0027047	0	0	0	0	0	0	0	0	0	0	0
lnuB	MLS	0.00278987	0.00441709	0.0012785	0.00152033	0.00550557	0.00376583	0.0263481	0.00740251	0.00402889	0.00261922	0.000902532	0.00778241	0	0.000576698	0.00362201	0.000950602	0.00127138	0.000584555	0.000598716	0.00596751	0.00115191	0	0	0
lnuC	MLS	0.00378504	0.00128415	0.0291404	0.016619	0.00235877	0.00040873	0.0054471	0.00286944	0.00172611	0.000852845	0.00293873	0.00831478	0	0	0.00737102	0.00154763	0.00103493	0	0	0.00161923	0	0.0103702	0	0.000652155
lnuD	MLS	0.000378504	0.00051366	0.00104073	0.0130831	0.00707632	0.00449603	0.0265546	0.01033	0.0321057	0.0116555	0.0044081	0.00514725	0	0	0.00737102	0.00619051	0.00310479	0.000951685	0.00389895	0.00566731	0.000937683	0	0	0
lnuF	MLS	0.000682139	0.000308572	0.00500159	0.00191175	0.00538457	0.00613844	0.00204516	0.000172377	0.000414773	0.000341554	0	0.00356783	0	0	0.0150552	0.00185942	0.00124343	0.00228683	0.00702669	0.000486363	0.000563297	0	0	0.000391771
lnuG	MLS	0.000464979	0.00205079	0	0	0	0	0	0	0.00063614	0.000174615	0	0	0	0	0	0	0	0.00116911	0	0	0	0	0	0
LpeB	MLS	0.000489741	0.000747695	0.00168323	0.000514702	0.000228899	0.000661063	0.000110124	0.000324864	0.000167504	0.000137935	0.000475298	0.000256152	0.000214722	0.00197408	0.00405333	0.00225276	0.0011717	0.00307843	0.00614835	0.000916607	0	0.00167723	0.000508087	0.000105477
LRA-1	beta-lactam	0	0	0	0	0.00131132	0	0	0.000159521	0	0	0	0.000220117	0	0.000521961	0	0.000860375	0	0	0	0	0	0	0	0.00145022
LRA-10	beta-lactam	0	0	0.000455145	0	0.000412628	0	0.000148888	0	0	0.000124326	0.000160651	0.000173159	0.00290305	0	0	0	0	0	0.000426286	0.000354072	0	0	0	0
LRA-12	beta-lactam	0	0	0	0	0	0	0	0	0	0.00015912	0	0	0.0037155	0	0	0	0	0	0	0	0	0	0	0
LRA-17	beta-lactam	0	0	0	0	0	0	0	0	0	0	0	0	0	0	0	0	0	0	0.00108746	0	0	0	0.000876191	0
LRA-18	beta-lactam	0	0	0	0	0	0	0	0	0	0	0	0	0	0	0.000626346	0	0	0	0	0	0	0	0.000667358	0
LRA-19	beta-lactam	0	0	0	0	0	0	0	0	0	0	0	0	0.000725761	0.000513262	0	0	0	0	0	0	0	0	0	0
LRA-8	beta-lactam	0	0	0	0	0	0	0	0	0	0	0	0	0	0	0	0	0	0	0	0	0	0	0.000844591	0
lrfA	quinolone	0	0.000167143	0.000677299	0.000230118	0.000153507	0.000133	0	0	0.000112334	0	0.000239064	0.000257676	0.000432001	0.000305513	0.000959402	0	0.000336763	0	0	0	0	0.00168721	0.000511112	0
lsaA	multidrug	0.000124648	0.000338314	0.000685459	0.000232891	0	0	0	0	0.00216007	0.000936188	0.000241944	0.000260781	0	0	0	0	0	0	0	0	0	0	0.00051727	0
lsaB	multidrug	0.00100934	0.00145537	0.000346909	0.00259304	0.00141526	0.00245238	0.00192918	0.00439981	0.00138089	0.000663324	0.000367341	0.00131981	0.000442537	0.000312964	0.000491401	0.000515875	0	0	0.000649826	0.000539744	0	0	0	0
lsaC	multidrug	0.000126168	0.00017122	0.000346909	0.000117865	0.000786258	0	0.000340444	0.000382592	0	0.00303234	0	0.000527923	0	0	0	0	0	0	0.000324913	0	0	0	0	0
lsaE	multidrug	0.0017592	0.00562739	0.00276404	0.00328687	0.00877044	0.00556337	0.0344717	0.0141939	0.00607424	0.00443571	0.00243903	0.00749244	0.000440746	0.000623395	0.00195765	0.00102757	0.00274864	0.00189566	0.00194158	0.00618193	0.00186777	0.000860685	0	0
macA	MLS	0.000633415	0.000429797	0.00217703	0.000295866	0	0	0.000569723	0.00060024	0.000866578	0.000118934	0.000922102	0.000993895	0	0	0	0.000647476	0	0	0	0.000338717	0	0	0	0.00027284
macB	MLS	0.0313265	0.0270772	0.0455852	0.0247627	0.0260696	0.0266462	0.0272228	0.0207526	0.0260225	0.0189674	0.0320865	0.0270224	0.00101426	0.0368209	0.0495552	0.0378351	0.0390059	0.0237507	0.0225885	0.0265966	0.016954	0.018486	0.0172	0.00631092
marA	multidrug	0.000977553	0.00298489	0.00940752	0.00776241	0.00182759	0.00369467	0.00219814	0.0118573	0.00267479	0.00146841	0.00664107	0.00409036	0.00342879	0	0.0019037	0	0.00133645	0.00122895	0	0.00209098	0	0	0	0
MCR-1	peptide	0.000229481	0.000544992	0	0.00096471	0.000143009	0.000867324	0.000825624	0.000434924	0.000523257	0.000947955	0.000890854	0.000120027	0.000402456	0	0.000446893	0.000469151	0	0.00144248	0.000295484	0.000245429	0	0	0	0
MCR-1.2	peptide	0	0	0	0	0	0.000743421	0	0	0	0.00146502	0	0	0	0	0	0	0	0.000288496	0	0	0	0	0	0
MCR-2	peptide	0.00415369	0.002427	0.000951744	0.000323363	0	0	0.000311335	0.00026241	0.00189423	0.00138653	0.00716657	0.000362088	0	0	0	0	0.000315481	0	0	0.000740392	0	0	0	0
MCR-3	peptide	0.00114741	0.0031921	0.00252391	0.0251897	0.00114407	0	0.00113523	0.00226161	0.00240698	0.00189591	0.00356342	0.00552123	0	0	0.00178757	0.000469151	0	0	0	0.000981715	0.000284252	0.00157182	0.0042854	0
MCR-4	peptide	0.000917925	7.78561e-05	0.000315489	0.00053595	0.0015731	0.000743421	0.00175445	0.000695879	0.00115117	0.000689422	0.000890854	0.00108024	0.000402456	0.00142309	0.000446893	0.000938302	0.00345104	0	0	0.000245429	0.00284252	0.00157182	0	0.000593088
MCR-5	peptide	0.00136178	0.000847023	0.00187217	0.00254434	0.00551617	0.00208325	0.00306213	0.00249489	0.00217358	0.000255697	0.00176216	0.00391744	0.000796082	0.00253347	0.00397792	0.00417604	0.00651609	0.00427997	0.00116897	0.00582568	0.00140567	0.00155458	0.0014128	0.000195527
mdsA	multidrug	0.000464399	0.000525189	0	0.000289226	0.00115762	0.00100297	0	0.000117354	0.000141188	0.000116265	0.000450703	0.000647725	0.000542964	0	0	0	0.00126979	0	0	0	0	0	0	0
mdsB	multidrug	0.00300076	0.00387266	0.00452988	0.00203377	0.00124668	0.00254149	0.0014289	0.00115974	0.00252225	0.00176767	0.00376882	0.00350831	0.0233207	0.00496234	0.00274998	0.00553331	0.00144792	0.0014794	0.00272742	0.00264295	0.00102034	0.000403012	0.000976684	0.000405511
mdsC	multidrug	0.000639945	0.000347382	0.000703832	0.0003587	0.000319042	0.0113332	0	9.70285e-05	0.000817145	0.000192256	0.000372643	0.000535542	0	0	0.000996987	0	0	0	0	0.000547534	0	0	0.000531135	0
mdtA	multidrug	0.00149577	0.00416127	0.0152172	0.0081046	0.00298285	0.00209979	0.00174898	0.0131538	0.00177353	0.00179748	0.00450015	0.00406818	0.00944364	0	0.000582577	0.000611592	0.000817969	0.000376087	0.000385198	0.00191967	0.000370554	0	0.00496579	0.000257719
mdtB	multidrug	0.00811745	0.012312	0.015755	0.0123228	0.00699286	0.00193361	0.00676436	0.0173303	0.00734925	0.00452773	0.013497	0.0119879	0.00188419	0.0124367	0.00418447	0.020256	0.00375361	0.0100549	0.011067	0.0381734	0.0178917	0.0098118	0.00520154	0.00143976
mdtC	multidrug	0.00605606	0.00776654	0.0119892	0.0104099	0.00483077	0.00490476	0.0041398	0.016023	0.00491597	0.00277459	0.0102856	0.00836229	0.0082843	0.00676003	0.00283047	0.0156001	0.00347737	0.00456809	0.212103	0.0108812	0.0115523	0.00871097	0.00326713	0.00239993
mdtE	multidrug	0.000806164	0.00196925	0.00709317	0.00692865	0.00442102	0.000870543	0.00174024	0.000855615	0.000735279	0.000121097	0.000469434	0.00134929	0.000565528	0	0	0.000659249	0.000881707	0.000405393	0.000415213	0.000344875	0	0.00220872	0	0
mdtF	multidrug	0.00341201	0.00410235	0.0111921	0.00726969	0.00544633	0.0101485	0.00349965	0.0044926	0.00207466	0.00251769	0.00371805	0.00325612	0	0.00133636	0.00419658	0.00367132	0.00212774	0.00316066	0.00477876	0.00192059	0.00177952	0.000820016	0.000496818	0.00381608
mdtG	multidrug	0.00152144	0.0043359	0.0117133	0.00653807	0.00113776	0.0024644	0.00328428	0.0125721	0.00208149	0.00182832	0.00561096	0.00477459	0.00160094	0.000377398	0.00237029	0	0.000832003	0.00076508	0	0.0029289	0.000376912	0.00416841	0	0
mdtH	multidrug	0.00200739	0.00345762	0.00976524	0.00721266	0.00384914	0.00116722	0.0022222	0.0111209	0.0011267	0.00115976	0.00404624	0.00533044	0.000541613	0.000766062	0.00120283	0.00063137	0.00042221	0.000776499	0.000795309	0.00330291	0.000382537	0.00211531	0	0
mdtK	multidrug	0.00104767	0.00346558	0.00936216	0.00685112	0.000979339	0.000565669	0.00176686	0.00873666	0.00119444	0.00118031	0.00457549	0.00273985	0	0	0.00102012	0	0.000716154	0	0	0.00252108	0.000648861	0.001794	0	0
mdtM	multidrug	0.000757008	0.00503387	0.0108236	0.00693049	0.00339663	0.00163492	0.00217884	0.00631277	0.000966622	0.00193311	0.00264486	0.00300916	0.00106209	0	0.00235873	0.000619051	0.00124192	0.000761348	0	0.000971539	0	0.00414808	0.000628293	0
mdtN	multidrug	0.000542927	0.00208759	0.00398086	0.00473386	0.0018045	0.000390856	0.00244167	0.00315555	0.000825313	0.000407774	0.00158075	0.00208245	0	0	0	0.000739973	0.00148451	0	0.000466056	0.00077421	0.000448338	0.00247917	0.000751021	0
mdtO	multidrug	0.000999738	0.00135672	0.00774679	0.00449994	0.00317174	0.00176658	0.00171668	0.00248041	0.000746044	0.000273043	0.00158769	0.00123594	0	0	0.000353982	0	0.000745514	0.000457032	0	0.000194403	0	0	0	0
mdtP	multidrug	0.000636011	0.00198517	0.0104926	0.00570391	0.00269519	0.00219776	0.00286029	0.00337512	0.000232035	0.000477686	0.00172831	0.000798375	0	0	0.000990858	0	0.000695609	0	0.000327576	0.000272084	0.000945369	0.00174253	0	0
mecA	beta-lactam	0	0	0	0	0	0	0	0	0	0.000209381	0	0	0	0	0	0	0	0	0	0	0	0	0	0
mecC	beta-lactam	0	0	0	0	0	0	0	0	0	0.000140217	0	0	0	0	0	0	0	0	0	0	0	0	0	0
mecD	beta-lactam	0	0	0	0	0	0	0	0	0	6.87643e-05	0	0	0	0	0	0	0	0	0	0	0	0	0	0
mefA	MLS	0.00689718	0.013728	0.0130643	0.0236255	0.0622763	0.0190337	0.0503185	0.00906318	0.0457125	0.0105907	0.0123463	0.0270961	0.00591361	0	0.0393995	0.00501354	0.0226305	0.00500986	0.00592063	0.00262276	0.00341733	0.00314947	0	0.000528165
mefB	MLS	0.000455315	0.000205966	0.000834618	0.0195662	0.0153222	0.00311395	0.00955574	0.00161082	0.00235325	0.000569953	0.00662831	0.00952584	0.000532343	0.000376476	0.00709348	0.00496451	0.00248991	0.000763209	0.00742612	0.00129855	0	0.00311867	0	0
mefC	MLS	0.0210474	0.014385	0.0041936	0.0320582	0.0174885	0.02174	0.00535007	0.00300621	0.00709445	0.00733125	0.0239792	0.0167521	0.0026748	0.000756651	0.00594028	0.00685975	0.0817366	0.00536872	0.00432046	0.0130493	0.000377838	0	0	0.000788355
mefE	MLS	0.000462094	0.000418066	0.00127057	0.000575581	0.000575939	0	0.00401775	0	0.000702437	0.00104119	0.000896933	0.000161128	0.000540269	0	0	0	0	0	0.000396668	0	0	0	0	0
mel	MLS	0.00650063	0.00873539	0.0199768	0.0256012	0.0633876	0.0177559	0.0556035	0.00850344	0.0539426	0.0280499	0.0149682	0.0222671	0.00134124	0	0.0287939	0.00573289	0.0219567	0.0195496	0.0200232	0.00599814	0.00536809	0.00349222	0.000528953	0.00197655
MexA	multidrug	0.00178282	0.00263938	0.00178255	0.00423946	0.00606014	0.00157516	0.00291555	0.00466902	0.00206953	0.00146075	0.00220213	0.00559488	0.000568482	0.000402033	0	0	0.00487471	0.00285257	0.00292167	0.00520014	0.00240909	0.0044405	0.00201776	0.000279252
MexB	multidrug	0.0114535	0.0123219	0.0187649	0.0124185	0.0157546	0.0067929	0.0123302	0.0148015	0.0112042	0.0142184	0.0171056	0.0163267	0.00437122	0.0063299	0.0212646	0.00946331	0.0232038	0.0134291	0.015894	0.0261492	0.0148487	0.0113814	0.00911206	0.00173825
MexC	multidrug	0.00673678	0.00685676	0.00573342	0.00389596	0.0059975	0.00225171	0.00216406	0.00145919	0.00292591	0.00108424	0.00435874	0.00453031	0	0.00716179	0.00249891	0.00721426	0.0105258	0.0104857	0.00330454	0.0113221	0.0055631	0.00109865	0.00865324	0.000829097
MexD	multidrug	0.00482075	0.00351338	0.00441835	0.00239076	0.0132037	0.1054	0.00192712	0.00148892	0.00173703	0.00496171	0.0042165	0.00255255	0.000626256	0.00546232	0.00347703	0.00851714	0.0331972	0.00493818	0.00260553	0.0136214	0.00353856	0.0024459	0.0024698	0.0034865
MexE	multidrug	0.00224908	0.00122087	0.00206135	0.00112058	0.00149503	0.00210486	0	0.000568343	0.0015043	0.00112614	0.000436551	0.00047054	0.000525914	0	0	0	0	0.000376996	0.000772257	0.0109044	0.0014858	0.002054	0.00124445	0
MexF	multidrug	0.00642958	0.00583019	0.00787504	0.00212957	0.00262264	0.00119925	0.00105147	0.00124072	0.00330529	0.00223892	0.00493524	0.00256803	0.011891	0.0111642	0.00546371	0.0119497	0.0031964	0.0020575	0.0103862	0.0186288	0.00405447	0.00400356	0.00291074	0.0011078
mexH	multidrug	0	0	0	0	0	0	0	0	0	0.000504023	0	0	0	0	0	0	0	0	0	0	0	0	0	0
mexI	multidrug	0.000965203	0.00114613	0.0121084	0.00140889	0.00233081	0.000651426	0.000922408	0.00118905	0.00115544	0.00185764	0.00169784	0.00239797	0.00169274	0.00314242	0.0190314	0.00345321	0.00280407	0.0104658	0.00186422	0.00348394	0.00134502	0.00330556	0.0012517	0.000103939
mexJ	multidrug	0.00101484	0.00103292	0.000930133	0.00015801	0.00147568	0.00109589	0.000456399	0.000256451	0.000462805	0.000254072	0.00065661	0.0010616	0	0	0.00329386	0	0.000924951	0	0.00217789	0.00542685	0.00167608	0.00115852	0	0
mexK	multidrug	0.0470556	0.0322168	0.0173177	0.00944809	0.0115486	0.00281207	0.0112755	0.00720803	0.0219838	0.0176482	0.0265661	0.0165345	0.00169934	0.0175761	0.0172187	0.0284763	0.0180492	0.0121816	0.0352465	0.0446908	0.0457589	0.0111998	0.0105553	0.00834759
mexL	multidrug	0.00234244	0.00317888	0.00161018	0.00218829	0.00109483	0.000632375	0.000263362	0.000221976	0.000801176	0.00285891	0.00170502	0.000612589	0.00102702	0	0.00228084	0	0.000800606	0	0.000754043	0.00187892	0.00580302	0.00200556	0.0012151	0
mexM	multidrug	0	0.000109403	0	0	0	0.000348217	0	0	0	0	0	0.000168661	0.000565528	0	0	0	0	0	0	0	0	0	0	0
mexN	multidrug	0.00113843	0.000650504	0.000494245	0.000167924	0.000522755	0.000388215	0.000431141	0.000181694	0.000327895	0.000315015	0.000697807	0.000689459	0.0016813	0.00460746	0	0.00318488	0.000982984	0.00662872	0.000308604	0.00871509	0.000445309	0.00123121	0.00149189	0.000412948
mexP	multidrug	0.000322466	0.000109403	0	0.000150623	0	0	0	0	0.000147056	0	0	0.000168661	0	0	0	0	0	0	0	0.000344875	0	0	0	0
mexQ	multidrug	0.00170956	0.00172001	0.000972532	0.000660852	0.000440842	0.0180788	0.000159068	0.000268141	0.000967803	0.00141682	0.00125866	0.000986659	0.00351508	0.00365571	0.000229601	0.00241036	0.00145067	0.000592882	0.00151811	0.0021436	0.00058416	0.00161511	0.00146781	0.00020314
mexV	multidrug	0.000495276	0.000336065	0.000453935	0.000154228	0	0	0	0.000250313	0.000451727	0.000123995	0.000801117	0	0	0	0	0	0	0	0	0	0.00040899	0.00113079	0	0
mexW	multidrug	0.00701236	0.00620631	0.0134129	0.00364572	0.00676398	0.0190955	0.00153568	0.00268115	0.00389308	0.00293106	0.00461595	0.00446504	0.00406369	0.00922661	0.0156746	0.0124661	0.00833637	0.00567271	0.00581013	0.00417374	0.00876154	0.00668256	0.00809746	0.000315187
mexX	multidrug	0	0	0	0	0.000198889	0.000516955	0	0	0	0	0	0	0.000559713	0.000395832	0	0	0	0	0	0	0	0	0	0
mexY	multidrug	0.00243314	0.00201339	0.00146856	0.00110879	0.000665688	0.00237111	0.000747284	0.00067484	0.00146142	0.00138173	0.00184303	0.00173821	0.00166523	0.0020609	0.00254251	0.00194119	0.00178491	0.00104449	0.00550177	0.00304651	0.00191122	0.00121944	0.00517171	0.00173825
mfpA	quinolone	0	0	0	0	0	0	0	0	0	0	0.000329202	0	0	0	0	0.00138694	0	0	0	0.00217667	0	0	0.0211148	0
mgrB	multidrug	0	0.00268852	0.00726295	0.00123383	0	0	0	0	0	0	0.00256357	0	0	0	0	0	0.00361125	0	0	0	0	0	0	0
MIR-1	beta-lactam	0	0	0	0.000152204	0	0	0.000146543	0	0	0	0	0	0	0	0	0	0	0	0	0	0	0	0	0
MIR-14	beta-lactam	0	0	0	0	0.000203065	0	0	0.000247028	0	0	0	0	0	0	0	0	0	0	0	0	0	0	0	0
MIR-16	beta-lactam	0	0	0	0.000152204	0	0	0	0.000123514	0	0	0.000158121	0	0	0	0	0	0	0	0	0	0	0	0	0
MIR-17	beta-lactam	0	0	0	0	0	0	0	0	0	0	0.000632483	0	0	0	0	0	0	0	0	0	0	0	0	0
MIR-3	beta-lactam	0.000162926	0.000110552	0	0.000761021	0.00040613	0	0	0.00284082	0	0.000122368	0.00284617	0.000511295	0	0	0	0	0	0	0	0.00104549	0.000403622	0	0.000676116	0
Moraxella-catarrhalis-M35	beta-lactam	0.000346786	0.000352962	0.000476758	0	0	0	0	0	0	0.000260459	0.000504838	0.000181381	0	0	0	0	0	0	0	0	0	0	0	0
MOX-1	beta-lactam	0.000162499	0.000441048	0	0	0	0	0	0	0	0	0.000315414	0	0	0	0	0	0	0	0.0146466	0	0	0	0	0
MOX-2	beta-lactam	0.000487497	0.000330786	0	0.00455417	0.00222787	0.000526428	0.00146159	0.0013551	0.000296421	0.000366143	0.00205019	0.00152987	0	0	0	0.00199328	0.000444316	0.000408577	0	0.000347584	0	0	0	0
MOX-3	beta-lactam	0	0	0	0.000303611	0.000202533	0	0	0	0	0	0	0	0	0	0	0	0	0	0	0	0	0	0	0
MOX-4	beta-lactam	0	0	0	0	0	0.00157928	0	0	0	0	0.000157707	0.000339971	0	0	0	0.000664426	0	0	0	0	0	0	0	0
MOX-5	beta-lactam	0.000162075	0.000329923	0	0.00605638	0.000808018	0.000700071	0.000291555	0.00122869	0	0.000243458	0.00125836	0.000847709	0	0	0	0	0	0	0	0.000346676	0	0	0	0
MOX-6	beta-lactam	0	0.000659845	0.000445638	0.00454228	0.000606014	0.000875089	0.000728888	0.000368607	0.000147824	0	0.00220213	0.000847709	0	0	0	0	0	0	0.000834763	0	0	0.00111013	0	0
MOX-7	beta-lactam	0.000162075	0	0	0.000302819	0.000202005	0.000700071	0	0.000491476	0.000147824	0	0	0	0	0	0	0	0	0	0	0	0	0	0	0
MOX-8	beta-lactam	0	0	0	0.000151409	0	0	0	0	0	0	0	0	0	0	0	0	0	0	0	0	0	0	0	0
MOX-9	beta-lactam	0.00145867	0.00802812	0	0.000151409	0	0	0	0	0.00236518	0.00255631	0.00283131	0.00169542	0	0.000402033	0	0	0	0	0.000417381	0.000346676	0.000803029	0	0.000672586	0
mphA	MLS	0.000618684	0.000839604	0.00170112	0.00423846	0.0313584	0.0236059	0.00129844	0.00265781	0.000188095	0.000154891	0.00480351	0.00474604	0.00072335	0.000511556	0	0.00168645	0.00733047	0.00622231	0	0.000882239	0	0	0	0.000710654
mphB	MLS	0.000205545	0.000139471	0	0.000192019	0	0.00022196	0.000369754	0	0.000374943	0.000617512	0.0011969	0.000215015	0	0	0	0	0	0	0	0	0	0	0	0
mphD	MLS	0.157931	0.0989966	0.00870813	0.0159768	0.0644731	0.010944	0.0117743	0.0323329	0.013095	0.0277513	0.187494	0.0808368	0.0222172	0.00157121	0	0.0112229	0.0127008	0.0504328	0.0212055	0.0103873	0.00104612	0.00289237	0.00438096	0.00218272
mphE	MLS	0	0	0	0	0	0	0	0	0	0	0	0	0	0	0	0	0	0	0.00392287	0	0	0	0	0
mphG	MLS	0.0225918	0.017765	0.00174163	0.0295866	0.0173683	0.00410399	0.00455778	0.00288115	0.00365889	0.00951473	0.0264336	0.0172275	0.000740573	0.000523736	0.00164469	0.0017266	0.0640812	0.0074322	0.00761224	0.0171617	0.00104612	0	0.00262857	0.00218272
Mrx	MLS	0.000602666	0.000715633	0.00248562	0.00394105	0.0200931	0.00715873	0.000813099	0.00296973	0	0.000678964	0.00292447	0.0039402	0.000528467	0	0.000586819	0.00308023	0.0098871	0.0147742	0.00194001	0.000322274	0	0	0.00500195	0.000519192
msbA	multidrug	0.0175985	0.021639	0.0674506	0.0241126	0.0267198	0.00806224	0.017076	0.0358197	0.0133272	0.0370895	0.0304325	0.0245457	0.0314247	0.0343938	0.0672966	0.0540765	0.0431612	0.00992238	0.0129094	0.0378711	0.0251016	0.0357968	0.0132784	0.0268303
MSI-1	beta-lactam	0	0	0	0	0	0	0	0	0	0	0	0	0.001277	0	0	0	0	0	0	0	0	0.00249371	0	0
MSI-OXA	beta-lactam	0	0	0	0	0	0	0	0	0	0	0	0	0	0	0.000888858	0	0	0	0	0	0	0	0	0
msrA	MLS	0	0	0	0	0	0	0	0	0	0	0	0	0	0	0	0	0	0	0	0	0	0.00435633	0	0
msrB	MLS	0.0154054	0.0107606	0.0311459	0.0190477	0.00847092	0.0210392	0.0073357	0.0202662	0.00867843	0.00374339	0.0118729	0.00947949	0	0.0179829	0.0282358	0.0314948	0.0136278	0.0136709	0.00933472	0.0193835	0.00673489	0.012414	0.0112818	0.00156136
msrC	MLS	0.000126168	0.00017122	0.000346909	0.000117865	0	0.000136243	0	0	0	0	0	0.000131981	0	0	0	0.000515875	0.000344977	0	0	0.000269872	0	0.0051851	0	0
msrE	MLS	0.174846	0.0916177	0.00590947	0.0197236	0.0653923	0.0834143	0.0128495	0.0326824	0.0131452	0.0172815	0.19791	0.0798787	0.0301538	0.000627204	0.000984804	0.0098216	0.0145185	0.0540386	0.0143253	0.0210929	0.00156599	0.00173189	0.00419715	0.00108914
mtrA	multidrug	0.00462837	0.00184737	0.0449156	0.00279775	0.00339332	0.00147	0.00171417	0.00103199	0.00347645	0.0024538	0.00369919	0.0022784	0.0038198	0.00810413	0.0996768	0.0256037	0.0119108	0.0260127	0.00420677	0.114724	0.00607027	0.00559445	0.025986	0
mtrC	multidrug	0	0.000102233	0.00331416	0.000281504	0.000187786	0	0.000271033	0.000571102	0	0	0.00043867	0.000157608	0.00105693	0	0	0	0	0	0.00776005	0	0	0	0.000625243	0
mtrD	multidrug	0.00488685	0.00375015	0.00543871	0.00114132	0.00123266	0.0013821	0.00167446	0.00185236	0.00297144	0.00152931	0.00423458	0.00267771	0.00775415	0.00274189	0.0018127	0.000951493	0.00127257	0.00175531	0.00149819	0.00236435	0.00345897	0.00358632	0.000965699	0.000300713
mtrE	multidrug	0.000132922	0.000450965	0.00036548	0.000124175	0.00016567	0.000287074	0.000717338	0.000100768	0.000242469	0.0008985	0.000516009	0.000417138	0	0	0	0.000543492	0	0	0	0	0	0	0	0
mtrR	multidrug	0.000295594	0.000802288	0.00243828	0	0.000736836	0.000319199	0.000531741	0.000672269	0.000808807	0.000666031	0.000860629	0.00216448	0.00311041	0.000733231	0	0	0	0.0795246	0	0.000632271	0	0	0	0
mupA	other	0.000424338	0.000575861	0.000833395	0.00113261	0.000906654	0.034956	0.000599767	0.000505515	0.000663474	0.00204883	0.000647152	0.000824363	0.000212625	0.000601478	0.000944412	0.00173503	0.00580127	0.00198144	0.00234166	0.00181531	0.00165193	0.00207607	0.00125781	0.000104447
mupB	other	0.0028844	0.00199795	0.00198272	0.00488394	0.00659086	0.00532101	0.00432394	0.00482888	0.00345289	0.000947789	0.00332421	0.00433735	0.0023185	0.00104342	0.00514901	0.00368554	0.00952977	0.000755452	0.00510676	0.00462727	0.00714564	0.0107015	0.000997484	0.00031061
MuxA	multidrug	0.00102001	0.00158198	0.000400656	0.000680631	0.000544843	0.000629406	0.000262126	0.000441867	0.000265805	0.000109442	0.000565671	0.000152428	0	0.000361452	0	0.0017874	0	0	0.00600402	0.000623366	0.00108296	0.00199614	0	0
MuxB	multidrug	0.0157121	0.012317	0.00392743	0.00661629	0.00519247	0.00449878	0.00594194	0.00676781	0.0108022	0.00514051	0.0118986	0.0071596	0.00334003	0.0159441	0.00139081	0.0355286	0.00341735	0.0103253	0.0300403	0.0490116	0.0324368	0.00774534	0.0101262	0.00266615
MuxC	multidrug	0.00353514	0.00227676	0.00230648	0.00179119	0.00164294	0.00200578	0.00242517	0.00281626	0.00185807	0.00130506	0.00267493	0.00332194	0.00735569	0.00460746	0.000700104	0.0115146	0.00180214	0.000903917	0.00277744	0.0124318	0.00727338	0.00369363	0.0156649	0.00134208
MvaT	multidrug	0.00500602	0.00441582	0.00550579	0.00046766	0.00436754	0.00216232	0.00135079	0	0.000913169	0.00150394	0.00242919	0.00314199	0	0.00124176	0	0	0	0.00125868	0.0116025	0.0235572	0.00124016	0	0	0
myrA	MLS	0	0.00014278	0.000578574	0	0	0	0	0	0	0	0	0	0	0	0	0	0	0	0	0	0	0	0	0
NmcR	beta-lactam	0.00084169	0.00014278	0	0	0	0	0	0	0.00038384	0.000158041	0.00102108	0.000660351	0	0	0	0	0	0.00158722	0	0	0	0	0	0
Nocardia-rifampin-resistant-beta-subunit-of-RNA-polymerase-(rpoB2)	multidrug	0.113198	0.0898587	0.234574	0.106747	0.118781	0.0524948	0.0998936	0.0890149	0.0972517	0.0289683	0.09975	0.0998605	0.00505909	0.186179	0.404267	0.331352	0.38094	0.299527	0.0877701	0.227961	0.183292	0.176365	0.206834	0.13429
norB	multidrug	0	0.000180773	0.000366265	0.000497766	0.000332051	0.00028769	0.000359439	0.000504923	0.000242989	0.000300143	0	0	0	0	0	0	0	0	0	0	0	0	0	0
novA	aminocoumarin	0.000605606	0.000410928	0.00582808	0.000282877	0.000125801	0.00534074	0.000272355	0.00045911	0.00110471	0.00212264	0.000685704	0.000422338	0.00070806	0.0035052	0.00825554	0.00619051	0.000551963	0.00380674	0.0025993	0.00086359	0.000500098	0.00829616	0.00586407	0
NPS-1	beta-lactam	0.000954995	0.00259201	0.151642	0.000892151	0.0193419	0.0146954	0.0025769	0.00506787	0.000653267	0.000179316	0.00139025	0.00224773	0.000837417	0.000592225	0.198065	0.00390478	0.00718082	0.010205	0.00491868	0.0025534	0	0.0016353	0	0.000411359
OCH-3	beta-lactam	0	0	0	0	0	0	0	0	0	0	0	0	0	0	0	0	0	0	0	0	0	0	0.000660514	0
OCH-8	beta-lactam	0.000159166	0	0	0	0	0	0.000143161	0	0	0	0	0	0	0	0	0	0	0.000400196	0.0081978	0	0	0	0	0
OKP-A-1	beta-lactam	0	0.000147273	0	0	0	0	0	0.000164541	0	0	0	0	0	0	0	0	0	0	0	0	0	0	0	0
OKP-A-10	beta-lactam	0	0	0	0	0	0	0	0	0	0	0	0	0.00304515	0	0	0	0	0	0	0	0	0	0	0
OKP-A-12	beta-lactam	0	0	0	0	0	0	0	0	0	0	0	0	0.0144645	0	0	0	0	0	0	0	0	0	0	0
OKP-A-16	beta-lactam	0	0	0	0	0	0	0	0.000493624	0	0	0	0	0	0	0	0	0	0	0	0	0	0	0	0
OKP-A-4	beta-lactam	0	0	0	0	0	0	0	0	0	0	0	0	0.00304515	0	0	0	0	0	0	0	0	0	0	0
OKP-A-6	beta-lactam	0	0	0	0	0	0	0	0	0	0	0	0	0.00152258	0	0	0	0	0	0.00167682	0	0	0	0	0
OKP-A-8	beta-lactam	0	0	0	0	0	0	0	0.000164541	0	0	0	0	0.00532902	0	0	0	0	0	0	0	0	0	0	0
OKP-B-11	beta-lactam	0	0	0	0.000202762	0	0	0	0.000329083	0.00019796	0	0	0	0	0	0	0	0	0	0	0	0	0	0	0
OKP-B-12	beta-lactam	0	0	0.000648971	0	0	0	0	0	0	0	0	0	0	0	0	0	0	0	0	0	0	0	0	0
OKP-B-13	beta-lactam	0	0	0	0	0	0	0	0.000493624	0	0	0	0	0	0	0	0	0	0	0	0	0	0	0	0
OKP-B-2	beta-lactam	0	0	0.00179034	0.000202762	0	0	0.00019522	0.00180995	0	0.000326029	0	0.000227044	0.000761288	0	0.000845347	0.00088745	0	0	0	0	0	0	0	0
OKP-B-7	beta-lactam	0	0	0	0.000405523	0	0.000937507	0	0	0	0.000163015	0	0	0	0	0	0	0	0	0	0	0	0	0	0
OKP-B-9	beta-lactam	0	0	0	0	0	0	0	0.000164541	0	0	0.000210643	0	0.00152258	0	0	0	0	0	0	0	0	0	0	0
oleB	MLS	0.000218189	7.40248e-05	0	0	0	0.00247393	0	0	0	0.00188455	0.000211754	0	0.00191326	0	0	0.000446065	0	0	0.0025285	0	0	0.00971409	0	0
oleC	MLS	0.000572997	0.0001296	0.00210067	0.00035686	0	0.0181501	0	0.000144796	0	0.0146322	0	0	0.0154085	0.00094756	0.00892687	0.00546669	0.00104448	0.0350571	0.000491868	0.0036769	0.00141951	0	0.00158523	0
oleD	MLS	0	0	0	0	0	0.000161522	0	0	0	0	0	0	0	0	0	0	0	0	0	0	0	0	0	0
opcM	multidrug	0	0	0	0.000113261	0	0	0	0	0	0	0	0.000126825	0	0.000300739	0	0	0	0	0	0	0	0	0	0
OpmB	multidrug	0.00162042	0.000676629	0.00034273	0.000349336	0.000155357	0.000134602	0	9.44956e-05	0.000113688	0.000561713	0.000483888	0.000260781	0	0	0.000485481	0.00050966	0	0	0.00224699	0.00239958	0.000308795	0.000853771	0	0
opmD	multidrug	0	8.6489e-05	0	0	0	0	0	0	0	0	0	0	0	0	0	0	0	0	0	0	0	0	0	0
opmE	multidrug	0	0	0	0	0	0	0	0	0	0	0	0	0	0	0	0	0	0	0	0.000540843	0	0	0	0
OpmH	other	0.00399235	0.0037576	0.00318696	0.00156404	0.00369182	0.00305954	0.00081085	0.000585794	0.00164446	0.00116072	0.00287471	0.00161663	0	0.000319457	0.00100319	0	0.000352134	0	0.00331654	0.0214867	0.00159523	0.00352845	0	0
oprA	multidrug	0.000930455	0.00090193	0.000730961	0.000372525	0	0.000574148	0.000358669	0.000302305	0.00109111	0.000599	0.00103202	0.000834276	0.00512851	0.000989155	0.00103541	0.00217397	0.000363444	0.00635	0.00308076	0.00341183	0.00131717	0	0.00110321	0.000687067
OprJ	multidrug	0.000518369	0.000615534	0.00106897	0.000484257	0.00436102	0.00111953	0.000582806	0.000392976	0.000472789	0.00545061	0.000880393	0.000406688	0.00136364	0	0.00100948	0.00264938	0.016654	0.0149885	0.00200239	0.00388075	0.000321044	0.000887637	0.000537788	0.000223285
OprM	multidrug	0.00127989	0.00173691	0.000703832	0.000836966	0.000957127	0.00013821	0.000575596	0.000776228	0.00140082	0.00144192	0.00223586	0.00174051	0.000448925	0.000952444	0.000498494	0.00209328	0.00244969	0	0.00362563	0.00903431	0.00253658	0.000876656	0	0
OprN	multidrug	0.00157817	0.000981613	0.000723218	0.000982878	0.00032783	0.000142016	0.000709739	0.000299103	0.00131945	0.000592655	0.00114872	0.000275146	0	0	0	0	0	0	0.00203208	0.00703268	0.000325805	0.0018016	0.00109153	0
OprZ	multidrug	0	9.09722e-05	0	0	0	0	0.000120589	0.000101639	0.000122282	0.000100696	0.000130117	0	0.00282153	0.000332567	0.00052218	0	0	0	0.000345264	0	0	0.00367325	0	0
optrA	other	0.00180064	0.0011575	0.00104232	0.00185921	0.00366168	0.00286548	0.00196054	0.00330489	0.00172875	0.000142358	0.000643829	0.00198273	0.00033241	0.000470163	0.00258379	0.00193749	0.00207302	0.000953138	0.00122028	0.00222984	0.000469557	0.00454389	0.000786566	0.000163288
oqxA	multidrug	0.00127007	0.00258538	0.0065478	0.00326285	0.00118723	0.00051431	0.00128515	0.00902663	0.000579196	0.00107314	0.00431415	0.0036536	0	0.00157523	0.00185501	0.00129826	0.000868177	0	0.000408842	0.00305625	0.000786599	0.00434965	0	0
oqxB	multidrug	0.00419743	0.0041719	0.00812759	0.00679309	0.00184209	0.00325583	0.00196744	0.0110252	0.00156369	0.000976845	0.00677028	0.00426712	0.00228096	0.00835883	0.00437487	0.0149869	0.00193976	0.00104051	0.00411061	0.00455235	0.00161103	0.00161973	0.0127573	0.00234279
otr(A)	tetracycline	0	0	0	8.74658e-05	0.000233387	0.00252759	0	0	0.000170789	0.00014064	0	0.000195881	0.00558278	0.00046449	0	0.000382822	0.000768003	0	0	0	0	0.000641294	0.000388537	0
otr(B)	tetracycline	0	0	0	0	0	0	0	0	0	0	0	0	0	0.000273496	0	0	0	0	0	0	0	0	0	0
otrC	multidrug	0	0	0	0	0.000220421	0	0	0	0.0001613	0	0	0	0.0130265	0	0	0	0	0.0057806	0	0	0	0.00484534	0.000733904	0
OXA-1	beta-lactam	0	0.000144743	0	0.000797111	0.00132934	0.0023035	0.000191865	0	0	0.000160214	0	0.000223143	0.000748208	0	0	0	0.00174978	0.00160903	0	0	0	0	0	0
OXA-10	beta-lactam	0	0	0	0	0	0.0168839	0	0	0	0	0	0	0	0	0	0	0	0	0	0	0	0	0	0
OXA-100	beta-lactam	0	0	0	0	0	0	0	0	0	0.000170154	0	0	0	0	0	0	0	0	0	0	0	0	0	0
OXA-101	beta-lactam	0	0	0	0	0	0	0	0	0	0.000701085	0	0	0	0	0	0	0	0	0	0	0	0	0	0
OXA-11	beta-lactam	0	0	0	0	0	0	0.000209898	0	0	0	0	0	0	0	0	0	0	0.00352052	0	0	0	0	0	0
OXA-110	beta-lactam	0	0	0	0	0	0	0	0	0	0.000680616	0	0	0	0	0	0	0	0	0	0	0	0	0	0
OXA-114a	beta-lactam	0	0.000153164	0	0	0	0	0	0	0	0	0	0	0	0	0	0	0	0	0	0	0	0	0	0
OXA-118	beta-lactam	0.00560072	0.00316693	0.00256661	0.00065402	0.00203599	0.000251999	0.00125939	0.000353826	0.000851375	0.000175271	0.00135889	0.00122057	0.000818528	0.0017366	0.000908907	0.000954176	0.00127615	0	0.00240387	0.000499162	0.00173436	0.00159841	0	0
OXA-119	beta-lactam	0.00116682	0.000475039	0	0	0.000290856	0	0.000629693	0.000176913	0	0.000175271	0.000226481	0.000244115	0.000818528	0	0	0	0	0	0	0	0	0	0	0
OXA-12	beta-lactam	0.00258644	0.0148378	0.00129303	0.0123009	0.00468896	0.000253908	0.00232637	0.00463458	0.00428913	0.00300219	0.00616132	0.00934663	0	0	0	0	0.0057862	0	0.000605519	0	0.001165	0.00161052	0.00780607	0
OXA-128	beta-lactam	0.000906199	0.000153723	0	0	0	0	0	0	0	0.000680616	0	0	0	0	0	0	0	0	0	0	0	0	0	0
OXA-129	beta-lactam	0.00278987	0.00047326	0.00191775	0.00108595	0.00115907	0.00903799	0.00230023	0.00264375	0.00190842	0.000174615	0.0020307	0.0019456	0	0.0017301	0	0.0019012	0	0.00116911	0.00658587	0.000994584	0.000575955	0.00159243	0	0.000400575
OXA-130	beta-lactam	0.00022655	0	0	0	0	0	0	0	0	0	0	0.000236987	0	0	0	0	0	0	0	0	0	0	0	0
OXA-133	beta-lactam	0	0	0	0	0	0	0	0	0	0.000341554	0	0	0	0	0	0	0	0	0	0	0	0	0	0
OXA-134	beta-lactam	0.00022738	0.000154286	0	0	0	0	0	0.000172377	0	0.000341554	0	0	0	0	0	0	0	0	0	0	0	0	0	0
OXA-139	beta-lactam	0	0.000153164	0	0	0	0	0	0	0	0	0	0	0	0	0	0	0	0	0	0	0	0	0	0
OXA-14	beta-lactam	0	0	0	0	0	0	0	0	0	0	0	0	0	0	0	0	0	0	0.00622012	0	0	0	0	0
OXA-141	beta-lactam	0	0	0	0	0	0	0	0	0	0	0.000438138	0.000944501	0	0	0	0	0	0	0.0017439	0	0	0	0	0.000388922
OXA-142	beta-lactam	0	0	0	0	0	0	0	0.000176913	0.000212844	0	0.00181185	0.00268526	0	0	0.000908907	0.000954176	0	0	0	0	0	0	0	0
OXA-143	beta-lactam	0	0	0	0	0	0	0	0	0	0.000508606	0	0	0	0	0	0	0	0	0	0	0	0	0	0
OXA-145	beta-lactam	0.00351366	0.00301993	0.00128815	0.00481425	0.0178092	0.0169477	0.00674208	0.01101	0.00128188	0.00123153	0.00613807	0.013722	0	0.0023242	0.00182467	0.00766221	0.00512388	0.00294484	0.0018097	0.00250523	0	0	0.00194415	0
OXA-146	beta-lactam	0.000906199	0.000461169	0	0	0	0	0	0	0.00144641	0.000510462	0	0	0	0	0	0	0	0	0	0.000484588	0	0	0	0
OXA-148	beta-lactam	0	0	0	0	0	0	0	0	0	0.00085077	0	0	0	0	0	0	0	0	0	0	0	0	0	0
OXA-15	beta-lactam	0	0	0	0	0	0.00146251	0	0	0	0	0	0	0	0	0	0	0	0	0	0	0	0.0015461	0.00187346	0
OXA-16	beta-lactam	0.00531378	0.00163892	0.0059771	0.0130872	0.0421459	0.00886802	0.0160764	0.0271	0.00220297	0.00272114	0.0239101	0.0336042	0.00254158	0.00119828	0.00564442	0.00790072	0.00924591	0.0036438	0.0118182	0.00516642	0.000598366	0.00330878	0.00200467	0
OXA-161	beta-lactam	0	0	0	0	0	0.00170626	0	0	0	0	0	0	0	0	0	0	0	0	0	0	0	0	0.00468364	0
OXA-163	beta-lactam	0	0	0	0	0.000296428	0	0	0	0	0	0	0	0	0.000589956	0	0	0	0	0	0	0	0	0	0
OXA-164	beta-lactam	0	0	0	0	0	0	0	0	0	0.00116555	0	0	0.0015552	0	0	0	0	0	0	0	0	0	0	0
OXA-168	beta-lactam	0	0	0	0	0	0.000245538	0	0	0	0	0	0	0	0	0	0	0	0	0	0	0	0	0	0
OXA-174	beta-lactam	0	0	0	0	0.000282364	0	0	0.000858738	0	0.00391354	0	0	0	0	0	0	0	0	0	0	0	0	0	0
OXA-179	beta-lactam	0	0	0	0	0	0	0	0	0	0.000340308	0	0	0	0	0	0	0	0	0	0	0	0	0	0
OXA-18	beta-lactam	0	0	0	0.000210872	0	0	0	0	0	0	0	0	0.00079174	0.000559922	0	0	0	0	0	0	0	0	0	0
OXA-181	beta-lactam	0	0	0	0	0.000291954	0	0	0	0	0	0	0	0	0	0	0	0	0	0	0	0	0	0	0
OXA-182	beta-lactam	0.000677178	0.000153164	0	0	0	0	0	0.000342246	0.000205878	0.000508606	0.000657207	0	0	0	0	0	0	0	0	0	0	0	0	0
OXA-192	beta-lactam	0	0.00015658	0	0	0	0	0	0	0.00042094	0.000346633	0	0	0	0	0	0	0	0	0	0	0	0	0	0
OXA-198	beta-lactam	0	0	0.00260579	0.000221335	0.000295297	0.00102339	0.000852409	0	0.000216093	0.000177947	0.000229939	0.000495683	0	0	0.00369114	0.00581246	0.00323909	0.00833995	0.00183042	0.00152035	0.000586947	0.00162282	0.000983207	0
OXA-2	beta-lactam	0.000451452	0	0	0	0	0.00146251	0.000609085	0.000171123	0.000205878	0	0.000438138	0.00330576	0	0	0	0	0	0	0	0.000482825	0	0.00927661	0	0
OXA-20	beta-lactam	0.00746763	0.00142512	0	0.000218007	0.00174514	0.00352799	0.00104949	0.000530739	0.00127706	0.000701085	0.00113241	0.000244115	0	0.0017366	0.000908907	0	0.000638077	0	0.00600967	0.000499162	0.00115624	0.00639366	0.00581053	0
OXA-205	beta-lactam	0.00373381	0.00269189	0.00320826	0.00109003	0.00523541	0.00277199	0.000839591	0.00123839	0.000425688	0.000876357	0.000905925	0.00292937	0	0.000578867	0.000908907	0.000954176	0.000638077	0.00293376	0.0210338	0.00199665	0.00115624	0.00479524	0	0
OXA-209	beta-lactam	0.00113275	0.000768615	0.00124583	0.00402119	0.0115769	0.0102749	0.00326031	0.00137398	0.00165304	0.146673	0.00153908	0.00616167	0.000794629	0.000561965	0.00088237	0	0.00557503	0.00227849	0.00700104	0.000969175	0.000561241	0	0	0
OXA-21	beta-lactam	0	0.000153164	0	0.000632616	0	0.000487504	0.000406057	0.000171123	0	0	0	0	0	0	0.000879161	0	0	0.00056755	0.000581299	0.000482825	0	0	0.00187346	0
OXA-210	beta-lactam	0.00203153	0.00275695	0.000620652	0.00105436	0.0045014	0.00146251	0.00466965	0.0022246	0.00267641	0.00118675	0.0179637	0.0292795	0	0	0	0.00276884	0.00308597	0.0011351	0.00232519	0.00579391	0.0016776	0.0015461	0.00187346	0.00116677
OXA-211	beta-lactam	0.0133664	0.0121441	0.000622917	0.000423283	0	0	0.000203769	0	0.00309944	0.00493446	0.00879475	0.00118494	0	0	0	0	0	0	0	0.00484588	0	0	0	0
OXA-212	beta-lactam	0.0122337	0.0106069	0.000622917	0.000634925	0.000282364	0	0.000203769	0.000343495	0.00330607	0.002212	0.00637619	0.000236987	0	0	0	0	0	0	0	0.00242294	0	0	0	0
OXA-215	beta-lactam	0	0.000306328	0	0	0	0	0	0	0.000411756	0	0	0.000236125	0	0	0	0	0	0	0	0	0	0	0	0
OXA-22	beta-lactam	0	0	0	0	0	0	0	0.000171748	0	0	0	0.000236987	0	0	0	0	0	0	0	0	0	0	0	0
OXA-224	beta-lactam	0	0	0	0	0.000280318	0	0	0	0	0	0	0	0	0	0	0	0	0	0	0	0	0	0	0
OXA-226	beta-lactam	0	0	0	0	0	0	0	0	0	0.000169535	0	0	0	0	0	0	0	0	0	0	0	0	0	0
OXA-228	beta-lactam	0	0.000152609	0	0	0.000280318	0	0	0	0	0.000506763	0	0	0	0	0	0	0	0	0.00405435	0	0	0	0	0
OXA-229	beta-lactam	0	0.000152609	0	0	0	0	0.000202293	0	0.00123079	0.000168921	0.000218275	0.00023527	0	0	0	0	0	0	0	0	0.000557174	0	0	0
OXA-230	beta-lactam	0	0	0	0	0	0	0	0	0.000410264	0.00777036	0	0	0	0	0	0	0	0	0.0214301	0	0	0	0	0
OXA-231	beta-lactam	0	0	0	0	0	0	0.000406057	0.000855615	0	0.00423838	0	0	0	0	0	0	0	0	0	0	0	0	0	0
OXA-233	beta-lactam	0	0	0	0	0	0.00831597	0	0	0	0	0	0	0	0	0	0	0	0	0	0	0	0	0	0
OXA-235	beta-lactam	0	0	0	0	0	0	0	0	0	0.00219597	0	0	0	0	0	0	0	0	0	0	0	0	0	0
OXA-236	beta-lactam	0	0	0	0	0.000280318	0	0.000202293	0	0	0.00658792	0	0	0	0	0	0	0	0	0	0	0	0	0	0
OXA-237	beta-lactam	0	0	0	0	0	0	0	0	0	0.00472979	0	0	0	0	0	0	0	0	0	0	0	0	0	0
OXA-24	beta-lactam	0	0.000306328	0	0	0	0	0	0.000171123	0.000205878	0	0	0	0	0	0	0	0	0	0	0	0	0	0	0
OXA-240	beta-lactam	0	0	0	0	0	0	0	0	0	0	0	0	0	0	0	0	0	0	0.00600967	0	0	0	0	0
OXA-241	beta-lactam	0	0	0	0	0	0	0	0	0	0.000510462	0	0	0	0	0	0	0	0	0	0	0	0	0	0
OXA-243	beta-lactam	0	0	0	0	0	0.00365628	0	0	0	0	0	0	0	0	0	0	0	0	0	0	0	0	0	0
OXA-246	beta-lactam	0	0	0	0	0.000290856	0	0	0	0	0	0	0	0	0	0	0	0	0	0.00120193	0	0	0	0	0
OXA-247	beta-lactam	0	0	0	0	0	0	0	0	0	0.000178629	0	0	0	0	0	0	0	0	0	0	0	0	0	0
OXA-254	beta-lactam	0	0	0	0	0	0	0	0	0	0.00085077	0	0	0	0	0	0	0	0	0	0	0	0	0	0
OXA-256	beta-lactam	0	0	0	0	0	0.00403199	0.000209898	0.000176913	0	0	0	0	0	0	0	0	0	0.00704104	0	0	0	0	0	0
OXA-257	beta-lactam	0.00314871	0.0016787	0	0.000630324	0	0	0	0.000511509	0.00369238	0.00202705	0.000436551	0.00023527	0	0	0	0	0	0	0	0.000481076	0	0	0	0
OXA-27	beta-lactam	0	0	0	0	0	0	0	0	0	0	0	0	0.00079754	0	0	0	0	0	0	0	0	0	0	0
OXA-278	beta-lactam	0.000224908	0.000152609	0	0.000210108	0	0	0	0	0	0.0180745	0	0	0	0	0	0	0	0	0	0	0	0	0	0
OXA-29	beta-lactam	0	0	0	0	0	0	0	0.000176913	0	0	0	0	0	0.000578867	0	0	0	0	0	0.000499162	0	0	0	0
OXA-3	beta-lactam	0.00158008	0.00076582	0	0.00569354	0.00647076	0.000487504	0.00385754	0.00376471	0.000823512	0.000847676	0.00219069	0.00566701	0	0	0	0.0018459	0.00185158	0.00283775	0.00755688	0.00434543	0.0016776	0.00463831	0.000936728	0.000388922
OXA-309	beta-lactam	0.0040779	0.00292074	0	0.000423283	0	0	0	0	0.00123978	0.0117406	0.00615632	0.000236987	0	0	0	0	0	0	0	0.00145376	0	0	0	0
OXA-31	beta-lactam	0.00292381	0.000305218	0.00185521	0.00147076	0.0128946	0.0038859	0.00121376	0.000341006	0.000615396	0.000675684	0.000436551	0.00070581	0.00236661	0	0	0	0.00245983	0.00565494	0.00115838	0.000481076	0.000557174	0.0015405	0	0.00426264
OXA-317	beta-lactam	0	0	0	0	0	0	0	0	0	0.000680616	0	0	0	0	0	0	0	0	0	0	0	0	0	0
OXA-32	beta-lactam	0	0	0	0	0	0	0	0	0	0	0	0	0.00158348	0	0	0	0	0	0.0011626	0	0	0	0	0
OXA-320	beta-lactam	0	0	0	0	0	0	0	0	0	0	0	0	0	0	0	0	0	0	0	0	0	0	0.000933334	0
OXA-322	beta-lactam	0.00159166	0.00246858	0	0	0	0	0	0	0.00103693	0.00170777	0.00573752	0	0	0	0	0	0	0	0	0	0	0	0	0
OXA-324	beta-lactam	0	0	0	0	0	0	0.000204516	0.000172377	0	0	0	0	0	0	0	0	0	0	0	0	0	0	0	0
OXA-326	beta-lactam	0.00022738	0	0	0	0	0	0	0	0.000207386	0.000341554	0	0	0	0	0	0	0	0	0	0	0	0	0	0
OXA-327	beta-lactam	0	0	0	0	0	0	0	0	0	0.000170777	0	0	0	0	0	0	0	0	0	0	0	0	0	0
OXA-33	beta-lactam	0	0	0	0	0	0	0	0	0	0	0	0	0.000850502	0	0	0	0	0.000609673	0	0	0	0	0	0
OXA-331	beta-lactam	0	0	0	0	0	0	0	0	0	0.000170777	0	0	0	0	0	0	0	0	0	0	0	0	0	0
OXA-333	beta-lactam	0.0201629	0.0170633	0.000622917	0.000423283	0.000282364	0	0.000203769	0.000343495	0.00599225	0.00340308	0.00923448	0.00260686	0	0.000561965	0	0	0	0.00227849	0	0.00290753	0	0	0	0
OXA-334	beta-lactam	0.0188036	0.0141425	0	0.00105821	0	0	0.000203769	0.000858738	0.00516573	0.00935847	0.00659606	0.00213288	0	0	0	0	0	0	0	0.0077534	0	0	0	0.000390341
OXA-34	beta-lactam	0	0	0	0	0	0.00912884	0	0	0	0.000181409	0	0	0	0	0	0	0	0	0	0	0	0	0	0
OXA-347	beta-lactam	0.0004531	0.000614892	0.00311459	0.00719581	0.021742	0.0132106	0.00326031	0.00274796	0.00123978	0.00697631	0.00219869	0.00426577	0	0	0.00088237	0	0.00681392	0.00341773	0.0029171	0.000484588	0.00112248	0.00155175	0	0.000390341
OXA-349	beta-lactam	0.00022738	0.000154286	0	0	0	0	0.000204516	0	0.000207386	0.000170777	0.000662022	0	0	0	0	0	0	0	0	0	0	0	0	0
OXA-351	beta-lactam	0	0.000154286	0	0	0	0	0	0	0	0.000170777	0	0	0	0	0	0	0	0	0	0	0	0	0	0
OXA-352	beta-lactam	0	0	0	0	0	0	0	0	0	0.000170777	0	0	0	0	0	0	0	0	0	0	0	0	0	0
OXA-355	beta-lactam	0	0	0	0	0	0	0	0	0.000410264	0	0	0	0	0	0	0	0	0	0.00463354	0	0	0	0	0
OXA-356	beta-lactam	0	0	0	0	0	0	0	0	0	0	0	0	0	0	0	0	0	0	0.00984627	0	0	0	0	0
OXA-359	beta-lactam	0	0.000154286	0	0	0	0	0	0	0	0	0	0	0	0	0	0	0	0	0	0	0	0	0	0
OXA-36	beta-lactam	0	0	0	0	0	0	0	0	0	0	0	0.00105585	0	0	0	0	0	0	0	0.000539744	0	0	0.00523578	0
OXA-361	beta-lactam	0	0	0	0	0	0.0228297	0	0	0	0	0	0	0	0	0	0	0	0	0	0	0	0	0	0
OXA-362	beta-lactam	0	0.000152609	0	0	0	0	0	0	0	0.000168921	0	0	0.00157774	0	0	0	0	0	0	0	0	0	0	0
OXA-363	beta-lactam	0.000449816	0.000457827	0	0	0	0	0.000202293	0	0.000205132	0.0133448	0.000436551	0.00023527	0	0	0	0	0	0	0	0	0	0	0	0
OXA-368	beta-lactam	0	0	0	0	0	0.000251999	0	0	0	0	0	0	0	0	0	0	0	0	0	0	0	0	0	0
OXA-37	beta-lactam	0	0	0	0	0	0	0	0	0	0	0	0	0	0	0	0	0	0	0.0234377	0	0	0	0	0
OXA-371	beta-lactam	0.000906199	0.000307446	0	0	0	0	0	0	0.000206629	0.000170154	0.000659606	0	0	0	0	0	0	0	0	0	0	0	0	0
OXA-375	beta-lactam	0	0	0	0	0	0	0	0	0	0.002212	0	0	0	0	0	0	0	0	0	0	0	0	0	0
OXA-380	beta-lactam	0	0	0	0	0	0	0	0	0	0.00136123	0	0	0	0	0	0	0	0	0	0	0	0	0	0
OXA-382	beta-lactam	0	0	0	0	0	0	0	0	0	0.000170154	0	0	0	0	0	0	0	0	0	0	0	0	0	0
OXA-388	beta-lactam	0	0	0	0	0	0	0	0	0	0.000170154	0	0	0	0	0	0	0	0	0	0	0	0	0	0
OXA-397	beta-lactam	0.00177356	0.000601716	0	0.000414213	0.000552627	0.000239399	0.000598209	0.0010084	0.000404403	0.00149857	0	0	0.0015552	0	0	0	0	0	0	0.000474204	0	0	0	0
OXA-4	beta-lactam	0.000224908	0	0	0.000210108	0.000560636	0.000971475	0	0	0.000205132	0.000168921	0	0	0	0	0	0	0	0	0	0	0	0	0	0
OXA-415	beta-lactam	0	0	0	0	0	0	0	0	0	0	0	0	0	0	0	0	0	0	0	0	0	0.0015461	0	0
OXA-418	beta-lactam	0.00224908	0.000763046	0	0	0	0	0	0	0.000410264	0.000337842	0	0	0.00867758	0	0	0	0	0	0	0	0	0	0	0
OXA-420	beta-lactam	0	0	0	0	0	0	0	0	0	0.00666031	0	0	0	0	0	0	0	0	0	0	0	0	0	0
OXA-424	beta-lactam	0.00022655	0.000153723	0	0	0	0	0	0.000171748	0	0	0.000879475	0	0	0	0	0	0	0	0	0	0	0	0	0
OXA-43	beta-lactam	0	0	0	0	0	0.00124594	0	0	0	0	0	0	0	0	0	0	0	0	0	0	0	0	0	0
OXA-436	beta-lactam	0	0	0	0	0.000291954	0	0	0	0	0	0	0	0	0	0	0	0	0	0	0	0	0.00160445	0	0
OXA-45	beta-lactam	0	0	0	0.000219658	0	0.00812506	0	0	0.000214456	0	0	0	0	0	0	0	0	0	0	0	0	0	0	0
OXA-454	beta-lactam	0	0.000158346	0	0	0	0.00604798	0	0	0	0	0	0	0	0	0	0	0	0	0	0	0	0	0	0
OXA-46	beta-lactam	0.00303372	0.00126677	0.000641652	0.000218007	0.000872569	0.000755998	0.000839591	0.00123839	0.000638531	0.000350543	0.000679444	0.000976458	0	0	0	0	0	0.00176026	0.000600967	0.000998323	0.000578121	0	0	0
OXA-47	beta-lactam	0	0	0	0.000210108	0.00392445	0.00121434	0.000202293	0	0	0.000337842	0.000654826	0	0.000788871	0	0	0	0.00122992	0	0	0	0	0	0	0
OXA-5	beta-lactam	0.000697468	0.000315507	0.000639249	0.00021719	0.000579534	0.00326372	0.00167289	0.002115	0.000424093	0.000698459	0.000902532	0.0014592	0	0.0017301	0	0.000950602	0	0.00233822	0.0143692	0.00298375	0.000575955	0	0.000964795	0
OXA-50	beta-lactam	0	0	0	0	0	0	0	0	0	0	0	0.000247842	0	0	0	0	0	0	0.00610142	0	0	0	0	0
OXA-53	beta-lactam	0.00338589	0.000918985	0	0.000632616	0.00112535	0.00414378	0.000406057	0.000342246	0.000411756	0.00033907	0.000438138	0.000236125	0	0	0.000879161	0	0	0	0.00348779	0.00289695	0.0005592	0.00463831	0.00187346	0
OXA-535	beta-lactam	0	0	0	0	0	0.00025295	0	0	0	0	0	0	0	0	0	0	0	0	0	0.000501045	0	0	0	0
OXA-55	beta-lactam	0	0	0	0	0	0	0	0	0	0	0	0	0	0	0	0	0	0	0.000553139	0	0	0	0	0
OXA-56	beta-lactam	0	0.000158346	0	0.000218007	0.000290856	0	0	0.000530739	0	0	0	0	0	0	0	0	0	0.00176026	0	0	0	0	0	0
OXA-57	beta-lactam	0	0	0	0	0	0	0	0	0	0.0010399	0	0	0	0	0	0	0	0	0	0	0	0	0	0
OXA-58	beta-lactam	0	0	0	0	0	0	0	0	0	0.000832539	0	0	0	0	0	0	0	0	0	0	0	0	0	0
OXA-59	beta-lactam	0	0	0	0	0	0.000249189	0	0	0	0.00363965	0	0	0	0	0	0	0	0	0	0	0	0	0	0
OXA-60	beta-lactam	0	0	0	0	0	0.00024735	0	0	0	0	0	0	0	0	0	0	0	0	0	0	0	0	0.000950555	0
OXA-63	beta-lactam	0.000231622	0	0	0	0	0	0	0	0	0	0	0	0	0	0	0	0	0	0	0	0	0	0	0
OXA-7	beta-lactam	0	0	0	0	0	0	0	0	0	0	0	0	0	0	0	0	0	0	0.00240387	0	0	0	0	0
OXA-71	beta-lactam	0	0.000153723	0	0	0	0	0.000203769	0	0	0.000340308	0	0	0	0	0	0	0	0	0	0	0	0	0	0
OXA-74	beta-lactam	0.00163354	0.00190016	0.0012833	0.00414213	0.014252	0.0423359	0.00650683	0.0113224	0.000638531	0.0012269	0.00860629	0.0209939	0	0.00115773	0.00272672	0.00667923	0.0057427	0.00117351	0.0018029	0.00349413	0.000578121	0.00159841	0	0
OXA-82	beta-lactam	0	0	0	0	0	0	0	0	0	0.000340308	0	0	0	0	0	0	0	0	0	0	0	0	0	0
OXA-84	beta-lactam	0	0	0	0	0	0	0	0	0	0.000510462	0	0	0	0	0	0	0	0	0	0.000484588	0	0	0	0
OXA-85	beta-lactam	0	0	0.000671966	0.000456613	0	0	0.000219814	0	0	0	0	0	0	0	0	0	0	0	0	0	0	0	0	0
OXA-9	beta-lactam	0.0004531	0.000153723	0	0.000211642	0.000282364	0.000244642	0.00101885	0.000171748	0.000206629	0.00085077	0.000219869	0.00142192	0.00238389	0.00112393	0.00088237	0.000926316	0	0.000569622	0	0	0	0.00465524	0.00188029	0
OXA-96	beta-lactam	0	0	0	0	0	0	0	0	0	0.0021646	0	0	0	0	0	0	0	0	0	0	0	0	0	0
OXA-97	beta-lactam	0.0106414	0.00451287	0	0.00103553	0.00331576	0.000957597	0.00299104	0.00453782	0.00141541	0.00399619	0.000215157	0.000231909	0	0	0	0	0	0	0	0.000474204	0	0.00151849	0	0
OXA-99	beta-lactam	0.00022655	0.000614892	0	0	0	0	0	0	0.000619888	0	0.000439737	0	0	0	0	0	0	0	0	0	0	0	0	0
OXY-1-1	beta-lactam	0.000213315	0.000144743	0	0	0	0	0	0	0	0	0	0	0	0	0	0	0	0	0	0	0	0	0	0
OXY-1-3	beta-lactam	0	0	0	0	0	0	0	0	0	0	0	0	0	0	0	0	0	0	0	0	0	0	0.00442612	0
OXY-1-6	beta-lactam	0	0	0	0	0	0	0	0	0	0	0	0	0	0	0	0	0	0	0	0	0	0	0.00619657	0
OXY-2-2	beta-lactam	0	0	0	0	0	0	0	0	0	0	0	0	0	0	0	0	0	0	0.000551231	0	0	0	0	0
OXY-2-3	beta-lactam	0	0	0	0	0	0	0	0.000162833	0	0	0	0	0	0	0	0	0	0	0	0	0	0	0	0
OXY-2-7	beta-lactam	0	0	0	0	0	0	0	0	0	0	0	0	0	0	0	0	0	0	0.00220493	0	0	0	0	0
OXY-2-9	beta-lactam	0	0	0	0	0	0	0	0	0	0	0	0	0	0	0	0	0	0	0.00165942	0	0	0	0	0
OXY-3-1	beta-lactam	0	0	0	0	0	0	0	0.000163399	0	0	0	0	0.001512	0.00267324	0	0	0	0	0	0	0	0	0	0
OXY-4-1	beta-lactam	0.000214051	0.000145242	0	0	0	0	0	0	0	0	0.000415476	0.000223912	0	0	0	0	0	0	0	0	0	0	0.000888277	0
OXY-5-1	beta-lactam	0	0	0	0	0	0	0	0	0	0	0	0	0.00150158	0	0	0	0	0	0	0	0	0	0	0
OXY-5-2	beta-lactam	0	0	0	0	0	0	0	0	0	0	0	0	0	0	0	0	0	0	0	0	0	0.00586453	0	0
OXY-6-3	beta-lactam	0	0	0	0	0	0	0	0	0	0	0	0	0	0	0	0	0	0	0	0	0	0	0.00177045	0
patA	quinolone	0.00229906	0.00660708	0.014874	0.0132656	0.0158444	0.00394305	0.00632529	0.0313725	0.00135682	0.0112746	0.0106313	0.00778082	0.00474354	0.00268372	0.000526731	0.00276482	0.00480713	0.00306032	0.000348273	0.00347129	0.000670066	0.00555788	0.000561221	0.000233014
patB	quinolone	0.000159986	0.000434228	0.00219948	0.00104621	0.000797606	0.000863812	0.00230238	0.000848999	0.00218878	0.00024032	0.00077634	0.00133886	0	0	0	0	0	0.000402258	0.000412003	0	0	0	0	0
PDC-1	beta-lactam	0	0	0	0	0	0	0	0	0	0.000234872	0	0	0	0	0	0	0	0	0	0	0	0	0	0
PDC-8	beta-lactam	0	0	0	0	0	0	0	0	0	0	0.000303496	0.000163563	0	0	0	0	0	0	0.0277837	0	0	0	0	0
PDC-82	beta-lactam	0	0	0	0	0	0.000180679	0	0	0	0	0.000162383	0	0	0	0	0	0	0	0	0	0	0	0	0
PDC-83	beta-lactam	0	0	0	0	0	0	0	0	0	0	0	0	0	0	0	0	0	0	0.00344705	0	0	0	0	0
PDC-84	beta-lactam	0	0	0	0	0	0	0	0	0	0	0	0	0	0	0	0	0	0	0	0	0	0.00114603	0	0
PDC-87	beta-lactam	0	0.000113531	0	0	0	0	0	0	0	0	0	0	0	0	0	0	0	0	0	0	0	0	0	0
PDC-88	beta-lactam	0	0.000228293	0	0	0	0	0	0	0	0.000126347	0.000326526	0	0	0	0	0	0	0	0	0	0	0	0	0
PDC-92	beta-lactam	0	0	0	0	0	0	0	0	0	0	0	0	0.00059005	0	0	0	0	0	0	0	0	0	0	0
PDC-93	beta-lactam	0	0	0	0	0	0	0	0	0	0	0	0	0.00234748	0	0	0	0	0	0	0	0	0	0	0
PEDO-1	beta-lactam	0	0	0	0	0	0	0	0	0	0	0	0	0	0.000538386	0	0	0	0	0	0	0	0	0	0
PEDO-2	beta-lactam	0	0	0	0	0	0	0	0	0	0	0	0	0	0	0	0	0	0	0	0	0	0	0.00271158	0
PEDO-3	beta-lactam	0	0	0	0	0	0	0	0	0	0	0	0	0	0	0	0	0	0	0	0	0	0	0.00108692	0
PER-1	beta-lactam	0	0	0	0	0	0	0	0	0	0	0	0	0	0	0	0	0	0.00202696	0	0	0	0	0	0
PER-2	beta-lactam	0	0	0	0	0	0	0	0	0	0.0263385	0	0	0	0	0	0	0	0.00101348	0	0	0	0	0	0
PER-3	beta-lactam	0	0	0	0.000188279	0	0.000217636	0	0	0	0	0	0	0	0	0	0	0	0.00253371	0	0	0	0	0	0
PER-4	beta-lactam	0	0	0	0	0	0	0	0	0	0.0243707	0	0	0	0	0	0	0	0.000506741	0	0	0	0	0	0
PER-5	beta-lactam	0	0	0.000554154	0.000376557	0.000753582	0.000217636	0	0	0	0	0	0	0	0	0.00156993	0	0	0	0	0	0	0	0	0
PER-6	beta-lactam	0.000201541	0	0	0	0	0	0	0	0	0.00242193	0	0	0	0	0	0	0	0	0	0	0	0	0	0
PER-7	beta-lactam	0	0	0	0	0	0	0	0	0	0	0	0	0	0	0	0	0	0.00101348	0	0	0	0	0	0
pgpB	peptide	0	0	0	0	0	0	0.00023658	0	0	0	0	0	0	0	0	0	0	0	0	0	0	0	0	0
plasmid-encoded-cat-(pp-cat)	phenicol	0	0.000192329	0.000779358	0	0.000353277	0	0.000254944	0.000859522	0	0	0	0	0	0	0	0	0	0	0	0	0	0	0	0
PmpM	multidrug	0.00273285	0.00256076	0.00286255	0.000243144	0.00129757	0.00463742	0.00011705	9.86558e-05	0.00106824	0.00215029	0.00151557	0.00149744	0	0.000322806	0.00101371	0	0.00106748	0	0.00435669	0.00723732	0.0032239	0.00267408	0	0
pmrA	quinolone	0.000311151	0.000316693	0.000427768	0.000436013	0.000581713	0.000335999	0.000419796	0.000117942	0.00184465	0.00046739	0.00060395	0.000162743	0	0	0	0.000636117	0	0	0	0	0	0	0	0
PmrC	peptide	0.0031775	0.00500513	0.0121691	0.007421	0.00367744	0.0164209	0.00459319	0.00696849	0.00248409	0.00127849	0.00528649	0.0034426	0.00119412	0.000562993	0.000883983	0.00278403	0.00124116	0.00114133	0.000584487	0.00364105	0.000281134	0.00932749	0	0.00156422
pmrE	peptide	0.0799931	0.0820691	0.103375	0.0950554	0.12981	0.0416357	0.12807	0.108429	0.0815686	0.0294393	0.115985	0.0890339	0.00561156	0.0154772	0.0591961	0.0307451	0.0459317	0.0394213	0.0436723	0.165287	0.0479572	0.0515035	0.0272206	0.0920682
pmrF	peptide	0.00154223	0.00562474	0.0159018	0.0102653	0.00913036	0.00353895	0.00589539	0.0302521	0.00175828	0.000579157	0.00860629	0.00927635	0.000676175	0.00191278	0.00225251	0.00472939	0.00158132	0.000969418	0.000496451	0.0177311	0.00143273	0.00264086	0.0016	0.000332154
porin-OmpC	beta-lactam	0.000676563	0.00160676	0.00744106	0.00553036	0.00295136	0.00127854	0.000760665	0.0055137	0.000462805	0.00228665	0.0031189	0.00123853	0.0017798	0	0.000658772	0.000691582	0	0	0	0.00072358	0.000838039	0.00231705	0.000701908	0
pp-flo	phenicol	0.00116182	0.000337862	0.00593271	0.00387632	0.00413731	0.000179229	0.00179143	0.00150991	0.000151381	0.00336577	0.00128864	0.000868108	0	0	0	0.00475047	0.00045382	0.00292121	0.00427425	0.00142007	0	0	0.00137754	0
Pseudomonas-aeruginosa-CpxR	multidrug	0.0113114	0.00917283	0.00531003	0.00438145	0.00756485	0.00238335	0.00446663	0.00271895	0.00629072	0.0113965	0.00696153	0.00923513	0	0.0266896	0.0139689	0.0124085	0.0113152	0.00624305	0.0269981	0.0354072	0.0041008	0.00566904	0.0137387	0.0161619
Pseudomonas-aeruginosa-emrE	multidrug	0	0	0	0.00052718	0	0.00121876	0	0	0	0.00211919	0	0	0	0	0	0	0	0.0269586	0	0	0	0	0	0
Pseudomonas-aeruginosa-soxR	multidrug	0.00159166	0.000810002	0.0021882	0.000743459	0.000495947	0	0.000715805	0.00361991	0.0014517	0.00029886	0.00038618	0.00124874	0	0.00197408	0.0015498	0	0	0	0	0.000851135	0.00197154	0	0	0.000685599
PvrR	aminoglycoside	0.000155576	0	0	0	0	0	0.000139932	0.000117942	0	0	0	0	0	0	0	0	0	0.000391169	0	0.00166387	0	0	0	0
qacA	quinolone	0	0	0	0	0	0	0	0	0	0	0	0.000126332	0	0	0	0	0	0	0	0	0	0	0.000501168	0
qacB	quinolone	0	0	0	0	0	0	0	0	0	0	0.000117206	0	0.000847192	0	0	0	0	0	0	0	0	0	0	0
qacH	quinolone	0.0462738	0.0386739	0.0186196	0.0195057	0.0365739	0.0517973	0.0324845	0.0385027	0.0190437	0.0199204	0.026836	0.0519476	0.0158348	0.00559922	0	0.00922948	0.0154299	0.056755	0.0188922	0.019313	0.01398	0	0.00702546	0.00777843
qepA	quinolone	0.000121477	8.24269e-05	0.00167005	0	0	0.000524711	0	9.20916e-05	0	0	0.000117894	0	0	0.00150664	0.00094626	0	0.00033215	0.000305433	0	0.000259838	0	0.000832051	0.00100822	0.000837209
QepA2	quinolone	0	0	0	0	0	0	0	0	0	0	0	0	0.00127825	0	0	0	0	0	0	0	0	0	0	0
QepA3	quinolone	0.000121477	8.24269e-05	0.00167005	0	0	0.000524711	0	9.20916e-05	0	0	0.000117894	0	0	0.00150664	0.00094626	0	0.00033215	0.000305433	0	0.000259838	0	0.000832051	0.00100822	0.000837209
QepA4	quinolone	0.000242954	8.24269e-05	0	0.000113483	0	0	0	0	0	9.12371e-05	0	0	0	0	0	0.000496694	0	0	0.000312832	0	0	0	0	0.000209302
QnrA1	quinolone	0	0	0	0	0	0	0	0	0	0	0	0.000297865	0	0	0	0	0	0	0	0	0	0	0	0
QnrA5	quinolone	0	0	0	0	0	0	0.000256114	0	0	0	0	0	0	0	0	0	0	0	0	0	0	0	0	0
QnrB12	quinolone	0	0	0	0	0	0	0	0	0	0.000216847	0	0	0	0	0	0	0	0	0	0	0	0	0	0
QnrB20	quinolone	0	0	0	0	0	0	0	0.000208225	0	0	0	0	0	0	0	0	0	0	0	0	0	0	0	0
QnrB22	quinolone	0	0	0	0	0	0.000311776	0	0	0	0	0	0	0	0	0	0	0	0	0	0	0	0	0	0
QnrB23	quinolone	0.000274667	0	0	0	0	0	0.000247048	0.0008329	0	0.000206293	0.000799699	0	0	0	0	0	0	0	0	0	0	0	0	0
QnrB31	quinolone	0	0	0	0	0	0	0	0.000208225	0	0	0	0	0	0	0	0	0	0	0	0	0	0	0	0
QnrB36	quinolone	0	0.000196823	0	0	0	0.000313233	0	0.000439802	0	0.000217861	0.00112606	0	0	0	0	0	0	0	0	0	0	0	0.00120374	0
QnrB38	quinolone	0	0	0	0	0	0	0	0	0	0	0	0.000303432	0	0	0	0	0	0	0	0	0	0	0	0
QnrB4	quinolone	0	0	0	0	0	0	0.000259688	0.000218878	0	0	0	0	0	0	0	0	0	0	0	0	0	0	0	0
QnrB5	quinolone	0	0	0	0	0	0	0	0	0	0	0	0.000574641	0	0	0	0	0	0	0	0	0	0	0	0
QnrC	quinolone	0	0	0	0.000262397	0	0	0	0	0	0	0	0	0	0	0	0	0	0	0	0	0	0	0	0
QnrD1	quinolone	0	0	0.00319027	0.0027098	0.000361532	0	0	0.00659703	0	0.000871442	0	0.000303432	0	0	0	0	0	0	0	0	0	0	0	0
QnrS2	quinolone	0.00569492	0.00695562	0.159718	0.0140984	0.00674306	0.000922456	0.0161352	0.066055	0.00103883	0.00064159	0.011883	0.0256164	0	0.00353162	0.0543427	0.00116427	0.00155714	0	0.00146658	0.00487255	0.000705413	0	0.00827157	0
QnrS4	quinolone	0.00142373	0.000772846	0.0258368	0.00345811	0.00212939	0	0.00204891	0.0233135	0	0.000213863	0.00165809	0.00238292	0	0	0.00221807	0.00116427	0	0	0.000733289	0.00182721	0	0	0	0
QnrS5	quinolone	0	0.00154569	0.0133099	0.00186206	0	0.00368982	0.00281725	0.012952	0.000259709	0.000213863	0.00110539	0.00297865	0	0	0.00443614	0	0.000778571	0	0	0.00121814	0	0	0.00827157	0
QnrS6	quinolone	0	0	0	0	0	0	0	0.000215866	0	0	0	0	0	0	0	0	0	0	0	0	0	0	0.0165431	0
QnrS9	quinolone	0	0	0	0	0	0.0264437	0	0	0	0	0	0	0	0	0	0	0	0	0	0	0	0	0.00118165	0
QnrVC1	quinolone	0	0	0.000782933	0	0.00141959	0.000922456	0	0.000431732	0	0	0	0	0	0	0	0	0.000778571	0	0.00219987	0.000609069	0	0	0	0
QnrVC3	quinolone	0	0	0.011744	0.000532016	0.0166802	0.00338234	0.00384171	0.033891	0	0	0	0	0	0	0.0388162	0	0.00389286	0.00214784	0.000733289	0.00487255	0	0	0	0
QnrVC4	quinolone	0	0	0	0	0	0	0	0	0	0	0	0	0	0	0	0	0	0	0.00146658	0	0	0	0	0
QnrVC5	quinolone	0.000569492	0.000386423	0.0219221	0.00239407	0.024488	0.00645719	0.00896398	0.0366972	0	0.00064159	0.00138174	0.00238292	0	0.000706323	0.0155265	0	0.00389286	0.000715946	0	0.00365441	0.000705413	0	0	0
QnrVC6	quinolone	0	0	0.0023488	0.00133004	0.00496857	0.0178341	0.00128057	0.0157582	0	0	0	0	0	0	0.00887227	0	0.00233571	0.000715946	0	0.00121814	0	0	0	0
QnrVC7	quinolone	0	0	0.000782933	0	0.00248429	0.000307485	0.000256114	0.00151106	0	0	0.000276349	0.000297865	0	0	0.00110903	0	0.000778571	0	0	0	0	0	0	0
ramA	multidrug	0.000500602	0.00271743	0.00688223	0.0046766	0.00311967	0.000540579	0.00135079	0.0136622	0.00228292	0.000375985	0.00485839	0.00366566	0.00175587	0	0.00194975	0	0	0.00125868	0	0.00214156	0	0	0	0
RbpA	rifamycin	0	0	0.0134747	0.00101736	0.000678665	0	0	0	0.000496636	0	0.00264228	0.000569601	0.0019099	0.00135069	0.0339325	0.0178113	0	0	0.00140226	0.122295	0.00134895	0	0.0158176	0
RCP-1	beta-lactam	0.00127115	0.00201257	0.000582523	0.000395835	0.00290459	0.00114389	0.000381111	0.00112427	0.00038646	0	0.000205611	0.000221619	0.000743101	0	0	0	0	0.00106537	0.00654705	0.00181266	0	0	0	0
Rhodobacter-sphaeroides-ampC-beta-lactamase	beta-lactam	0.000326709	0.000775897	0.000449156	0.000152605	0	0	0	0	0	0	0	0	0	0	0	0	0	0	0	0	0	0	0	0
RlmA(II)	MLS	0	0.000149362	0.000605246	0.000205638	0	0.000237701	0	0	0	0	0	0.000230264	0	0	0	0	0	0	0	0	0	0	0	0
Rm3-beta-lactamase	beta-lactam	0	0	0	0	0	0	0	0	0	0	0	0	0.000720955	0	0	0	0	0	0	0	0.000509206	0	0	0
rmtF	aminoglycoside	0	0	0	0	0.000298717	0	0	0	0	0	0	0	0	0	0	0	0	0	0	0	0	0	0	0
ROB-1	beta-lactam	0	0	0.000559605	0	0	0	0.00787151	0.000462874	0	0	0	0	0	0	0	0	0	0	0	0	0	0	0	0
rosA	peptide	0.00620746	0.011506	0.0170679	0.0134367	0.0100012	0.00245238	0.00680888	0.0169871	0.00552356	0.00602677	0.0107264	0.0129869	0.0408905	0.00488224	0.00766586	0.00433335	0.00455369	0.000761348	0.00116969	0.00647693	0.00862669	0.0051851	0.00125659	0
rosB	peptide	0.00970261	0.0114465	0.0133391	0.0153472	0.0155285	0.00464341	0.0108096	0.027249	0.00522923	0.00472018	0.0128406	0.0147631	0.00193365	0.0281701	0.00644146	0.0184836	0.0105515	0.00332667	0.00425907	0.0228763	0.00491659	0.00830721	0.0027453	0.0045593
rphA	rifamycin	0.000502338	0.000535632	0.00276244	0.000536322	0.000536655	0	0.000129093	0.000598436	0.000589073	0.000431188	0.000835755	0.000525481	0.00176196	0.00213612	0.00447203	0.00410792	0.00510167	0.00288696	0.0031417	0.0010745	0.00302227	0.00147461	0.00655168	0.000123646
rphB	rifamycin	0.00238749	0.00195354	0.0108123	0.00157438	0.0013128	0.000151656	0.00120003	0.0084642	0.00134496	0.00089658	0.00252153	0.0013222	0.00270929	0.00505133	0.0142217	0.00602944	0.00883203	0.00211868	0.001085	0.0019526	0.00400107	0.00529068	0.00903349	0.0131877
RSA-1	beta-lactam	0	0	0	0.000406946	0.00868691	0.00258719	0	0.000990712	0	0	0	0	0.00305584	0	0	0	0.00178662	0.000547636	0	0	0	0	0	0
RSA-2	beta-lactam	0	0	0	0.000204911	0	0.000236861	0	0.000166286	0	0	0	0	0	0	0	0	0	0	0	0	0	0	0.000910248	0
salA	multidrug	0.000229481	0.000233568	0	0	0.000143009	0.000123903	0.000516015	0	0.000104651	8.61778e-05	0.000779497	0	0.000402456	0	0	0	0	0	0.00827357	0.000245429	0	0	0	0
SAT-1	other	0	0.000484139	0	0.000666549	0	0	0	0.000270453	0	0.000267944	0	0.000746373	0	0	0	0	0	0	0	0	0	0	0	0
SAT-4	other	0.00103458	0.000702002	0.00189644	0.000966497	0	0.000744798	0.000620365	0.000261438	0.000943608	0.00155407	0.00167344	0.00144299	0	0	0	0	0.000942937	0	0	0	0	0	0	0
sav1866	multidrug	0.00945081	0.00932764	0.0141741	0.0110361	0.00843282	0.0126409	0.00936987	0.00692042	0.010285	0.00459769	0.00823404	0.0125825	0.033149	0.00426238	0.0192412	0.00526943	0.0102777	0.00540056	0.0367837	0.00528351	0.0122386	0.00514922	0.00623945	0.00129528
sdiA	multidrug	0.000258644	0.00175501	0.00426698	0.00120812	0.000967097	0.0011172	0.00139582	0.00764706	0.00117951	0.00116555	0.00276118	0.00243504	0	0	0	0	0	0	0	0.00165971	0	0	0	0
Sed1-beta-lactamase	beta-lactam	0	0	0	0.000196576	0	0	0.000189264	0.000478564	0	0	0	0	0	0.00313177	0	0	0	0	0	0	0.00729804	0.00288256	0.00523933	0
Serratia-marcescens-Omp1	multidrug	0.00033195	0.00146407	0.00456362	0.00279095	0.000827463	0.00125461	0.001045	0.00654294	0.000454143	0.0277988	0.00402701	0.00277795	0.000582162	0	0.000646442	0.000678638	0	0.000417316	0	0.00213011	0.000411177	0	0	0
SFH-1	beta-lactam	0	0	0	0	0	0	0	0	0	0	0	0	0	0	0	0.00325398	0	0	0	0	0	0	0.0187146	0
SHV-105	beta-lactam	0	0	0	0	0	0	0	0.000164541	0	0	0	0	0	0	0	0	0	0	0	0	0	0	0	0
SHV-12	beta-lactam	0	0	0	0	0	0	0	0	0	0	0	0	0	0	0	0	0	0	0.00171889	0	0	0	0	0
SHV-122	beta-lactam	0	0	0	0	0	0	0	0	0	0	0	0	0.00127327	0	0	0	0	0	0	0	0	0	0	0
SHV-152	beta-lactam	0	0	0	0	0	0	0	0	0	0	0	0	0.00152258	0	0	0	0	0	0	0	0	0	0	0
SHV-154	beta-lactam	0	0	0	0	0	0.000703131	0	0	0	0	0	0	0	0	0	0	0	0	0	0	0	0	0	0
SHV-180	beta-lactam	0	0	0.000596781	0	0	0	0	0.000164541	0.00019796	0	0.000210643	0	0	0	0	0	0	0	0	0	0	0	0	0
SHV-188	beta-lactam	0	0.00145242	0	0.000599894	0.000533571	0.000231144	0.000385054	0.000324544	0.000195229	0.000321532	0.000415476	0.000223912	0	0	0.000833687	0	0	0	0	0	0	0	0	0
SHV-22	beta-lactam	0	0	0	0	0	0	0	0	0	0	0	0	0.000837417	0	0	0	0	0	0	0	0	0	0	0
SHV-42	beta-lactam	0	0	0	0	0.000270517	0	0	0	0	0	0	0	0	0	0	0	0	0	0	0	0	0	0	0
SHV-64	beta-lactam	0	0	0.00119356	0	0	0	0	0	0	0	0	0	0	0	0.000845347	0	0	0	0	0	0	0	0	0
SHV-70	beta-lactam	0	0	0	0	0	0	0	0.000164541	0	0	0	0	0	0	0	0	0	0	0	0	0	0	0	0
SHV-8	beta-lactam	0	0	0	0	0	0	0	0	0	0	0	0	0.00152258	0	0	0	0	0	0	0	0	0	0	0
SIM-1-beta-lactamase	beta-lactam	0	0	0	0	0	0	0	0	0	0	0	0	0	0	0	0.00103175	0	0	0	0	0	0	0	0
SLB-1	beta-lactam	0	0	0	0	0	0	0	0	0	0.00262133	0	0	0	0	0	0	0	0	0	0	0	0	0	0
SMB-1-beta-lactamase	beta-lactam	0	0	0	0	0	0	0	0	0	0	0	0	0.0023328	0	0	0.000906467	0	0	0	0	0	0	0	0
SME-4	beta-lactam	0	0	0	0	0	0.00114	0	0	0	0	0	0	0	0	0	0	0	0	0	0	0	0	0	0
smeA	multidrug	0	0.000105829	0.000428843	0	0	0.00101053	0	0.000118238	0	0.0371337	0.000151367	0.000163152	0	0	0.000607461	0	0	0	0	0	0	0	0	0
smeB	multidrug	0.00218948	0.0030516	0.00292872	0.00132674	0.00250763	0.00856269	0.00234189	0.00300566	0.00367008	0.00235555	0.00476668	0.00346647	0.00124535	0.0010275	0.00391809	0.00217759	0.0012944	0.000297572	0.00167629	0.00329095	0.00131937	0.00121595	0.000245567	0.00040783
smeC	multidrug	0	0	0	0	0	0	0.000237082	0	0	0.00247464	0	0	0	0	0	0.000538876	0	0.0059647	0	0	0	0	0	0
smeD	multidrug	0.00047265	0.00117594	0.00129959	0.000588729	0.00216001	0.00102079	0.000566831	0.000358316	0.00143697	0.000354991	0.00122323	0.00115366	0.00110522	0.00156323	0.00184088	0.00322095	0.0077541	0.00198066	0.00405729	0.00235898	0.00117091	0	0.000653808	0.000542911
smeE	multidrug	0.00405873	0.00425251	0.00722105	0.00501835	0.00907583	0.00373831	0.00391903	0.00542986	0.00326633	0.00551397	0.00567684	0.00518227	0.000209354	0.00399752	0.00720659	0.00390478	0.00587522	0.00390191	0.00215192	0.00612817	0.00532316	0.0016353	0.00148616	0.00020568
smeF	multidrug	0.000666037	0.000451933	0.000366265	0.000248883	0	0.00143845	0.000359439	0.000403938	0.000364484	0.000300143	0.000387837	0.000975411	0.000934457	0	0	0.00108932	0.00109267	0.000334928	0.00343041	0.000854788	0	0	0	0
smeR	multidrug	0.0130113	0.00735723	0.0193784	0.00531784	0.00979766	0.0471271	0.00512004	0.00904187	0.00716977	0.00488617	0.00578763	0.00510402	0.025671	0.0215166	0.044342	0.0121918	0.0081529	0.00204467	0.0160555	0.00985681	0.0188028	0.00928337	0.00899914	0.00560455
smeS	multidrug	0.000132922	0.000180386	0.00036548	0.000124175	0.000331339	0.000143537	0	0.000201537	0	9.98333e-05	0.000258004	0	0	0.000329718	0	0	0	0	0	0.00113728	0.000329294	0	0	0
SPG-1	beta-lactam	0	0	0	0	0	0	0	0	0	0	0	0	0	0.000540275	0	0	0	0	0	0	0	0	0	0
SPM-1	beta-lactam	0	0	0	0	0	0	0	0	0	0	0	0	0	0	0	0	0.00122992	0	0	0	0	0.0015405	0.000933334	0
srmB	MLS	0	0	0.000620652	0.000105436	0	0	0	8.55615e-05	0.000102939	0.00110198	0	0	0.00079174	0	0.00131874	0	0.000308597	0.000851325	0.0017439	0	0	0	0	0
SRT-1	beta-lactam	0	0	0	0	0	0.000177333	0	0	0	0	0.000159376	0.000171784	0	0.000407351	0	0	0	0	0	0	0	0	0	0
SRT-2	beta-lactam	0	0	0	0	0	0	0	0	0	0	0	0	0	0	0	0	0	0	0.000845805	0	0	0	0	0
Streptococcus-agalactiae-mprF	peptide	0	0	0	0	0	0	6.59183e-05	0.000388916	0	0.000715571	0	0	0	0	0	0	0	0	0	0	0	0	0	0
Streptomyces-rishiriensis-parY-mutant-conferring-resistance-to-aminocoumarin	aminocoumarin	0.0131566	0.00880748	0.0318051	0.00585672	0.0110054	0.00400474	0.00579772	0.00488662	0.00732873	0.0104784	0.00916943	0.00794362	0.41099	0.0186176	0.0508988	0.0328546	0.0432168	0.0550596	0.0159175	0.0101991	0.0172811	0.0199586	0.00989361	0.000304277
sul1	sulfonamide	0.011347	0.00860519	0.0269172	0.0575741	0.150576	0.109557	0.0522307	0.0619017	0.00527609	0.00568155	0.0336848	0.0395658	0.0226313	0.00386326	0.0597924	0.0618607	0.104027	0.0587384	0.0309401	0.0480662	0.00992129	0.0106676	0.0304689	0.0042168
sul2	sulfonamide	0.00412304	0.00264222	0.0157453	0.013695	0.0228392	0.00643109	0.00906511	0.0138919	0.00292484	0.00309668	0.00466835	0.00742793	0.00562398	0.000568186	0.0151663	0.0177948	0.0231733	0.0282204	0.0230053	0.148945	0.00226982	0.00156892	0.0123572	0
sul3	sulfonamide	0	0	0.00129794	0.000661481	0.00235339	0	0.00106146	0.000357862	0	0	0	0.000246899	0	0	0	0.00096506	0.00193607	0.00356068	0.00364693	0	0	0	0.000979469	0
sul4	sulfonamide	0.00108144	0.00014676	0.00654172	0.00121233	0.00970467	0.0168163	0.00136178	0.000655872	0.00019727	0.00422361	0.000839638	0.000452505	0.00910363	0	0.0328537	0.00176872	0.0130106	0.0168584	0.0150388	0.00879012	0.00107164	0	0	0
TaeA	other	0.00296962	0.00221001	0.0110626	0.00527994	0.00620852	0.0061032	0.00620365	0.00668119	0.00559175	0.00172675	0.00204532	0.00450934	0	0.00142573	0.00746202	0.0023501	0.00235734	0.00216773	0.00172685	0.00409806	0.00118657	0.00393683	0	0.000165052
tap	tetracycline	0.000303543	0	0.00292116	0.000567137	0.000189163	0.000327784	0	0.000115058	0	0	0.000589183	0.000476292	0	0.000752951	0.00650235	0.0068262	0	0	0	0.0227247	0.00037599	0	0.00566847	0
tcmA	other	0	0	0	0	0	0.000124594	0	0	0	0.000259975	0	0	0	0	0	0	0	0	0	0	0	0	0	0
tcr3	tetracycline	0	0	0	0	0	0	0	0	0	0	0	0	0	0	0	0	0	0	0.000312221	0	0	0	0	0
TEM-102	beta-lactam	0	0	0	0	0	0	0	0.000164541	0	0	0	0	0	0	0	0	0	0	0	0	0	0	0	0
TEM-105	beta-lactam	0	0	0	0	0	0	0	0	0	0	0	0	0	0	0	0	0	0.00218289	0	0	0	0	0	0
TEM-111	beta-lactam	0	0	0	0	0	0	0	0	0	0.000163015	0	0	0	0	0	0	0	0	0	0	0	0	0	0
TEM-112	beta-lactam	0	0	0	0	0	0.000234377	0	0	0	0	0	0	0	0	0	0	0	0	0	0	0	0	0	0
TEM-120	beta-lactam	0	0	0	0	0	0.0157033	0	0	0	0	0	0	0	0	0	0	0	0	0	0	0	0	0	0
TEM-125	beta-lactam	0	0	0	0	0	0	0	0.000164541	0	0	0	0	0	0	0	0	0	0	0	0	0	0	0	0
TEM-159	beta-lactam	0	0	0	0	0.000270517	0.000234377	0	0	0	0	0.000210643	0	0	0	0	0	0	0	0	0	0	0	0	0
TEM-166	beta-lactam	0	0.000147273	0	0	0	0	0	0	0	0	0	0.000227044	0	0	0	0	0	0	0.00111788	0	0	0	0	0
TEM-17	beta-lactam	0.000217044	0.00103091	0.00537103	0.00628561	0.00378723	0.0274221	0.00234264	0.0108597	0.000395919	0.000815073	0.00126386	0.00499496	0	0	0.000845347	0	0.000593457	0	0.00223576	0.00232128	0	0.00148664	0	0.000373963
TEM-183	beta-lactam	0	0	0	0	0.000270517	0	0	0	0	0	0	0	0	0	0	0	0	0	0	0	0	0	0	0
TEM-184	beta-lactam	0	0	0	0	0	0	0	0	0	0	0	0	0	0	0	0	0	0.0141888	0	0	0	0	0	0
TEM-186	beta-lactam	0	0	0	0	0	0	0	0.000164541	0	0	0	0	0	0	0	0	0	0	0	0	0	0	0	0
TEM-197	beta-lactam	0	0	0	0	0.000541033	0.000703131	0	0	0	0	0	0	0	0	0	0	0.000593457	0	0	0	0	0	0	0
TEM-201	beta-lactam	0	0	0	0	0.000270517	0	0	0	0	0	0	0	0	0	0	0	0	0	0	0	0	0	0	0
TEM-211	beta-lactam	0	0	0	0	0	0	0	0	0	0	0	0.000227044	0	0	0	0	0	0	0	0	0	0	0	0
TEM-215	beta-lactam	0	0	0	0	0	0.00351565	0	0	0	0	0	0	0	0	0	0	0	0	0	0	0	0	0	0
TEM-43	beta-lactam	0	0	0	0	0	0.00539067	0	0	0	0	0	0	0	0	0	0	0	0	0	0	0	0	0	0
TEM-54	beta-lactam	0	0	0	0	0	0.000703131	0	0	0	0	0	0	0	0	0	0	0	0	0	0	0	0	0	0
TEM-57	beta-lactam	0	0	0	0	0	0.00210939	0	0	0	0	0	0	0	0	0	0	0	0	0	0	0	0	0	0
TEM-90	beta-lactam	0	0	0	0	0	0	0	0	0	0	0	0	0	0	0	0	0	0	0	0	0	0	0.0009007	0
TEM-91	beta-lactam	0	0	0.000596781	0.00101381	0.000270517	0	0	0.00263266	0.00019796	0.000326029	0	0.000227044	0	0	0	0	0	0.00163716	0	0	0	0	0	0
tet(30)	tetracycline	0.00047265	0	0	0	0.00039273	0.0294327	0	0	0	0.00011833	0.000458711	0.000164808	0.00165783	0.000390808	0	0.00064419	0.000430783	0	0.00243437	0	0.000390305	0	0	0.000271456
tet(31)	tetracycline	0	0	0	0	0	0	0	0	0	0	0.000293873	0	0.00159313	0	0	0	0	0	0.000779791	0	0	0	0	0
tet(33)	tetracycline	0	0	0	0.000284962	0.000190093	0	0.000137181	0	0	0	0	0	0.00160488	0	0	0	0	0	0.000392769	0.000326233	0	0	0	0
tet(35)	tetracycline	0.00185046	0.0017122	0.0180393	0.00298592	0.00293536	0.000544974	0.00226963	0.00204049	0.00138089	0.00404312	0.00179589	0.00193572	0	0.000417286	0.00982802	0.000687834	0.000459969	0	0.00173287	0.000359829	0	0.00115224	0.000698104	0
tet(38)	tetracycline	0	0	0	0.000128866	0	0.0128105	0	0	0	0	0	0	0	0	0	0	0	0	0	0	0	0	0	0
tet(39)	tetracycline	0.0506026	0.0248455	0.0069136	0.0118916	0.014886	0.00322431	0.0137108	0.0290692	0.0243666	0.0206554	0.0910523	0.0284397	0	0.000779638	0.0024483	0.00192768	0.00214846	0.00039513	0.00849873	0.0090759	0.000778633	0.0032292	0.00130431	0.000812305
tet(40)	tetracycline	0.00366944	0.00342356	0.0151341	0.0141404	0.015626	0.00429268	0.00165023	0.00127499	0.00515963	0.00355982	0.00163223	0.00463818	0	0	0.00297746	0.00062515	0.00125415	0.00115327	0	0	0.000757537	0.00104724	0	0
tet(41)	tetracycline	0	0	0.0013029	0.00044267	0.000196865	0.000170564	0.000142068	0.000359228	0.000144062	0.0100837	0.000153293	0.000330455	0.000554016	0.00274262	0	0.00258332	0.0021594	0.00158856	0.00203381	0	0	0	0.000655471	0
tet(42)	tetracycline	0	0	0	0	0	0	0	0.000219901	0	0	0	0	0	0	0	0	0	0	0.00336148	0	0	0	0.00060187	0
tet(43)	tetracycline	0.000119604	0.000162313	0.000328862	0.000111734	0	0.000129156	0	0.000272016	0	0	0.000464308	0.000500458	0.000419515	0	0	0.000489038	0	0	0.00030801	0	0	0	0.00049634	0
tet(45)	tetracycline	0	0	0	0	0	0	0	0.000188991	0	0	0	0	0	0	0	0	0	0	0	0	0	0	0	0
tet(59)	tetracycline	0	0	0	0	0	0	0	0.000117647	0	0	0	0	0	0	0	0	0	0	0	0	0	0	0	0
tet(A)	tetracycline	0	0.000210075	0.000851269	0.000578452	0.000385874	0	0.000139234	0.000352061	0.000141188	0	0	0.000161931	0	0	0.000602916	0.000632944	0	0	0	0	0	0	0	0
tet(B)	tetracycline	0	0	0	0	0	0.000167162	0	0	0	0	0	0	0	0	0	0	0	0	0	0	0	0	0	0
tet(C)	tetracycline	0.000330184	0.00134426	0.00635508	0.0178905	0.0851868	0.0278111	0.0323712	0.048811	0.00331266	0.00198392	0.0217904	0.0303949	0	0	0.0141461	0.0216009	0.0379181	0.0116227	0.0255091	0.0183628	0.00163596	0.00226159	0	0
tet(D)	tetracycline	0	0	0.00123681	0.000840432	0	0	0.000404586	0.000682012	0	0	0	0	0	0	0	0	0	0	0	0	0	0	0	0
tet(E)	tetracycline	0.000766354	0.001352	0.00126429	0.0128866	0.00171928	0	0.00220574	0.00185911	0.000279587	0.000920932	0.00312376	0.00432897	0	0	0	0.00250677	0	0	0.000789418	0.000655689	0	0.00209965	0.00190815	0
tet(G)	tetracycline	0.000952552	0.000754069	0.00698432	0.0051909	0.00712337	0.00531454	0.00157074	0.00336994	0.000289598	0.000476953	0.00354377	0.00149466	0.00055685	0.000393807	0.00247334	0.00519306	0.00303862	0.000798344	0.00327073	0.00271667	0	0	0.00329412	0.000273538
tet(H)	tetracycline	0.000155187	0	0	0.000144974	0	0	0.000139582	0.000117647	0	0.000233111	0.00015061	0	0	0	0	0	0	0	0	0	0	0	0	0
tet(J)	tetracycline	0	0	0	0	0	0.0038737	0	0	0	0	0	0	0.000547056	0	0	0	0	0	0	0	0	0	0	0
tet(L)	tetracycline	0.000135534	0.000275896	0.00186331	0.00113954	0.00118248	0.000439073	0.000487623	0	0.000123617	0	0	0.000141778	0	0	0	0	0.000741173	0	0	0	0	0	0	0.000233523
tet(V)	tetracycline	0.00014815	0.000100525	0.00325879	0.0011072	0	0.000319961	0	0.000224624	0.000270246	0	0.000718902	0.000154975	0	0.000734981	0.00115403	0.00181726	0	0.000372497	0	0.0120418	0.000367017	0.00101474	0.00553318	0
tet(W/N/W)	tetracycline	0.00174858	0.0012524	0.00293814	0.00199652	0.00447982	0.00555976	0.00192226	0.00117831	0.00203784	0.000875534	0.00169701	0.0016259	0.00238513	0	0.00113507	0	0.00106246	0.00244251	0.00600402	0	0.000240657	0.000665381	0	0
tet(Y)	tetracycline	0	0	0	0.000148311	0	0.000857184	0	0.000120355	0	0.000119238	0	0	0	0	0	0	0	0	0	0	0	0	0.00922354	0
tet32	tetracycline	0.0133086	0.011733	0.0320525	0.0201467	0.0302691	0.0150009	0.012582	0.00765903	0.00886017	0.00437767	0.00452537	0.014125	0.000681466	0	0.0034052	0.0027804	0.00292178	0.00146551	0.000750503	0.00103894	0.00192526	0.0153038	0.00040313	0.000167376
tet34	tetracycline	0.00120925	0.00355559	0.0354658	0.00866081	0.00954537	0.00348217	0.00580081	0.018029	0.00147056	0.0087795	0.00704151	0.0126496	0	0	0.0109895	0.00164812	0.00110213	0.00202696	0	0.00431094	0	0	0	0.000694503
tet36	tetracycline	0.000290975	0.000131625	0.000266687	0.00969517	0.0337275	0.0149774	0.00924731	0.00264706	0.00115002	0.000218541	0.00207089	0.00497155	0.00680401	0	0.00264435	0.00634527	0.014586	0.00463351	0.00224799	0.0022821	0.000240281	0.0033217	0	0.000167115
tet37	tetracycline	0.0126448	0.01287	0.00158036	0.0134236	0.0322366	0.0161373	0.0392898	0.0283224	0.0136299	0.013814	0.00111563	0.00360747	0.002016	0	0.00223861	0	0.00471468	0.0028903	0.00592063	0.00491767	0.00284778	0.00787367	0	0
tet44	tetracycline	0.0011639	0.00131625	0.00266687	0.00570837	0.00737412	0.00722686	0.00331507	0.00220588	0.00203465	0.00131125	0.0015061	0.00223212	0.00578341	0	0.00302212	0.00158632	0.00238681	0.00170708	0.00224799	0.000414928	0.000720844	0.00863643	0	0
tetA(46)	tetracycline	0.000432576	0.00029352	0.000297351	0.000202055	0.000269574	0.00023356	0.00126451	0.000245952	0.00059181	8.12233e-05	0.000209909	0.000565631	0	0	0	0	0	0	0.000278497	0	0	0	0	0
tetA(48)	tetracycline	0.000904878	0.000122799	0.0064689	0.000507199	0	0.00214971	0.000325556	0.000137198	0.000165063	0.00190295	0.00122947	0.000189313	0.0082521	0.00359134	0.010573	0.00887967	0.0153399	0.00318523	0.000932111	0.00193552	0.00179335	0.00867711	0.00751021	0.000311818
tetA(60)	tetracycline	0	0.000218239	0	0.00020031	0.000133623	0.000578858	0.000385719	0.000162552	0.000391133	0.000322088	0	0	0.00639272	0.000265939	0.000417564	0.00043836	0.000293141	0.0242606	0.000828275	0	0	0	0.00667358	0
tetA(P)	tetracycline	0.000591187	0.000401144	0.00121914	0.0033137	0.0162104	0.00414959	0.00279164	0.0181513	0.000539204	0.000444021	0.000286876	0.00448357	0	0.000366615	0.00115128	0.00181293	0.000404116	0.00222966	0.0030449	0.000948407	0.000732286	0.00202466	0.00122667	0
tetB(46)	tetracycline	0.000859165	0.000582978	0.00236234	0.00260854	0.00133854	0.00220347	0.0056992	0.00154692	0.00166519	0.00556562	0.00062537	0.000449374	0.00188346	0.000532798	0.00125486	0.00131736	0.000293648	0	0.0259975	0.00114859	0	0	0	0
tetB(48)	tetracycline	0.000229058	0	0.000629813	0.000213984	0.00057098	0	0	0	0.000208917	0	0.000222303	0.000479221	0	0.00284093	0	0	0	0	0	0	0.000567454	0.00313785	0.00285166	0
tetB(60)	tetracycline	0.000643261	0.000363732	0.000884349	0.000500775	0.000267246	0.00104194	0.00135002	0.000243828	0.0011734	0.0100652	0.000208097	0.000112149	0.0297073	0.000797816	0.00125269	0.000876721	0.000879423	0.00323474	0.0104915	0.000229321	0.000265596	0	0.000444906	0
tetB(P)	tetracycline	0.000476033	6.46014e-05	0.000523556	0.00177883	0.00332254	0.00133652	0.0015414	0.00519668	0.00164987	0.00121561	0.00110879	0.00209145	0	0.000236163	0.00259568	0.0019464	0.00052064	0.00287257	0.000980718	0.00101823	0.000471718	0	0	0.000984234
tetM	tetracycline	0.00155429	0.00276846	0.00801312	0.00635256	0.0250628	0.0282184	0.00943653	0.00684894	0.0051389	0.00430471	0.00433681	0.00630037	0	0.000240968	0.00302685	0.0011916	0.00531232	0.000977003	0.00300201	0.00166231	0.00192526	0.00266152	0	0.000334753
tetO	tetracycline	0.0128229	0.00916228	0.0189644	0.0209634	0.0249417	0.0233929	0.0067279	0.00883734	0.00894877	0.00196995	0.00518532	0.0130072	0.00136293	0.000240968	0.00264849	0.0023832	0.00265616	0.000488502	0.00175117	0.000623366	0.00216592	0.013973	0	0.000167376
tetQ	tetracycline	0.0609409	0.0604555	0.0454625	0.111831	0.149083	0.0318324	0.0540482	0.0787895	0.0437765	0.0166052	0.0364948	0.0589056	0.000994194	0.000234366	0.00809578	0.00309054	0.0310007	0.00617654	0.00413633	0.0173802	0.00491534	0.0239446	0	0.000976744
tetS	tetracycline	0.000484202	0.00026284	0.000532541	0.00135702	0.00350026	0.0158952	0.000958129	0.000807562	0.00229646	0.00400034	0.000657891	0.00334296	0	0	0.000377175	0.000791921	0.000264787	0.0187486	0.0294277	0.000414281	0	0.000663304	0	0
tetT	tetracycline	0	0.000194102	0.000524361	0.000534468	0.000950756	0.0236825	0.00102918	0.000578296	0.000521811	0.0366675	0.000277622	0.000897712	0.00367898	0	0.00222829	0.000389878	0.00026072	0.000239749	0.00245556	0	0.000236221	0.00195935	0	0.000164291
tetW	tetracycline	0.0218573	0.0183246	0.0235051	0.0201467	0.0377758	0.0096509	0.0138927	0.0106784	0.0233022	0.0191888	0.0112191	0.0248966	0.0040888	0	0.00302685	0.0027804	0.00424985	0.0727868	0.00600402	0.00166231	0.0016846	0.00465766	0	0.000167376
tetX	tetracycline	0.0103991	0.00987869	0.00219948	0.0197285	0.0119641	0.010884	0.00733885	0.00582171	0.00408572	0.00144192	0.0138189	0.0160663	0.00336693	0.000396852	0.000623117	0.00392491	0.00349956	0.00201129	0.0181281	0.00307988	0.00158536	0	0.00199175	0.000551307
THIN-B-beta-lactamase	beta-lactam	0	0.000133292	0	0	0	0	0	0	0	0	0.000190646	0.000410978	0	0	0	0	0	0	0	0.00042018	0	0	0	0
TLA-1	beta-lactam	0	0	0	0	0.000492788	0	0.00497872	0.0164856	0.000180307	0	0.00441278	0.00351556	0	0	0	0	0	0	0.000509099	0.00422857	0	0	0	0
TLA-2	beta-lactam	0	0	0.00168434	0.00305209	0	0.0011025	0.00367321	0.00139319	0	0	0.000792684	0.000640801	0	0	0.00238588	0	0	0.000513409	0.000525846	0.000436766	0	0	0	0
TLA-3	beta-lactam	0	0	0	0	0	0.00650794	0.00180689	0.00456882	0	0	0.000389929	0.000630432	0	0	0	0	0.00109857	0	0.000517337	0.00300789	0	0	0	0
tlrC	MLS	0	0	0.000622917	0	0.000141182	0.00159017	0	0	0.000103315	0.000170154	0	0.000118494	0.00397315	0.000280983	0.00132355	0.000926316	0.000309724	0.000569622	0.0107933	0	0.000280621	0	0.000940147	0
tolC	multidrug	0.00150484	0.00570111	0.01793	0.0126523	0.00468896	0.00189585	0.00225587	0.0214854	0.00285942	0.00122442	0.00876276	0.00629668	0	0.000622135	0.00195369	0.00153825	0.00171443	0	0.000645887	0.00375531	0	0.00429473	0	0
TriA	other	0.000162075	0	0	0.000151409	0	0	0	0	0	0	0	0	0.000568482	0	0	0	0	0	0	0.00624017	0	0	0	0
TriB	other	0	0	0	0	0	0	0	0	0	0	0	0	0	0	0	0	0.000476766	0	0	0.00149188	0	0	0	0
TriC	other	0.000917359	0.000580967	0.00218604	0.000457062	0.000304898	0.000132082	0.000220031	0.00115908	0.000278899	0.000183733	0.000534183	0.00115155	0.00214511	0.00227554	0.000476393	0.00200048	0.00016722	0.000307539	0.00236242	0.014128	0.000909045	0	0.00329931	0.00421492
TRU-1	beta-lactam	0	0.000551311	0	0	0	0.000175476	0	0	0.000148211	0.000366143	0	0	0	0	0	0	0	0	0.00334779	0	0	0	0.0148356	0
vanA	glycopeptide	0	0	0	0	0	0	0	0	0	0.000135925	0	0	0	0	0	0	0	0	0	0	0	0	0	0
vanB	glycopeptide	0	0	0	0	0	0	0	0	0.000165545	0	0	0	0.000636633	0	0	0	0	0	0	0	0	0	0	0
vanC	glycopeptide	0.000180976	0.000122799	0	0	0	0	0.000162778	0	0	0.000135925	0	0	0	0	0.0021146	0	0	0	0	0.000387105	0	0	0	0
vanD	glycopeptide	0.000180976	0.000245598	0.000497608	0	0	0.000586284	0	0	0.000165063	0.000135925	0	0.000378627	0	0	0	0.000739973	0.000494836	0	0	0.00077421	0	0	0.00525715	0
vanE	glycopeptide	0	0	0	0	0	0	0.000158616	0	0.000160842	0.000132449	0	0.000184473	0.00123709	0	0	0	0	0	0.00045414	0	0	0	0	0
vanF	glycopeptide	0	0	0	0	0	0.000195428	0	0.000137198	0	0	0.000175638	0	0	0	0	0	0	0	0	0	0	0	0	0
vanG	glycopeptide	0.00142291	0.0020517	0	0.00016616	0.0013301	0.000960341	0.00111986	0.000404517	0.00227115	0.000534352	0.000517857	0.00186059	0	0	0	0	0.000972657	0	0	0	0	0	0	0
vanHB	glycopeptide	0	0	0	0	0	0.000207529	0	0	0	0	0	0.000201036	0	0	0	0	0	0	0	0	0	0	0	0
vanHD	glycopeptide	0	0	0	0.000179535	0	0	0	0	0	0	0	0	0	0	0	0	0	0.0193283	0	0	0	0	0	0
vanHF	glycopeptide	0	0	0	0	0	0	0	0	0	0	0.000187093	0	0	0	0	0	0	0	0	0	0	0.00264086	0	0
vanHO	glycopeptide	0	0.000120343	0.000487655	0	0	0	0	0	0	0	0.000172126	0	0	0	0	0	0	0	0.00730775	0	0	0	0	0
vanI	glycopeptide	0	0	0	0	0	0	0	0	0.000333038	0	0	0.000381968	0	0	0	0	0	0	0	0	0	0	0	0
vanKI	glycopeptide	0	0	0	0	0	0	0	0	0	0	0	0	0	0	0	0	0	0	0	0	0	0	0.000686934	0
vanL	glycopeptide	0	0	0	0	0	0	0	0	0	0.000133588	0	0	0.000623864	0	0	0.000727251	0	0	0	0	0	0	0	0
vanM	glycopeptide	0	0	0	0	0	0	0	0	0	0	0	0	0.00317388	0	0	0	0	0.00182013	0	0	0	0	0	0
vanN	glycopeptide	0	0	0	0.000169066	0	0.000195428	0	0.000137198	0	0	0	0	0.000634777	0	0	0	0	0	0	0	0	0.00123959	0	0
vanO	glycopeptide	0.000358813	0.000730407	0.000986586	0.000335201	0.000223606	0.0005812	0.000806833	0	0.000490894	0.000404238	0	0.000375344	0	0.000445025	0.00139751	0	0	0.00766849	0	0.00115125	0.000444451	0.00122884	0	0
vanRA	glycopeptide	0.00188105	0.00291741	0.0051721	0.00276142	0.00200955	0.000580362	0.0021753	0.00162974	0.00220584	0.00282559	0.00104319	0.00365432	0	0	0.00104662	0	0.00146951	0	0	0	0	0	0	0.000926004
vanRB	glycopeptide	0	0	0	0	0	0	0	0	0	0	0	0	0	0	0	0	0	0	0.0167123	0	0	0	0	0
vanRC	glycopeptide	0.0037621	0.00182338	0.00812759	0.00225934	0.0026794	0.00406253	0.00338381	0.00244461	0.00392149	0.00726579	0.00208637	0.00393542	0.0640932	0	0.00313986	0	0	0	0.00346011	0	0.000665715	0.00552179	0	0.000463002
vanRD	glycopeptide	0.00240807	0.00217863	0.00441412	0.00274952	0.00133393	0.00086679	0.00168461	0.00121704	0.00390458	0.00160766	0.00155803	0.0027989	0.00187697	0.0006637	0	0	0	0.0181641	0	0	0.000662845	0	0	0
vanRE	glycopeptide	0	0.000183931	0	0	0	0.00468344	0	0	0.000247233	0.00223949	0	0.000283557	0.000950779	0	0	0	0	0.00204467	0.000698066	0	0	0	0.00449957	0
vanRF	glycopeptide	0	0	0	0	0	0	0	0	0	0.00383472	0	0	0.000942547	0	0	0	0	0.148644	0.0103803	0	0	0	0.00669092	0
vanRG	glycopeptide	0.00369806	0.00376393	0.00726295	0.00419501	0.00329225	0.00142621	0.00237586	0.00460576	0.00505934	0.00337267	0.00230722	0.00580266	0.00185301	0.00131046	0.00720164	0.00216009	0.0014445	0	0.0047617	0.000565009	0.000654383	0.00361854	0	0.000455121
vanRI	glycopeptide	0.00321076	0.00290484	0.00662118	0.00499912	0.00433526	0.00722325	0.00360988	0.0127789	0.00317247	0.0038182	0.00259672	0.00419835	0.0168927	0	0.00104211	0.00109401	0.00146318	0.000672743	0.00275616	0.00171694	0.00132569	0.00183266	0	0
vanRL	glycopeptide	0.000537443	0.000182338	0.00147774	0.000753114	0	0.00522326	0.000483401	0.000407436	0.00122546	0.00201828	0	0.000843305	0	0	0	0	0	0.000675655	0.158473	0	0	0.0018406	0	0
vanRM	glycopeptide	0	0	0	0	0	0	0	0.00020284	0	0	0	0	0.00187697	0	0	0	0	0	0	0	0	0.00549799	0	0
vanRN	glycopeptide	0.00161934	0.000732524	0.000742084	0.000504259	0	0.00320587	0.000485503	0.00102302	0.000246159	0.00121623	0.00104772	0	0.0123064	0	0	0	0	0	0	0	0	0.0018486	0	0
vanRO	glycopeptide	0.00159849	0.000542319	0.00366265	0	0.000332051	0	0	0.000201969	0.000485978	0.000600285	0.00103423	0	0.00186891	0.00330426	0.00207527	0.00108932	0.000728449	0.0147368	0	0.000569858	0.00066	0	0.00221116	0
vanSA	glycopeptide	0.00113157	0.000329063	0.000888955	0.000453045	0.000201479	0.000174562	0.000145398	0.000122549	0.000294877	0.000849883	0.000156885	0.0001691	0.001134	0	0	0	0	0	0	0	0	0.0143941	0	0
vanSB	glycopeptide	0	0	0	0	0	0.000149959	0	0	0	0.000417201	0	0	0	0	0	0	0	0	0	0	0	0	0	0
vanSC	glycopeptide	0.00085976	0.000466705	0.00141839	0.000642546	0	0	0.000309323	0.000260714	0.000156832	0.00232465	0.000166881	0.000539622	0	0	0	0	0	0	0	0	0	0	0	0
vanSD	glycopeptide	0.000799244	0.00180773	0.00439518	0.00124442	0.000664101	0	0.000479252	0.000403938	0.00170092	0.00540257	0.00103423	0.00167213	0.00186891	0	0	0	0	0	0	0	0.00066	0	0	0
vanSF	glycopeptide	0	0	0	0	0	0	0	0	0	0.000127732	0	0	0	0	0	0	0	0	0	0.000363773	0	0	0	0
vanSG	glycopeptide	0.000843406	0.000801198	0	0.000787905	0.000630715	0.000546455	0.00106204	0.000895141	0.00123079	0.00114022	0.00147336	0.00141162	0	0	0	0	0	0	0	0	0	0	0	0
vanSI	glycopeptide	0.000475061	0.000537246	0.000870813	0.000887599	0.000394734	0.000341999	0.000997015	0.00564226	0.000433289	0.000951473	0.000461051	0.000828246	0	0	0.000616759	0	0	0.000398154	0	0.0020323	0	0	0	0
vanSL	glycopeptide	0	0	0	0	0	0	0	0	0	0.000512332	0	0	0	0	0	0	0	0	0	0	0	0.00116807	0	0
vanSM	glycopeptide	0	0	0	0	0	0	0	0	0	0	0	0	0.000588455	0	0	0	0	0	0	0	0	0	0	0
vanSN	glycopeptide	0.000511604	0	0.000468899	0.000159313	0	0	0.000153387	0	0	0.00153699	0	0.000178391	0	0	0	0	0	0.000428781	0	0	0	0	0.000707693	0
vanSO	glycopeptide	0	0	0.000494723	0	0.000448509	0.00038859	0	0.000136402	0.000328211	0.000270273	0.00017462	0.000376432	0.000631097	0.000446314	0	0	0	0	0	0.000384861	0.000445739	0	0	0
vanTC	glycopeptide	0	0	0	0	0.000221684	0	0	0	0	0	0	0	0	0	0	0	0	0	0	0	0	0	0	0
vanTE	glycopeptide	0	0	0	0	0	0	0	0	0	0.000265653	0	0	0	0	0	0	0	0	0	0	0	0	0	0
vanTG	glycopeptide	8.71835e-05	5.91575e-05	0	0	0.000217325	0	0	0	7.95175e-05	0.000196442	0.000169225	0.0002736	0.000305798	0	0	0	0	0	0.000224518	0	0	0.00119432	0	0
vanUG	glycopeptide	0.00165532	0.00224641	0.00227573	0.00231959	0	0.00178751	0.000744438	0.0012549	0.00150977	0.00310814	0.000803253	0.00952372	0.00870914	0	0	0	0	0	0	0	0	0	0	0
vanVB	glycopeptide	0.00108903	0.00221685	0.00149719	0.000508682	0	0.000587998	0	0.000825593	0.00148991	0.0024538	0.000528456	0.002848	0.0019099	0	0	0	0	0	0	0	0.00134895	0	0	0
vanWB	glycopeptide	0	0	0	0	0	0.000243752	0	0.000171123	0	0.000169535	0	0	0	0	0	0	0	0	0	0	0	0	0.000936728	0
vanWG	glycopeptide	0.000220906	0.000449681	0	0.000412739	0	0	0.000198693	0.000502407	0.000604446	0.000497746	0.000428783	0.000231084	0.000774834	0	0	0	0	0	0.000568887	0	0	0	0.000916727	0
vanXD	glycopeptide	0.0003073	0.000208515	0	0	0	0.000331841	0.0002764	0	0	0	0	0	0	0	0	0	0	0	0	0	0	0	0	0
vanXO	glycopeptide	0	0	0	0	0	0	0	0	0	0.000461606	0	0	0	0	0	0	0	0	0	0	0	0	0.00127525	0
vanXYC	glycopeptide	0	0	0.000898313	0.000305209	0	0	0.000587714	0.000247678	0.000297981	0	0.000317074	0	0	0	0	0	0	0.000821454	0	0	0	0	0	0
vanXYE	glycopeptide	0	0.000436478	0	0	0	0	0	0	0.00029335	0	0	0.000336448	0	0	0	0	0	0	0	0	0	0	0	0
vanXYG	glycopeptide	0.000244388	0.000165827	0	0.000228306	0.000304598	0.000263905	0	0	0.000445799	0.000367104	0	0.000511295	0	0	0	0	0	0	0	0	0	0	0	0
vanXYN	glycopeptide	0	0	0	0	0.000407199	0	0	0	0	0	0	0	0	0	0	0	0	0	0	0	0	0	0	0
vanYA	glycopeptide	0.000204867	0.00013901	0	0	0	0	0	0	0.000186853	0	0	0	0	0	0	0	0	0	0	0	0	0	0	0
vanYB	glycopeptide	0	0	0	0	0	0.000250119	0	0	0	0.00104378	0	0.000242293	0	0	0	0	0	0	0	0	0	0	0	0
vanYF	glycopeptide	0	0	0	0	0	0	0	0	0	0.00254592	0	0	0	0	0	0	0	0	0	0	0	0	0	0
vanYG1	glycopeptide	0	0.000150968	0	0.000207849	0	0.000240257	0.000400235	0.00016867	0.000405853	0.000167105	0.000215928	0	0.000780389	0	0	0	0	0	0	0	0	0	0	0
vanYM	glycopeptide	0	0	0	0.000248883	0	0	0	0	0	0	0	0.000278689	0	0	0	0	0	0	0	0	0.00066	0.0018248	0	0
vanZA	glycopeptide	0	0	0	0	0	0	0	0	0.000351655	0	0	0	0	0	0	0	0	0	0	0	0	0	0	0
vanZF	glycopeptide	0	0	0	0	0	0	0	0	0.000274837	0	0	0	0	0	0	0	0	0	0	0	0	0	0	0
vatA	MLS	0.000283446	0.000192329	0	0	0	0	0	0	0	0.000212887	0	0	0.000994194	0	0	0	0.000775016	0	0.000729941	0	0	0.00388291	0	0
vatB	MLS	0.00117122	0.00158944	0.000805091	0.00656488	0.00291954	0.00126475	0.0131681	0.00332963	0.00934706	0.00219916	0.00341004	0.00612589	0.00102702	0.00217894	0.00456169	0.00359166	0.00240182	0.000736209	0.0203592	0.00125261	0.000725378	0.00802223	0	0.00100899
vatC	MLS	0.000292805	0	0	0	0	0.0689289	0	0	0	0.000219916	0	0.000306295	0	0	0	0	0	0	0	0	0	0	0	0.000504497
vatD	MLS	0.000912862	0	0	0	0	0.000657174	0	0	0	0.00022854	0	0	0	0	0	0	0	0	0.00940336	0	0	0	0	0.00104856
vatE	MLS	0.000290068	0.000787292	0.000797567	0.000812941	0.000361532	0	0.0010436	0.00131941	0.000264563	0.00326791	0.000281514	0	0	0.00215858	0.00112976	0.00118603	0.00237937	0	0.00373498	0	0	0	0	0.000499783
vatF	MLS	0.00252793	0.0034306	0.00231691	0.00577274	0.00210048	0.000606622	0.0020211	0.00170349	0.00230565	0.00042192	0.00490675	0.00323203	0	0.0348368	0.00328194	0.00229693	0	0.000706228	0	0.0024032	0.000695837	0.00961942	0.00815929	0.000483952
vatH	MLS	0	0.000780002	0.000790182	0	0.000358184	0	0	0	0	0.000431687	0	0	0.0252001	0	0.00335791	0.0047002	0	0.000722575	0.000740079	0	0	0.00196842	0	0.00495155
VatI	MLS	0	0.000601716	0.000812759	0.000828426	0	0	0.000265871	0	0.000539204	0.00555026	0	0.000618424	0.0259201	0	0.00115128	0	0.000808231	0	0	0	0.000732286	0	0	0
VEB-1	beta-lactam	0	0	0.0017125	0.00407286	0.0134553	0.0197284	0.00112039	0.00283297	0.000189353	0	0.00040297	0.00217172	0	0	0.00323437	0.0025466	0.0062442	0.00260997	0.00160392	0.00133221	0	0	0	0.000715408
VEB-1a	beta-lactam	0.000207608	0	0.000570834	0.000581837	0.00284631	0.00425954	0.000373464	0.000157387	0	0	0	0	0	0	0.00242578	0	0	0.00104399	0.00320784	0	0	0	0	0
VEB-1b	beta-lactam	0	0	0	0	0	0.00470792	0	0	0	0	0	0	0	0	0	0	0	0	0	0	0	0	0	0
VEB-2	beta-lactam	0	0	0	0	0	0.0033628	0	0	0	0	0	0	0	0	0	0	0	0	0.000534639	0	0	0	0	0
VEB-3	beta-lactam	0	0	0.00114167	0.00368497	0	0.00650141	0.000186732	0.000786937	0	0	0	0.000217172	0	0	0.00323437	0	0	0	0	0	0	0	0	0
VEB-4	beta-lactam	0	0	0	0	0	0.00067256	0	0	0	0	0	0	0	0	0	0	0	0	0	0	0	0	0	0
VEB-5	beta-lactam	0	0	0	0	0	0.0067256	0	0	0	0	0	0	0	0	0	0	0	0	0	0	0	0	0	0
VEB-6	beta-lactam	0	0	0	0.000387892	0.00129378	0.000896746	0.000186732	0	0	0	0	0.000217172	0	0	0.00323437	0	0	0	0	0	0	0	0	0
VEB-7	beta-lactam	0.000415215	0.00014087	0.00456667	0.0246311	0.104278	0.0378875	0.0130712	0.0100728	0.000568058	0.00436596	0.00302227	0.00716668	0	0.000514978	0.0226406	0.00933752	0.0198679	0.0266217	0.00962351	0.00399663	0.000514315	0.001422	0.000861539	0.000357704
VEB-8	beta-lactam	0	0	0	0	0	0.00112093	0	0	0	0	0	0	0	0	0	0	0	0	0	0	0	0	0	0
VEB-9	beta-lactam	0.000207608	0	0.000570834	0.000581837	0.00284631	0.00425954	0.000373464	0.000157387	0	0	0	0	0	0	0.00242578	0	0	0.00104399	0.00320784	0	0	0	0	0
vgaA	multidrug	0	0	0	0	0	0	0	0	0	0.000625202	0	0	0	0	0	0	0	0	0.00030624	0	0	0	0	0
vgaB	multidrug	0.000112454	0	0	0	0	0.000607172	0.000101146	0	0.000102566	0.00135137	0	0	0	0	0	0.000459802	0.00122992	0.000282747	0	0	0	0	0	0
vgaC	multidrug	0.00245031	0.0121927	0.0179663	0.0175495	0.001018	0.00440999	0.00367321	0.0421053	0.00372477	0.00061345	0.00713416	0.00427201	0.00286485	0.00405207	0.00636235	0.00333961	0	0.00205364	0	0.0104824	0	0.00559445	0	0
vgaD	multidrug	0	0	0	0	0	0	0	0	0	0.000266412	0	0	0	0	0	0	0	0.00178373	0	0	0	0	0	0
vgaE	multidrug	0	0	0	0	0	0.098373	0	0	0	0.00124563	0	0	0.00124654	0	0	0	0	0	0	0	0	0	0.00196641	0
VgbA	MLS	0	0	0	0	0	0	0	0	0	0.000155927	0	0	0	0	0	0	0	0	0	0	0	0	0	0
Vibrio-cholerae-OmpU	peptide	0	0	0.00486266	0	0	0	0	0	0	0	0	0	0	0	0.00275521	0	0	0	0	0	0	0	0	0
Vibrio-cholerae-varG	beta-lactam	0	0	0.00437639	0	0	0	0	0	0	0	0	0	0	0	0.000619921	0	0	0	0	0	0	0	0	0
VIM-23	beta-lactam	0	0	0.00449156	0	0	0	0	0	0	0	0	0	0	0	0	0	0	0	0	0	0	0	0	0
VIM-35	beta-lactam	0	0	0	0	0	0	0	0	0	0	0	0.000244115	0	0	0	0	0	0	0	0	0	0	0	0
y56-beta-lactamase	beta-lactam	0.000211138	0	0	0	0.000526311	0.000227999	0	0	0.000192573	0	0	0.000220866	0	0	0	0.000863302	0	0	0	0.000903245	0.000523061	0	0	0
ykkC	multidrug	0	0	0	0	0	0	0	0	0	0.000416269	0	0	0	0	0	0	0	0	0.0014273	0	0	0	0	0
ykkD	multidrug	0.000591187	0	0	0	0	0	0	0	0	0	0	0	0	0.00146646	0	0	0	0.013378	0	0	0	0	0	0
yojI	peptide	0.00306401	0.00908624	0.010921	0.0129337	0.00735489	0.00232834	0.00489941	0.0181525	0.00269109	0.00127849	0.00638785	0.0058168	0.000398041	0	0.00265195	0	0.00217203	0.000285331	0.000292243	0.00412652	0.000843401	0.00310916	0.00235466	0.000195527

## Sheet: Table S4
Sample	scaffold number	gene_id (corresponding to reference database)	gene_name	group	category	start position on scaffold	end position on scaffold	strand	identity	bitscore	evalue	species
IND-2 Influent	scaffold_6486	1112175A	ermE	ARGs	MLS	1675	2115	+	32	79.7	3.8e-15	Acidaminococcus intestini
CHE-1 Final Effluent	scaffold_89701	1CIA	catA	ARGs	phenicol	58	414	+	28.3	58.5	1.7e-09	undefined
USA-2 Influent	scaffold_137174	1QCA	catA	ARGs	phenicol	60	377	+	27.4	59.7	6.9e-10	Bacteroides thetaiotaomicron
USA-2 Influent	scaffold_74322	1QCA	catA	ARGs	phenicol	47	496	+	25.2	83.6	6.3e-17	undefined
PHL-1 Influent	scaffold_35634	1QCA	catA	ARGs	phenicol	51	668	+	28.7	95.9	1.7e-20	undefined
SWE-2 Influent	scaffold_65654	1QCA	catA	ARGs	phenicol	129	638	+	29	78.6	2.4e-15	undefined
CHE-1 Influent	scaffold_51156	1QCA	catA	ARGs	phenicol	182	499	+	27.4	58.9	1.8e-09	Bacteroides thetaiotaomicron
PHL-2 Influent	scaffold_86061	A0KQI1	bacA	ARGs	bacitracin	87	446	+	36.7	73.2	7.5e-14	undefined
USA-2 Influent	scaffold_151491	A0KQI1	bacA	ARGs	bacitracin	1	357	+	90.8	222.6	5.8e-59	Aeromonas media
CHE-2 Influent	scaffold_10249	A0KQI1	bacA	ARGs	bacitracin	3	728	+	93	436.8	1.2e-122	Aeromonas hydrophila
CHE-2 Influent	scaffold_13246	A0KQI1	bacA	ARGs	bacitracin	2	670	+	93.3	412.5	2e-115	Aeromonas media
SWE-1 Influent	scaffold_32480	A0KQI1	bacA	ARGs	bacitracin	3	554	+	94.6	346.7	6.4e-96	Aeromonas media
HKG-2 Final Effluent	scaffold_21589	A0KQI1	bacA	ARGs	bacitracin	395	901	+	47.3	138.7	2.8e-33	undefined
IND-1 Final Effluent	scaffold_27621	A0KQI1	bacA	ARGs	bacitracin	75	659	+	42.5	139	2.6e-33	undefined
SWE-2 Influent	scaffold_11839	A0KQI1	bacA	ARGs	bacitracin	302	1114	+	93.7	490.7	5.7e-139	Aeromonas media
CHE-1 Influent	scaffold_55164	A0KQI1	bacA	ARGs	bacitracin	203	568	+	94.3	233	6.8e-62	Aeromonas media
PHL-2 Final Effluent	scaffold_6176	A15097.gene.p01	ereB	ARGs	MLS	53	1051	+	24	70.1	2.3e-12	Mycobacterium phlei
HKG-2 Influent	scaffold_100436	A4VLM0	bacA	ARGs	bacitracin	1	501	+	41	98.2	2.3e-21	Rhizobium phaseoli
USA-2 Final Effluent	scaffold_9885	A4VLM0	bacA	ARGs	bacitracin	415	999	+	36.5	121.3	5.1e-28	undefined
IND-1 Final Effluent	scaffold_14520	A4VLM0	bacA	ARGs	bacitracin	542	1303	+	38.7	158.3	6.3e-39	undefined
IND-1 Influent	scaffold_17172	A7FE74	bacA	ARGs	bacitracin	39	635	+	36.1	124	8e-29	undefined
IND-1 Influent	scaffold_39308	A7FE74	bacA	ARGs	bacitracin	21	428	+	37.8	90.9	4.6e-19	undefined
IND-1 Influent	scaffold_40302	A7FMC1	kasugamycin resistance protein ksgA	ARGs	aminoglycoside	5	334	+	35.4	61.6	2.9e-10	Arcobacter butzleri
PHL-1 Final Effluent	scaffold_121546	A7FMC1	kasugamycin resistance protein ksgA	ARGs	aminoglycoside	1	342	+	32.8	58.5	1.4e-09	undefined
SWE-1 Influent	scaffold_128419	A7FMC1	kasugamycin resistance protein ksgA	ARGs	aminoglycoside	2	364	+	42.1	79	1.1e-15	Streptococcus suis
SWE-2 Final Effluent	scaffold_67242	A7FMC1	kasugamycin resistance protein ksgA	ARGs	aminoglycoside	3	356	+	33.1	66.2	1.1e-11	undefined
HKG-1 Influent	scaffold_64120	A7FMC1	kasugamycin resistance protein ksgA	ARGs	aminoglycoside	36	380	+	32.2	52.4	1.4e-07	undefined
HKG-2 Final Effluent	scaffold_53664	A7FMC1	kasugamycin resistance protein ksgA	ARGs	aminoglycoside	1	456	+	50	135.6	1.5e-32	undefined
HKG-2 Final Effluent	scaffold_64613	A7FMC1	kasugamycin resistance protein ksgA	ARGs	aminoglycoside	1	522	+	32.8	87	5.6e-18	Mycobacterium sp. EPa45
IND-1 Final Effluent	scaffold_129272	A7FMC1	kasugamycin resistance protein ksgA	ARGs	aminoglycoside	15	413	+	68.7	188	1.8e-48	undefined
IND-1 Final Effluent	scaffold_141882	A7FMC1	kasugamycin resistance protein ksgA	ARGs	aminoglycoside	49	384	+	33	54.7	2.3e-08	undefined
IND-1 Final Effluent	scaffold_30470	A7FMC1	kasugamycin resistance protein ksgA	ARGs	aminoglycoside	569	1045	+	30.3	78.6	4e-15	undefined
IND-2 Influent	scaffold_168756	A7FMC1	kasugamycin resistance protein ksgA	ARGs	aminoglycoside	1	327	+	68.2	149.8	4.4e-37	undefined
CHE-2 Final Effluent	scaffold_126862	A7FMC1	kasugamycin resistance protein ksgA	ARGs	aminoglycoside	3	404	+	35	65.5	1.4e-11	undefined
HKG-1 Final Effluent	scaffold_44	A7FMC1	kasugamycin resistance protein ksgA	ARGs	aminoglycoside	20692	20949	+	35.9	61.6	1.5e-08	Xanthomonas translucens
IND-2 Final Effluent	scaffold_162723	A7FMC1	kasugamycin resistance protein ksgA	ARGs	aminoglycoside	3	311	+	35.1	57	3.6e-09	undefined
CHE-1 Influent	scaffold_141491	A7FMC1	kasugamycin resistance protein ksgA	ARGs	aminoglycoside	1	330	+	50	117.5	2.4e-27	Variovorax paradoxus
CHE-2 Influent	scaffold_57612	A7ZTR5	mdtL	ARGs	multidrug	177	728	+	100	350.5	3.8e-97	Escherichia coli
PHL-2 Influent	scaffold_1274	A7ZZ10	mdtG	ARGs	multidrug	4579	5736	+	23.1	72	2.3e-12	undefined
HKG-2 Influent	scaffold_5292	A7ZZ10	mdtG	ARGs	multidrug	45	749	+	26.4	71.2	1.7e-12	undefined
CHE-2 Influent	scaffold_127654	A9HXK3	bacA	ARGs	bacitracin	44	397	+	66.9	157.9	2.2e-39	Lysobacter gummosus
IND-2 Final Effluent	scaffold_7322	A9HXK3	bacA	ARGs	bacitracin	6	743	+	69.9	328.6	4.5e-90	Oblitimonas alkaliphila
CHE-1 Influent	scaffold_87432	A9HXK3	bacA	ARGs	bacitracin	1	438	+	56.7	172.2	1.1e-43	undefined
CHE-2 Influent	scaffold_0	AAA22075	ermA	ARGs	MLS	6886	7572	+	32.2	103.6	7.2e-21	Carnobacterium sp. CP1
PHL-2 Final Effluent	scaffold_16267	AAA22075	ermA	ARGs	MLS	509	964	+	35.5	77	1.1e-14	Pseudomonas fragi
PHL-2 Final Effluent	scaffold_1647	AAA22075	ermA	ARGs	MLS	773	1477	+	30.5	85.9	1e-16	Mycobacterium vaccae
PHL-2 Final Effluent	scaffold_516	AAA22075	ermA	ARGs	MLS	6405	7109	+	30.4	85.1	4.3e-16	Mycobacterium vanbaalenii
PHL-2 Final Effluent	scaffold_8	AAA22075	ermA	ARGs	MLS	115118	115822	+	30.5	95.1	5.2e-18	Mycobacterium sp. YC-RL4
PHL-2 Final Effluent	scaffold_8988	AAA22075	ermA	ARGs	MLS	646	1350	+	31.4	89.7	2.3e-18	Mycobacterium phlei
HKG-2 Influent	scaffold_34848	AAA22075	ermA	ARGs	MLS	214	810	+	32.8	79.3	2e-15	Pseudomonas citronellolis
HKG-2 Influent	scaffold_448	AAA22075	ermA	ARGs	MLS	10437	11006	+	30	73.9	1.4e-12	Candidatus Cloacimonas acidaminovorans
SWE-1 Influent	scaffold_22620	AAA22075	ermA	ARGs	MLS	235	921	+	32.6	97.4	8.6e-21	Streptococcus suis
HKG-1 Influent	scaffold_286	AAA22075	ermA	ARGs	MLS	8918	9487	+	36.1	84	1.2e-15	Pseudonocardia sp. AL041005-10
HKG-2 Final Effluent	scaffold_13735	AAA22075	ermA	ARGs	MLS	66	914	+	31.6	102.1	3.6e-22	undefined
HKG-2 Final Effluent	scaffold_19821	AAA22075	ermA	ARGs	MLS	8	421	+	37.7	70.9	7.4e-13	Corynebacterium terpenotabidum
HKG-2 Final Effluent	scaffold_4932	AAA22075	ermA	ARGs	MLS	433	1071	+	32.4	85.1	7.6e-17	Methylibium petroleiphilum
HKG-2 Final Effluent	scaffold_9190	AAA22075	ermA	ARGs	MLS	251	1003	+	28.2	94.7	7.1e-20	undefined
IND-1 Final Effluent	scaffold_1789	AAA22075	ermA	ARGs	MLS	2245	2790	+	34.6	86.3	1.2e-16	Candidatus Atelocyanobacterium thalassa
IND-1 Final Effluent	scaffold_1831	AAA22075	ermA	ARGs	MLS	37	582	+	34.6	94.4	4.5e-19	undefined
IND-1 Final Effluent	scaffold_2	AAA22075	ermA	ARGs	MLS	88162	88821	+	29.5	96.3	3.7e-18	Mycoplasma bovis
IND-1 Final Effluent	scaffold_2618	AAA22075	ermA	ARGs	MLS	1344	2039	+	28.9	86.7	7.2e-17	Geobacillus sp. C56-T3
IND-1 Final Effluent	scaffold_26354	AAA22075	ermA	ARGs	MLS	83	643	+	30.3	77.8	7.4e-15	Synechococcus sp. RCC307
IND-1 Final Effluent	scaffold_30	AAA22075	ermA	ARGs	MLS	14296	15099	+	26.9	82.8	1.6e-14	Elusimicrobium minutum
IND-1 Final Effluent	scaffold_3177	AAA22075	ermA	ARGs	MLS	3671	4426	+	30.7	104	3.8e-22	undefined
CHE-2 Final Effluent	scaffold_13698	AAA22075	ermA	ARGs	MLS	313	933	+	29.2	84.3	1.1e-16	undefined
SWE-2 Influent	scaffold_27282	AAA22075	ermA	ARGs	MLS	220	816	+	32.8	78.6	4.1e-15	Pseudomonas citronellolis
SWE-2 Influent	scaffold_34487	AAA22075	ermA	ARGs	MLS	352	936	+	34.4	96.7	1.3e-20	undefined
SWE-2 Influent	scaffold_4414	AAA22075	ermA	ARGs	MLS	1316	2011	+	30.1	77.8	2.1e-14	Acidovorax sp. RAC01
HKG-1 Final Effluent	scaffold_1768	AAA22075	ermA	ARGs	MLS	201	926	+	33.2	82.8	1.1e-15	Propionibacterium freudenreichii
HKG-1 Final Effluent	scaffold_24922	AAA22075	ermA	ARGs	MLS	436	993	+	37.6	110.9	6.8e-25	undefined
HKG-1 Final Effluent	scaffold_719	AAA22075	ermA	ARGs	MLS	5008	5760	+	27.9	84.7	4.7e-16	Halobacteriovorax marinus
IND-2 Final Effluent	scaffold_4055	AAA22075	ermA	ARGs	MLS	1324	2148	+	28.9	100.9	2.2e-21	Sphingopyxis granuli
USA-1 Final Effluent	scaffold_14954	AAA22075	ermA	ARGs	MLS	138	605	+	30.8	60.8	7.2e-10	Thauera sp. MZ1T
CHE-1 Final Effluent	scaffold_10544	AAA22277.1	bmr	ARGs	multidrug	739	1260	+	33.5	90.9	9.3e-19	Nitrospira defluvii
SWE-1 Influent	scaffold_52778	AAA22277.1	bmr	ARGs	multidrug	5	577	+	28.1	57.8	4.4e-09	undefined
SWE-2 Final Effluent	scaffold_181	AAA22277.1	bmr	ARGs	multidrug	23941	25038	+	29.5	123.2	3.4e-27	Methylotenera mobilis
HKG-1 Influent	scaffold_30850	AAA22277.1	bmr	ARGs	multidrug	9	494	+	37.4	85.5	2.3e-17	undefined
HKG-2 Final Effluent	scaffold_33740	AAA22277.1	bmr	ARGs	multidrug	62	697	+	33.6	96.7	9.7e-21	undefined
USA-2 Final Effluent	scaffold_509	AAA22277.1	bmr	ARGs	multidrug	14085	15215	+	28.3	118.6	5.1e-26	Acinetobacter oleivorans
IND-1 Final Effluent	scaffold_15983	AAA22277.1	bmr	ARGs	multidrug	539	1513	+	26.6	86.7	2.2e-17	Cellulomonas flavigena
IND-1 Final Effluent	scaffold_193	AAA22277.1	bmr	ARGs	multidrug	6922	8052	+	29.6	117.1	2.6e-25	Yersinia rohdei
IND-1 Final Effluent	scaffold_4867	AAA22277.1	bmr	ARGs	multidrug	1022	2089	+	21.3	55.1	1.5e-07	undefined
IND-1 Final Effluent	scaffold_72	AAA22277.1	bmr	ARGs	multidrug	89422	90537	+	26.5	96.3	1.7e-18	Clostridium botulinum
CHE-2 Final Effluent	scaffold_83265	AAA22277.1	bmr	ARGs	multidrug	1	537	+	35	105.5	1.6e-23	undefined
SWE-1 Final Effluent	scaffold_6133	AAA22277.1	bmr	ARGs	multidrug	1850	3067	+	25.9	99.8	9.3e-21	undefined
IND-2 Final Effluent	scaffold_29805	AAA22277.1	bmr	ARGs	multidrug	3	740	+	26	89.4	1.9e-18	undefined
IND-1 Influent	scaffold_41	AAA25465	penA	ARGs	beta-lactam	5574	6875	+	28.4	168.3	9.9e-41	Sulfurospirillum sp. UCH001
PHL-1 Final Effluent	scaffold_21890	AAA25465	penA	ARGs	beta-lactam	3	761	+	28.4	102.4	1.9e-22	undefined
USA-2 Influent	scaffold_30948	AAA25465	penA	ARGs	beta-lactam	5	781	+	44.4	230.3	6.9e-61	Cupriavidus necator
CHE-2 Influent	scaffold_13883	AAA25465	penA	ARGs	beta-lactam	537	1796	+	28.1	173.7	1.6e-43	undefined
PHL-1 Influent	scaffold_1	AAA25465	penA	ARGs	beta-lactam	33506	34978	+	26.8	139	2.1e-31	Intestinimonas butyriciproducens
PHL-1 Influent	scaffold_14040	AAA25465	penA	ARGs	beta-lactam	506	1327	+	57.7	336.7	1e-92	Laribacter hongkongensis
HKG-2 Influent	scaffold_15782	AAA25465	penA	ARGs	beta-lactam	65	1159	+	26.5	138.7	4.5e-33	undefined
HKG-2 Influent	scaffold_32203	AAA25465	penA	ARGs	beta-lactam	87	953	+	34.8	166.4	1.3e-41	undefined
CHE-1 Final Effluent	scaffold_202	AAA25465	penA	ARGs	beta-lactam	8766	10421	+	29.5	210.3	1.1e-53	Beutenbergia cavernae
SWE-1 Influent	scaffold_25542	AAA25465	penA	ARGs	beta-lactam	107	955	+	28.9	110.5	9e-25	undefined
HKG-1 Influent	scaffold_40	AAA25465	penA	ARGs	beta-lactam	19181	20857	+	31.8	260.8	1.9e-68	Cellulomonas gilvus
HKG-2 Final Effluent	scaffold_10239	AAA25465	penA	ARGs	beta-lactam	10	1308	+	24.4	104.4	8.5e-23	undefined
USA-2 Final Effluent	scaffold_15643	AAA25465	penA	ARGs	beta-lactam	303	1049	+	41.2	199.9	1.2e-51	undefined
IND-1 Final Effluent	scaffold_0	AAA25465	penA	ARGs	beta-lactam	170169	171419	+	28.7	157.1	3e-36	Chlorobium phaeobacteroides
IND-1 Final Effluent	scaffold_17079	AAA25465	penA	ARGs	beta-lactam	50	1219	+	27.8	109.8	2.3e-24	undefined
IND-1 Final Effluent	scaffold_17090	AAA25465	penA	ARGs	beta-lactam	486	1655	+	27.6	108.2	7.6e-24	undefined
IND-1 Final Effluent	scaffold_20027	AAA25465	penA	ARGs	beta-lactam	7	1263	+	25.9	136.7	1.6e-32	undefined
IND-1 Final Effluent	scaffold_211	AAA25465	penA	ARGs	beta-lactam	23389	25221	+	22	127.5	1.8e-28	Acholeplasma brassicae
IND-1 Final Effluent	scaffold_21138	AAA25465	penA	ARGs	beta-lactam	3	986	+	27	95.5	3.9e-20	undefined
IND-1 Final Effluent	scaffold_5470	AAA25465	penA	ARGs	beta-lactam	983	2755	+	27.9	201.4	1.2e-51	undefined
IND-1 Final Effluent	scaffold_6458	AAA25465	penA	ARGs	beta-lactam	452	2071	+	44.3	454.9	5.4e-128	Limnohabitans sp. 63ED37-2
IND-1 Final Effluent	scaffold_9862	AAA25465	penA	ARGs	beta-lactam	68	1771	+	25.9	165.6	5e-41	undefined
IND-2 Influent	scaffold_2	AAA25465	penA	ARGs	beta-lactam	6497	7798	+	28.4	168.3	3.1e-40	Sulfurospirillum sp. UCH001
CHE-2 Final Effluent	scaffold_17412	AAA25465	penA	ARGs	beta-lactam	409	1365	+	39.1	233.4	1.3e-61	undefined
CHE-2 Final Effluent	scaffold_2852	AAA25465	penA	ARGs	beta-lactam	2899	4491	+	42.8	459.1	6.2e-129	Frischella perrara
CHE-2 Final Effluent	scaffold_9134	AAA25465	penA	ARGs	beta-lactam	228	1925	+	30.1	248.8	4.2e-66	undefined
SWE-1 Final Effluent	scaffold_134	AAA25465	penA	ARGs	beta-lactam	6027	7748	+	28	194.5	1.5e-48	Desulfovibrio desulfuricans
SWE-1 Final Effluent	scaffold_200	AAA25465	penA	ARGs	beta-lactam	80	1714	+	25.2	162.9	4.1e-39	Chlamydia muridarum
SWE-1 Final Effluent	scaffold_680	AAA25465	penA	ARGs	beta-lactam	10581	12173	+	42.8	459.1	1.3e-128	Nitrosococcus watsonii
SWE-1 Final Effluent	scaffold_906	AAA25465	penA	ARGs	beta-lactam	3281	4990	+	37.7	357.5	1.1e-97	Salmonella enterica
SWE-2 Influent	scaffold_3898	AAA25465	penA	ARGs	beta-lactam	2016	3416	+	36.2	271.6	1e-72	Acinetobacter sp. TTH0-4
SWE-2 Influent	scaffold_80	AAA25465	penA	ARGs	beta-lactam	6468	7769	+	28.4	167.2	1.7e-40	Sulfurospirillum sp. UCH001
HKG-1 Final Effluent	scaffold_16158	AAA25465	penA	ARGs	beta-lactam	2	1246	+	30	176.8	1.3e-44	undefined
HKG-1 Final Effluent	scaffold_80	AAA25465	penA	ARGs	beta-lactam	11249	12925	+	31.8	260.8	1.5e-68	Cellulomonas gilvus
IND-2 Final Effluent	scaffold_1052	AAA25465	penA	ARGs	beta-lactam	5157	6776	+	46	470.3	3.2e-132	Variovorax paradoxus
IND-2 Final Effluent	scaffold_1204	AAA25465	penA	ARGs	beta-lactam	4227	5846	+	46.1	471.1	1.7e-132	Hydrogenophaga sp. RAC07
IND-2 Final Effluent	scaffold_12671	AAA25465	penA	ARGs	beta-lactam	729	2342	+	43.7	456.4	1.8e-128	Hydrogenophaga sp. LPB0072
IND-2 Final Effluent	scaffold_277	AAA25465	penA	ARGs	beta-lactam	10309	12024	+	30.4	232.3	3.5e-60	Campylobacter jejuni
IND-2 Final Effluent	scaffold_3336	AAA25465	penA	ARGs	beta-lactam	2223	4004	+	29.5	231.1	1.9e-60	Kosmotoga olearia
IND-2 Final Effluent	scaffold_6830	AAA25465	penA	ARGs	beta-lactam	285	1904	+	45.6	468	5e-132	Cupriavidus metallidurans
CHE-1 Influent	scaffold_2244	AAA25465	penA	ARGs	beta-lactam	7	1428	+	36.1	273.5	3e-73	Acinetobacter sp. TTH0-4
CHE-1 Influent	scaffold_28194	AAA25465	penA	ARGs	beta-lactam	5	742	+	30.4	100.5	7.9e-22	undefined
CHE-1 Influent	scaffold_28220	AAA25465	penA	ARGs	beta-lactam	31	795	+	33.2	131.3	4.2e-31	undefined
IND-1 Influent	scaffold_124822	AAA25550.1	dfrA3	ARGs	diaminopyrimidine	94	288	+	52.3	80.9	2.6e-16	undefined
IND-1 Influent	scaffold_132513	AAA25550.1	dfrA3	ARGs	diaminopyrimidine	84	326	+	45.7	79.7	5.5e-16	Escherichia coli
IND-1 Influent	scaffold_17233	AAA25550.1	dfrA3	ARGs	diaminopyrimidine	5	358	+	46.6	102.8	1.9e-22	Bifidobacterium adolescentis
IND-1 Influent	scaffold_40038	AAA25550.1	dfrA3	ARGs	diaminopyrimidine	36	413	+	55.6	151.4	2.8e-37	Thauera sp. MZ1T
IND-1 Influent	scaffold_44650	AAA25550.1	dfrA3	ARGs	diaminopyrimidine	50	526	+	39	125.6	1.6e-29	undefined
IND-1 Influent	scaffold_48187	AAA25550.1	dfrA3	ARGs	diaminopyrimidine	39	506	+	44.6	127.9	3e-30	Homo sapiens
IND-1 Influent	scaffold_545	AAA25550.1	dfrA3	ARGs	diaminopyrimidine	2825	3250	+	44.1	130.2	1.1e-29	Prevotella dentalis
IND-1 Influent	scaffold_561	AAA25550.1	dfrA3	ARGs	diaminopyrimidine	1200	1685	+	74.1	257.7	4.5e-68	Aeromonas hydrophila
IND-1 Influent	scaffold_63983	AAA25550.1	dfrA3	ARGs	diaminopyrimidine	4	303	+	50	106.3	8.1e-24	undefined
IND-1 Influent	scaffold_7	AAA25550.1	dfrA3	ARGs	diaminopyrimidine	28027	28509	+	64.6	220.3	3.9e-56	Tolumonas auensis
IND-1 Influent	scaffold_7418	AAA25550.1	dfrA3	ARGs	diaminopyrimidine	1122	1604	+	42.9	151	1.1e-36	Flavobacteriaceae bacterium 3519-10
IND-1 Influent	scaffold_76931	AAA25550.1	dfrA3	ARGs	diaminopyrimidine	7	204	+	47.8	62.8	9.4e-11	Alcanivorax pacificus
IND-1 Influent	scaffold_84896	AAA25550.1	dfrA3	ARGs	diaminopyrimidine	2	385	+	54.7	151.4	1.9e-37	Coxiella burnetii
IND-1 Influent	scaffold_93028	AAA25550.1	dfrA3	ARGs	diaminopyrimidine	109	396	+	46.9	83.2	6.1e-17	undefined
PHL-2 Influent	scaffold_104273	AAA25550.1	dfrA3	ARGs	diaminopyrimidine	2	418	+	52.9	154.8	1.7e-38	Citrobacter sp. FDAARGOS_156
PHL-2 Influent	scaffold_12233	AAA25550.1	dfrA3	ARGs	diaminopyrimidine	15	275	+	55.2	94.7	8.4e-20	Pseudoxanthomonas suwonensis
PHL-2 Influent	scaffold_12655	AAA25550.1	dfrA3	ARGs	diaminopyrimidine	894	1379	+	53.4	177.2	1.3e-44	Pseudomonas stutzeri
PHL-2 Influent	scaffold_148367	AAA25550.1	dfrA3	ARGs	diaminopyrimidine	121	330	+	64.3	94	2.9e-20	undefined
PHL-2 Influent	scaffold_151944	AAA25550.1	dfrA3	ARGs	diaminopyrimidine	7	273	+	39.6	63.2	5.3e-11	Acinetobacter pittii
PHL-2 Influent	scaffold_153186	AAA25550.1	dfrA3	ARGs	diaminopyrimidine	1	312	+	42.3	84	2.9e-17	undefined
PHL-2 Influent	scaffold_16871	AAA25550.1	dfrA3	ARGs	diaminopyrimidine	641	1123	+	42.2	150.2	1.4e-36	Cycloclasticus sp. P1
PHL-2 Influent	scaffold_1757	AAA25550.1	dfrA3	ARGs	diaminopyrimidine	2143	2625	+	64	218.4	1.8e-56	Tolumonas auensis
PHL-2 Influent	scaffold_2223	AAA25550.1	dfrA3	ARGs	diaminopyrimidine	4114	4599	+	63	213.8	3.5e-55	Tolumonas auensis
PHL-2 Influent	scaffold_2350	AAA25550.1	dfrA3	ARGs	diaminopyrimidine	4049	4531	+	47	139.4	8.2e-33	Comamonas testosteroni
PHL-2 Influent	scaffold_2520	AAA25550.1	dfrA3	ARGs	diaminopyrimidine	837	1319	+	70.2	229.9	4.4e-60	Pseudomonas alkylphenolia
PHL-2 Influent	scaffold_2540	AAA25550.1	dfrA3	ARGs	diaminopyrimidine	3592	4062	+	41.5	125.9	9e-29	Acinetobacter sp. BRTC-1
PHL-2 Influent	scaffold_32716	AAA25550.1	dfrA3	ARGs	diaminopyrimidine	266	742	+	53.1	171	4.8e-43	Enterobacter cloacae
PHL-2 Influent	scaffold_35419	AAA25550.1	dfrA3	ARGs	diaminopyrimidine	149	625	+	53.1	169.9	1e-42	Klebsiella quasipneumoniae
PHL-2 Influent	scaffold_52118	AAA25550.1	dfrA3	ARGs	diaminopyrimidine	9	287	+	71	142.9	1e-34	Aeromonas hydrophila
PHL-2 Influent	scaffold_66830	AAA25550.1	dfrA3	ARGs	diaminopyrimidine	36	416	+	53.9	136	1.1e-32	Streptococcus sp. I-G2
PHL-2 Influent	scaffold_6733	AAA25550.1	dfrA3	ARGs	diaminopyrimidine	793	1314	+	35.1	81.3	1.4e-15	Laribacter hongkongensis
PHL-2 Influent	scaffold_7139	AAA25550.1	dfrA3	ARGs	diaminopyrimidine	173	637	+	40.1	127.9	1.3e-29	Acinetobacter sp. TTH0-4
PHL-2 Influent	scaffold_86205	AAA25550.1	dfrA3	ARGs	diaminopyrimidine	188	466	+	39.8	79	1.4e-15	Clostridium butyricum
PHL-2 Influent	scaffold_8870	AAA25550.1	dfrA3	ARGs	diaminopyrimidine	1	447	+	75.8	247.3	1.2e-65	Pantoea sp. PSNIH2
PHL-2 Influent	scaffold_89204	AAA25550.1	dfrA3	ARGs	diaminopyrimidine	3	380	+	41.1	91.3	2.6e-19	undefined
PHL-1 Final Effluent	scaffold_111828	AAA25550.1	dfrA3	ARGs	diaminopyrimidine	3	239	+	46.8	86.3	6.4e-18	undefined
PHL-1 Final Effluent	scaffold_12816	AAA25550.1	dfrA3	ARGs	diaminopyrimidine	481	906	+	47.2	135.2	3.4e-32	Dechloromonas aromatica
PHL-1 Final Effluent	scaffold_141341	AAA25550.1	dfrA3	ARGs	diaminopyrimidine	69	272	+	52.9	71.2	1.9e-13	undefined
PHL-1 Final Effluent	scaffold_17869	AAA25550.1	dfrA3	ARGs	diaminopyrimidine	6	329	+	58.3	133.3	1.1e-31	Pseudomonas alcaligenes
PHL-1 Final Effluent	scaffold_23334	AAA25550.1	dfrA3	ARGs	diaminopyrimidine	39	251	+	38	60.5	7.8e-10	undefined
PHL-1 Final Effluent	scaffold_2407	AAA25550.1	dfrA3	ARGs	diaminopyrimidine	1621	1965	+	51.7	129.4	5.2e-30	Variovorax sp. PAMC 28711
PHL-1 Final Effluent	scaffold_24916	AAA25550.1	dfrA3	ARGs	diaminopyrimidine	5	247	+	66.7	114	5.8e-26	Pseudomonas alcaligenes
PHL-1 Final Effluent	scaffold_3244	AAA25550.1	dfrA3	ARGs	diaminopyrimidine	1590	2069	+	47.5	151.4	1e-36	undefined
PHL-1 Final Effluent	scaffold_3390	AAA25550.1	dfrA3	ARGs	diaminopyrimidine	1884	2168	+	44.2	101.7	9.1e-22	Chryseobacterium sp. IHB B 17019
PHL-1 Final Effluent	scaffold_34318	AAA25550.1	dfrA3	ARGs	diaminopyrimidine	21	218	+	53	85.5	1.9e-17	undefined
PHL-1 Final Effluent	scaffold_35180	AAA25550.1	dfrA3	ARGs	diaminopyrimidine	174	560	+	43.9	106.3	1e-23	undefined
PHL-1 Final Effluent	scaffold_43917	AAA25550.1	dfrA3	ARGs	diaminopyrimidine	56	457	+	49.6	132.1	1.6e-31	undefined
PHL-1 Final Effluent	scaffold_45168	AAA25550.1	dfrA3	ARGs	diaminopyrimidine	1	450	+	40	120.9	3.6e-28	undefined
PHL-1 Final Effluent	scaffold_63325	AAA25550.1	dfrA3	ARGs	diaminopyrimidine	40	234	+	60	89.7	7.6e-19	undefined
PHL-1 Final Effluent	scaffold_649	AAA25550.1	dfrA3	ARGs	diaminopyrimidine	929	1357	+	48.6	138.3	3.2e-32	Acinetobacter equi
PHL-1 Final Effluent	scaffold_65803	AAA25550.1	dfrA3	ARGs	diaminopyrimidine	4	453	+	40.4	130.2	5e-31	undefined
PHL-1 Final Effluent	scaffold_7	AAA25550.1	dfrA3	ARGs	diaminopyrimidine	653	1111	+	45.2	139.4	7.1e-32	Ramlibacter tataouinensis
PHL-1 Final Effluent	scaffold_92666	AAA25550.1	dfrA3	ARGs	diaminopyrimidine	23	376	+	54.2	127.9	2.1e-30	Azotobacter chroococcum
USA-2 Influent	scaffold_109069	AAA25550.1	dfrA3	ARGs	diaminopyrimidine	71	433	+	46.3	122.1	1.3e-28	Acinetobacter oleivorans
USA-2 Influent	scaffold_11367	AAA25550.1	dfrA3	ARGs	diaminopyrimidine	4	219	+	50	84.3	1.1e-16	Acinetobacter johnsonii
USA-2 Influent	scaffold_1277	AAA25550.1	dfrA3	ARGs	diaminopyrimidine	1817	2290	+	42.4	126.3	8.6e-29	Bacteroides vulgatus
USA-2 Influent	scaffold_128757	AAA25550.1	dfrA3	ARGs	diaminopyrimidine	83	394	+	74	162.9	6e-41	undefined
USA-2 Influent	scaffold_129059	AAA25550.1	dfrA3	ARGs	diaminopyrimidine	3	389	+	45.7	102.1	1.2e-22	Bacteroides ovatus
USA-2 Influent	scaffold_16491	AAA25550.1	dfrA3	ARGs	diaminopyrimidine	759	1184	+	50	138.3	5.1e-33	Collimonas pratensis
USA-2 Influent	scaffold_185121	AAA25550.1	dfrA3	ARGs	diaminopyrimidine	6	311	+	57.8	122.5	7.1e-29	Aeromonas media
USA-2 Influent	scaffold_2082	AAA25550.1	dfrA3	ARGs	diaminopyrimidine	1540	2010	+	44.6	127.5	2.7e-29	Bacillus infantis
USA-2 Influent	scaffold_2239	AAA25550.1	dfrA3	ARGs	diaminopyrimidine	1	336	+	46.4	99	9.7e-21	Thioploca ingrica
USA-2 Influent	scaffold_371	AAA25550.1	dfrA3	ARGs	diaminopyrimidine	2536	3018	+	65.8	211.8	2.4e-54	Tolumonas auensis
USA-2 Influent	scaffold_3907	AAA25550.1	dfrA3	ARGs	diaminopyrimidine	1277	1717	+	42.9	127.9	1.5e-29	Sebaldella termitidis
USA-2 Influent	scaffold_41097	AAA25550.1	dfrA3	ARGs	diaminopyrimidine	2	487	+	50.9	174.5	3.8e-44	Citrobacter freundii
USA-2 Influent	scaffold_67498	AAA25550.1	dfrA3	ARGs	diaminopyrimidine	251	571	+	44.9	96.3	1e-20	undefined
USA-2 Influent	scaffold_70815	AAA25550.1	dfrA3	ARGs	diaminopyrimidine	255	554	+	55	122.9	9.7e-29	Pseudomonas pseudoalcaligenes
USA-2 Influent	scaffold_74210	AAA25550.1	dfrA3	ARGs	diaminopyrimidine	73	540	+	72.4	233.8	3.8e-62	Tolumonas auensis
USA-2 Influent	scaffold_86498	AAA25550.1	dfrA3	ARGs	diaminopyrimidine	146	496	+	61.5	141	3.1e-34	Pediococcus acidilactici
CHE-2 Influent	scaffold_10434	AAA25550.1	dfrA3	ARGs	diaminopyrimidine	683	1078	+	56.3	149.1	7.6e-36	Aeromonas media
CHE-2 Influent	scaffold_128847	AAA25550.1	dfrA3	ARGs	diaminopyrimidine	2	238	+	60	102.4	1.1e-22	undefined
CHE-2 Influent	scaffold_132094	AAA25550.1	dfrA3	ARGs	diaminopyrimidine	2	337	+	43.8	112.1	1.4e-25	undefined
CHE-2 Influent	scaffold_1408	AAA25550.1	dfrA3	ARGs	diaminopyrimidine	6986	7420	+	47.9	143.3	1.2e-33	Acidovorax sp. KKS102
CHE-2 Influent	scaffold_148511	AAA25550.1	dfrA3	ARGs	diaminopyrimidine	6	407	+	62.7	172.6	7.9e-44	Aeromonas hydrophila
CHE-2 Influent	scaffold_18102	AAA25550.1	dfrA3	ARGs	diaminopyrimidine	588	1058	+	39	122.1	4.5e-28	Acinetobacter pittii
CHE-2 Influent	scaffold_18718	AAA25550.1	dfrA3	ARGs	diaminopyrimidine	1120	1482	+	45.5	115.2	5.4e-26	Leptotrichia buccalis
CHE-2 Influent	scaffold_210400	AAA25550.1	dfrA3	ARGs	diaminopyrimidine	3	314	+	51.4	114.4	2e-26	Bacteroides thetaiotaomicron
CHE-2 Influent	scaffold_21882	AAA25550.1	dfrA3	ARGs	diaminopyrimidine	792	1283	+	59.1	198.7	3.4e-51	Aeromonas media
CHE-2 Influent	scaffold_2248	AAA25550.1	dfrA3	ARGs	diaminopyrimidine	4660	5130	+	44.6	127.5	3.7e-29	Bacteroides cellulosilyticus
CHE-2 Influent	scaffold_24926	AAA25550.1	dfrA3	ARGs	diaminopyrimidine	711	1190	+	40.1	131	7.9e-31	Acinetobacter johnsonii
CHE-2 Influent	scaffold_27472	AAA25550.1	dfrA3	ARGs	diaminopyrimidine	11	274	+	45.5	84.7	6.1e-17	Klebsiella pneumoniae
CHE-2 Influent	scaffold_41601	AAA25550.1	dfrA3	ARGs	diaminopyrimidine	244	720	+	46	145.2	2.9e-35	Acinetobacter pittii
CHE-2 Influent	scaffold_5324	AAA25550.1	dfrA3	ARGs	diaminopyrimidine	1182	1655	+	42.4	126.7	5.7e-29	Bacteroides vulgatus
CHE-2 Influent	scaffold_57898	AAA25550.1	dfrA3	ARGs	diaminopyrimidine	5	457	+	43	140.6	5.9e-34	Riemerella anatipestifer
CHE-2 Influent	scaffold_61775	AAA25550.1	dfrA3	ARGs	diaminopyrimidine	476	697	+	58.1	100.5	6.5e-22	Homo sapiens
CHE-2 Influent	scaffold_70474	AAA25550.1	dfrA3	ARGs	diaminopyrimidine	5	223	+	60.3	100.1	7.8e-22	Rhodococcus sp. 008
CHE-2 Influent	scaffold_7196	AAA25550.1	dfrA3	ARGs	diaminopyrimidine	2272	2667	+	50.8	122.1	8.1e-28	Alicycliphilus denitrificans
CHE-2 Influent	scaffold_96853	AAA25550.1	dfrA3	ARGs	diaminopyrimidine	3	293	+	46.4	97.8	3.2e-21	Muricauda ruestringensis
PHL-2 Final Effluent	scaffold_0	AAA25550.1	dfrA3	ARGs	diaminopyrimidine	40150	40632	+	45.1	140.6	4e-31	Azospira oryzae
PHL-2 Final Effluent	scaffold_12238	AAA25550.1	dfrA3	ARGs	diaminopyrimidine	684	1019	+	37.5	89.4	3.7e-18	Chryseobacterium sp. IHB B 10212
PHL-2 Final Effluent	scaffold_15907	AAA25550.1	dfrA3	ARGs	diaminopyrimidine	99	581	+	64	218	3.9e-57	Hafnia alvei
PHL-2 Final Effluent	scaffold_19591	AAA25550.1	dfrA3	ARGs	diaminopyrimidine	620	871	+	47.7	80.1	1.1e-15	Mycobacterium sp. EPa45
PHL-2 Final Effluent	scaffold_67354	AAA25550.1	dfrA3	ARGs	diaminopyrimidine	12	368	+	54.6	131	2.7e-31	Xanthomonas translucens
PHL-2 Final Effluent	scaffold_715	AAA25550.1	dfrA3	ARGs	diaminopyrimidine	3079	3558	+	40.1	127.1	7.7e-29	Acinetobacter johnsonii
PHL-2 Final Effluent	scaffold_75467	AAA25550.1	dfrA3	ARGs	diaminopyrimidine	2	223	+	47.3	58.2	2.1e-09	Pseudonocardia sp. HH130629-09
PHL-2 Final Effluent	scaffold_9	AAA25550.1	dfrA3	ARGs	diaminopyrimidine	44573	45007	+	46.9	134.4	8.2e-30	Dechloromonas aromatica
PHL-1 Influent	scaffold_120222	AAA25550.1	dfrA3	ARGs	diaminopyrimidine	67	321	+	47.7	75.5	1.3e-14	undefined
PHL-1 Influent	scaffold_120429	AAA25550.1	dfrA3	ARGs	diaminopyrimidine	1	294	+	54.5	108.6	1.3e-24	Escherichia coli
PHL-1 Influent	scaffold_12139	AAA25550.1	dfrA3	ARGs	diaminopyrimidine	872	1336	+	40.1	127.5	1e-29	Acinetobacter sp. TTH0-4
PHL-1 Influent	scaffold_12194	AAA25550.1	dfrA3	ARGs	diaminopyrimidine	201	683	+	41.6	148.3	5.6e-36	Cycloclasticus sp. P1
PHL-1 Influent	scaffold_1255	AAA25550.1	dfrA3	ARGs	diaminopyrimidine	822	1307	+	54.6	179.5	9.8e-45	Pseudomonas stutzeri
PHL-1 Influent	scaffold_1257	AAA25550.1	dfrA3	ARGs	diaminopyrimidine	5	229	+	47.4	66.6	9.3e-11	Candidatus Riesia pediculicola
PHL-1 Influent	scaffold_127056	AAA25550.1	dfrA3	ARGs	diaminopyrimidine	1	369	+	39.8	100.9	2.7e-22	undefined
PHL-1 Influent	scaffold_1435	AAA25550.1	dfrA3	ARGs	diaminopyrimidine	1084	1563	+	43.5	140.2	6.1e-33	Cellulophaga algicola
PHL-1 Influent	scaffold_161095	AAA25550.1	dfrA3	ARGs	diaminopyrimidine	88	309	+	62.2	95.5	9.8e-21	undefined
PHL-1 Influent	scaffold_173761	AAA25550.1	dfrA3	ARGs	diaminopyrimidine	24	308	+	44.2	76.6	4.4e-15	Homo sapiens
PHL-1 Influent	scaffold_21865	AAA25550.1	dfrA3	ARGs	diaminopyrimidine	90	554	+	59	177.2	7.9e-45	Laribacter hongkongensis
PHL-1 Influent	scaffold_25	AAA25550.1	dfrA3	ARGs	diaminopyrimidine	19889	20371	+	64	218.4	2.1e-55	Tolumonas auensis
PHL-1 Influent	scaffold_6266	AAA25550.1	dfrA3	ARGs	diaminopyrimidine	13	225	+	42.3	60.8	1.8e-09	Bacteroides vulgatus
PHL-1 Influent	scaffold_64440	AAA25550.1	dfrA3	ARGs	diaminopyrimidine	143	355	+	46.5	75.5	1.8e-14	Escherichia coli
PHL-1 Influent	scaffold_72380	AAA25550.1	dfrA3	ARGs	diaminopyrimidine	3	455	+	44.2	122.5	1.2e-28	Bacteroides thetaiotaomicron
HKG-2 Influent	scaffold_105046	AAA25550.1	dfrA3	ARGs	diaminopyrimidine	3	251	+	60.7	106.7	6.4e-24	Nocardia seriolae
HKG-2 Influent	scaffold_128055	AAA25550.1	dfrA3	ARGs	diaminopyrimidine	153	437	+	64.2	134.4	2.5e-32	Sphingomonas wittichii
HKG-2 Influent	scaffold_141123	AAA25550.1	dfrA3	ARGs	diaminopyrimidine	42	242	+	59.7	89.4	8.8e-19	Clostridium tyrobutyricum
HKG-2 Influent	scaffold_142449	AAA25550.1	dfrA3	ARGs	diaminopyrimidine	23	412	+	50.8	141.7	1.5e-34	Acinetobacter baumannii
HKG-2 Influent	scaffold_14993	AAA25550.1	dfrA3	ARGs	diaminopyrimidine	1180	1512	+	57.7	132.9	2.6e-31	Tolumonas auensis
HKG-2 Influent	scaffold_1856	AAA25550.1	dfrA3	ARGs	diaminopyrimidine	3962	4450	+	61.3	208.4	2.1e-53	Aeromonas hydrophila
HKG-2 Influent	scaffold_206448	AAA25550.1	dfrA3	ARGs	diaminopyrimidine	14	325	+	46.2	95.1	1.3e-20	Bifidobacterium longum
HKG-2 Influent	scaffold_21157	AAA25550.1	dfrA3	ARGs	diaminopyrimidine	3	452	+	54.3	166	2.2e-41	Alcanivorax pacificus
HKG-2 Influent	scaffold_225	AAA25550.1	dfrA3	ARGs	diaminopyrimidine	8492	8965	+	42.4	126.7	2e-28	Bacteroides vulgatus
HKG-2 Influent	scaffold_4011	AAA25550.1	dfrA3	ARGs	diaminopyrimidine	2859	3191	+	44.1	86.3	5.8e-17	Bacteroides cellulosilyticus
HKG-2 Influent	scaffold_6698	AAA25550.1	dfrA3	ARGs	diaminopyrimidine	1121	1603	+	45.7	131	1.5e-30	Prevotella ruminicola
HKG-2 Influent	scaffold_69485	AAA25550.1	dfrA3	ARGs	diaminopyrimidine	227	622	+	44.7	112.1	2.8e-25	undefined
HKG-2 Influent	scaffold_73956	AAA25550.1	dfrA3	ARGs	diaminopyrimidine	353	598	+	75.6	136	1.2e-32	Histophilus somni
HKG-2 Influent	scaffold_76328	AAA25550.1	dfrA3	ARGs	diaminopyrimidine	5	361	+	54.2	135.6	1.5e-32	Shigella sp. PAMC 28760
HKG-2 Influent	scaffold_7764	AAA25550.1	dfrA3	ARGs	diaminopyrimidine	758	1240	+	42.2	149.4	3.8e-36	Elizabethkingia miricola
CHE-1 Final Effluent	scaffold_11	AAA25550.1	dfrA3	ARGs	diaminopyrimidine	15878	16375	+	39.1	107.8	2.1e-22	Homo sapiens
CHE-1 Final Effluent	scaffold_138653	AAA25550.1	dfrA3	ARGs	diaminopyrimidine	2	322	+	44	89.4	7.3e-19	undefined
CHE-1 Final Effluent	scaffold_26601	AAA25550.1	dfrA3	ARGs	diaminopyrimidine	7	336	+	46.4	97.8	4.6e-21	undefined
CHE-1 Final Effluent	scaffold_38278	AAA25550.1	dfrA3	ARGs	diaminopyrimidine	83	562	+	46	151.4	2.9e-37	undefined
CHE-1 Final Effluent	scaffold_48751	AAA25550.1	dfrA3	ARGs	diaminopyrimidine	163	564	+	47	128.3	2.4e-30	undefined
CHE-1 Final Effluent	scaffold_57998	AAA25550.1	dfrA3	ARGs	diaminopyrimidine	182	517	+	52.2	121.7	2e-28	Yersinia ruckeri
CHE-1 Final Effluent	scaffold_8594	AAA25550.1	dfrA3	ARGs	diaminopyrimidine	207	479	+	46.2	86.7	2e-17	Frankia symbiont of Datisca glomerata
CHE-1 Final Effluent	scaffold_9982	AAA25550.1	dfrA3	ARGs	diaminopyrimidine	937	1299	+	38.6	88.6	4.8e-18	undefined
SWE-1 Influent	scaffold_101880	AAA25550.1	dfrA3	ARGs	diaminopyrimidine	4	267	+	48.9	83.6	5e-17	Aeromonas media
SWE-1 Influent	scaffold_103154	AAA25550.1	dfrA3	ARGs	diaminopyrimidine	85	420	+	36.6	66.6	6.3e-12	undefined
SWE-1 Influent	scaffold_1695	AAA25550.1	dfrA3	ARGs	diaminopyrimidine	4120	4596	+	42.8	128.3	3.5e-29	Bacteroides vulgatus
SWE-1 Influent	scaffold_25321	AAA25550.1	dfrA3	ARGs	diaminopyrimidine	212	631	+	50.7	140.6	8.2e-34	Ramlibacter tataouinensis
SWE-1 Influent	scaffold_2653	AAA25550.1	dfrA3	ARGs	diaminopyrimidine	1764	2234	+	39	120.6	3.5e-27	Acinetobacter sp. NCu2D-2
SWE-1 Influent	scaffold_29096	AAA25550.1	dfrA3	ARGs	diaminopyrimidine	221	700	+	46.6	151.8	3.3e-37	Nocardia seriolae
SWE-1 Influent	scaffold_3834	AAA25550.1	dfrA3	ARGs	diaminopyrimidine	1856	2338	+	42.2	150.2	3.4e-36	Tenacibaculum dicentrarchi
SWE-1 Influent	scaffold_3864	AAA25550.1	dfrA3	ARGs	diaminopyrimidine	2917	3315	+	36.6	85.9	7.9e-17	Prevotella denticola
SWE-1 Influent	scaffold_4356	AAA25550.1	dfrA3	ARGs	diaminopyrimidine	852	1286	+	47.9	143.3	3.9e-34	Alicycliphilus denitrificans
SWE-1 Influent	scaffold_64831	AAA25550.1	dfrA3	ARGs	diaminopyrimidine	1	357	+	37.2	82	1.9e-16	Acinetobacter pittii
SWE-1 Influent	scaffold_67118	AAA25550.1	dfrA3	ARGs	diaminopyrimidine	185	547	+	43.2	104.4	3.5e-23	undefined
SWE-1 Influent	scaffold_78480	AAA25550.1	dfrA3	ARGs	diaminopyrimidine	50	391	+	38.5	87	5.3e-18	Salinispora tropica
SWE-1 Influent	scaffold_79269	AAA25550.1	dfrA3	ARGs	diaminopyrimidine	10	372	+	57	139.8	6.9e-34	Pseudomonas citronellolis
SWE-2 Final Effluent	scaffold_0	AAA25550.1	dfrA3	ARGs	diaminopyrimidine	88767	89288	+	44.3	157.5	2.5e-36	Opitutaceae bacterium TAV5
SWE-2 Final Effluent	scaffold_10951	AAA25550.1	dfrA3	ARGs	diaminopyrimidine	424	906	+	38.5	116.7	2.4e-26	Lentzea sp. DHS C013
SWE-2 Final Effluent	scaffold_112259	AAA25550.1	dfrA3	ARGs	diaminopyrimidine	9	407	+	33.8	86.3	7.4e-18	undefined
SWE-2 Final Effluent	scaffold_114	AAA25550.1	dfrA3	ARGs	diaminopyrimidine	13889	14386	+	39.1	107.8	2.2e-22	Homo sapiens
SWE-2 Final Effluent	scaffold_116846	AAA25550.1	dfrA3	ARGs	diaminopyrimidine	86	391	+	43.1	86.7	5.5e-18	undefined
SWE-2 Final Effluent	scaffold_12	AAA25550.1	dfrA3	ARGs	diaminopyrimidine	97246	97728	+	41.8	123.2	1.8e-26	Mycoplasma hyorhinis
SWE-2 Final Effluent	scaffold_13231	AAA25550.1	dfrA3	ARGs	diaminopyrimidine	711	1109	+	48.5	128.3	7.1e-30	Photobacterium profundum
SWE-2 Final Effluent	scaffold_160135	AAA25550.1	dfrA3	ARGs	diaminopyrimidine	1	276	+	45.7	94.7	1.4e-20	Dokdonia sp. 4H-3-7-5
SWE-2 Final Effluent	scaffold_32315	AAA25550.1	dfrA3	ARGs	diaminopyrimidine	602	958	+	39	100.5	8.9e-22	undefined
SWE-2 Final Effluent	scaffold_39392	AAA25550.1	dfrA3	ARGs	diaminopyrimidine	242	565	+	32.8	68.6	3.3e-12	undefined
SWE-2 Final Effluent	scaffold_55	AAA25550.1	dfrA3	ARGs	diaminopyrimidine	109666	110058	+	43.5	115.9	2.5e-24	Homo sapiens
SWE-2 Final Effluent	scaffold_98295	AAA25550.1	dfrA3	ARGs	diaminopyrimidine	3	311	+	52.4	112.5	1.1e-25	undefined
USA-1 Influent	scaffold_11263	AAA25550.1	dfrA3	ARGs	diaminopyrimidine	54	539	+	53.4	176.4	1.1e-44	Cupriavidus necator
USA-1 Influent	scaffold_201	AAA25550.1	dfrA3	ARGs	diaminopyrimidine	2080	2559	+	40.1	127.1	7.2e-29	Acinetobacter johnsonii
USA-1 Influent	scaffold_20211	AAA25550.1	dfrA3	ARGs	diaminopyrimidine	155	583	+	51	144.1	4.4e-35	Bifidobacterium kashiwanohense
USA-1 Influent	scaffold_23698	AAA25550.1	dfrA3	ARGs	diaminopyrimidine	169	543	+	68.8	182.2	1.3e-46	Aeromonas hydrophila
USA-1 Influent	scaffold_28350	AAA25550.1	dfrA3	ARGs	diaminopyrimidine	42	242	+	42.6	58.5	2e-09	Sphaerobacter thermophilus
USA-1 Influent	scaffold_3468	AAA25550.1	dfrA3	ARGs	diaminopyrimidine	590	1069	+	43.1	147.9	8.6e-36	Riemerella anatipestifer
USA-1 Influent	scaffold_38765	AAA25550.1	dfrA3	ARGs	diaminopyrimidine	120	380	+	55.2	101.7	1.7e-22	Comamonas testosteroni
USA-1 Influent	scaffold_40184	AAA25550.1	dfrA3	ARGs	diaminopyrimidine	134	400	+	39.3	69.3	9.2e-13	Bacteroides vulgatus
USA-1 Influent	scaffold_43279	AAA25550.1	dfrA3	ARGs	diaminopyrimidine	33	383	+	60.7	142.1	1.1e-34	undefined
USA-1 Influent	scaffold_9878	AAA25550.1	dfrA3	ARGs	diaminopyrimidine	83	565	+	65.8	211.8	2.7e-55	Bifidobacterium pseudolongum
HKG-1 Influent	scaffold_14613	AAA25550.1	dfrA3	ARGs	diaminopyrimidine	1029	1442	+	38.4	98.6	5.2e-21	Escherichia coli
HKG-1 Influent	scaffold_1699	AAA25550.1	dfrA3	ARGs	diaminopyrimidine	544	1020	+	52.8	175.6	8.9e-44	Martelella endophytica
HKG-1 Influent	scaffold_1820	AAA25550.1	dfrA3	ARGs	diaminopyrimidine	2857	3327	+	49.4	154.5	2.8e-37	Salmonella enterica
HKG-1 Influent	scaffold_19	AAA25550.1	dfrA3	ARGs	diaminopyrimidine	5177	5650	+	51.9	179.5	8.5e-44	endosymbiont of unidentified scaly snail isolate Monju
HKG-1 Influent	scaffold_24272	AAA25550.1	dfrA3	ARGs	diaminopyrimidine	585	782	+	63.6	94	7.2e-20	Shigella sp. PAMC 28760
HKG-1 Influent	scaffold_27045	AAA25550.1	dfrA3	ARGs	diaminopyrimidine	1	363	+	51.6	129.8	1.1e-30	Proteus vulgaris
HKG-1 Influent	scaffold_3403	AAA25550.1	dfrA3	ARGs	diaminopyrimidine	566	1039	+	42.4	126.7	3e-29	Bacteroides vulgatus
HKG-1 Influent	scaffold_3595	AAA25550.1	dfrA3	ARGs	diaminopyrimidine	188	667	+	39.9	124.4	1.4e-28	Acinetobacter sp. BRTC-1
HKG-1 Influent	scaffold_37811	AAA25550.1	dfrA3	ARGs	diaminopyrimidine	3	302	+	43.6	87.8	4e-18	Klebsiella variicola
HKG-1 Influent	scaffold_567	AAA25550.1	dfrA3	ARGs	diaminopyrimidine	200	676	+	49.7	179.1	1.9e-44	Brucella vulpis
HKG-1 Influent	scaffold_708	AAA25550.1	dfrA3	ARGs	diaminopyrimidine	7254	7685	+	52.1	159.1	1.7e-38	Thiomonas intermedia
HKG-2 Final Effluent	scaffold_130872	AAA25550.1	dfrA3	ARGs	diaminopyrimidine	6	368	+	43.8	103.2	5.3e-23	Staphylococcus epidermidis
HKG-2 Final Effluent	scaffold_182610	AAA25550.1	dfrA3	ARGs	diaminopyrimidine	8	298	+	44.9	90.9	2.2e-19	undefined
HKG-2 Final Effluent	scaffold_21327	AAA25550.1	dfrA3	ARGs	diaminopyrimidine	456	902	+	51.7	161.4	4e-40	Methylococcus capsulatus
HKG-2 Final Effluent	scaffold_31608	AAA25550.1	dfrA3	ARGs	diaminopyrimidine	130	591	+	44.8	148.7	2.2e-36	Zunongwangia profunda
HKG-2 Final Effluent	scaffold_32690	AAA25550.1	dfrA3	ARGs	diaminopyrimidine	67	498	+	42.1	131.3	5.6e-31	undefined
HKG-2 Final Effluent	scaffold_37073	AAA25550.1	dfrA3	ARGs	diaminopyrimidine	410	688	+	40.6	83.2	1.1e-16	Bifidobacterium kashiwanohense
HKG-2 Final Effluent	scaffold_37167	AAA25550.1	dfrA3	ARGs	diaminopyrimidine	2	337	+	41.1	103.2	9.9e-23	Siansivirga zeaxanthinifaciens
HKG-2 Final Effluent	scaffold_52339	AAA25550.1	dfrA3	ARGs	diaminopyrimidine	74	550	+	50.9	164.1	4e-41	Thauera sp. MZ1T
HKG-2 Final Effluent	scaffold_61624	AAA25550.1	dfrA3	ARGs	diaminopyrimidine	20	340	+	49.5	97.8	3.2e-21	Bordetella petrii
HKG-2 Final Effluent	scaffold_61975	AAA25550.1	dfrA3	ARGs	diaminopyrimidine	162	533	+	46	109.4	1.1e-24	undefined
HKG-2 Final Effluent	scaffold_62374	AAA25550.1	dfrA3	ARGs	diaminopyrimidine	7	366	+	41.8	83.6	6.3e-17	undefined
HKG-2 Final Effluent	scaffold_7539	AAA25550.1	dfrA3	ARGs	diaminopyrimidine	804	1232	+	44.1	118.6	5e-27	Variovorax paradoxus
HKG-2 Final Effluent	scaffold_85282	AAA25550.1	dfrA3	ARGs	diaminopyrimidine	63	353	+	55.7	113.6	4.8e-26	Pseudopedobacter saltans
HKG-2 Final Effluent	scaffold_92429	AAA25550.1	dfrA3	ARGs	diaminopyrimidine	178	429	+	48.8	92	1.5e-19	undefined
USA-2 Final Effluent	scaffold_193	AAA25550.1	dfrA3	ARGs	diaminopyrimidine	8472	8873	+	47.4	131.3	1.9e-29	Candidatus Profftella armatura
USA-2 Final Effluent	scaffold_24455	AAA25550.1	dfrA3	ARGs	diaminopyrimidine	95	526	+	46.5	148.7	1.6e-36	Methylotenera mobilis
USA-2 Final Effluent	scaffold_3	AAA25550.1	dfrA3	ARGs	diaminopyrimidine	43048	43452	+	47.1	125.9	2.6e-27	Methylotenera versatilis
USA-2 Final Effluent	scaffold_537	AAA25550.1	dfrA3	ARGs	diaminopyrimidine	10149	10649	+	35.3	96.7	1.9e-19	undefined
USA-2 Final Effluent	scaffold_768	AAA25550.1	dfrA3	ARGs	diaminopyrimidine	852	1307	+	42.9	122.1	1.9e-27	Shewanella oneidensis
USA-2 Final Effluent	scaffold_96	AAA25550.1	dfrA3	ARGs	diaminopyrimidine	39323	39796	+	45.6	157.9	2.4e-37	Candidatus Methylopumilus planktonicus
IND-1 Final Effluent	scaffold_1	AAA25550.1	dfrA3	ARGs	diaminopyrimidine	78812	79315	+	39.6	119.4	4.9e-25	Bdellovibrio bacteriovorus
IND-1 Final Effluent	scaffold_115906	AAA25550.1	dfrA3	ARGs	diaminopyrimidine	2	340	+	39	66.6	6.6e-12	undefined
IND-1 Final Effluent	scaffold_127379	AAA25550.1	dfrA3	ARGs	diaminopyrimidine	46	396	+	48.7	129	1e-30	undefined
IND-1 Final Effluent	scaffold_1603	AAA25550.1	dfrA3	ARGs	diaminopyrimidine	3488	3976	+	44.2	147.9	6.6e-35	Wigglesworthia glossinidia
IND-1 Final Effluent	scaffold_1755	AAA25550.1	dfrA3	ARGs	diaminopyrimidine	3374	3850	+	45.9	145.6	1.7e-34	Lacimicrobium alkaliphilum
IND-1 Final Effluent	scaffold_177649	AAA25550.1	dfrA3	ARGs	diaminopyrimidine	1	210	+	52.9	73.9	3e-14	undefined
IND-1 Final Effluent	scaffold_18875	AAA25550.1	dfrA3	ARGs	diaminopyrimidine	1027	1413	+	49.2	128.6	4.5e-30	Polymorphum gilvum
IND-1 Final Effluent	scaffold_21	AAA25550.1	dfrA3	ARGs	diaminopyrimidine	82635	83156	+	40.3	117.5	9.3e-25	Caldisericum exile
IND-1 Final Effluent	scaffold_21151	AAA25550.1	dfrA3	ARGs	diaminopyrimidine	264	749	+	48.1	163.3	1.5e-40	undefined
IND-1 Final Effluent	scaffold_2309	AAA25550.1	dfrA3	ARGs	diaminopyrimidine	5036	5530	+	48.5	168.7	1.6e-41	Vulgatibacter incomptus
IND-1 Final Effluent	scaffold_247	AAA25550.1	dfrA3	ARGs	diaminopyrimidine	2595	3062	+	45.5	151	1.4e-35	Marinomonas
IND-1 Final Effluent	scaffold_254	AAA25550.1	dfrA3	ARGs	diaminopyrimidine	14803	15195	+	50.4	121.7	9.8e-27	Paucibacter sp. KCTC 42545
IND-1 Final Effluent	scaffold_259	AAA25550.1	dfrA3	ARGs	diaminopyrimidine	22661	23053	+	42.9	110.2	3.5e-23	Streptomyces albus
IND-1 Final Effluent	scaffold_3011	AAA25550.1	dfrA3	ARGs	diaminopyrimidine	3192	3671	+	51.2	149.1	1.1e-35	Rubrivivax gelatinosus
IND-1 Final Effluent	scaffold_4073	AAA25550.1	dfrA3	ARGs	diaminopyrimidine	7896	8372	+	50.9	164.1	7.5e-40	Thauera sp. MZ1T
IND-1 Final Effluent	scaffold_4202	AAA25550.1	dfrA3	ARGs	diaminopyrimidine	2789	3271	+	49.1	175.6	8.5e-44	Dyella japonica
IND-1 Final Effluent	scaffold_42544	AAA25550.1	dfrA3	ARGs	diaminopyrimidine	63	545	+	64	218.4	2.6e-57	Hafnia alvei
IND-1 Final Effluent	scaffold_4277	AAA25550.1	dfrA3	ARGs	diaminopyrimidine	1602	2075	+	50	163.7	3.6e-40	Novosphingobium aromaticivorans
IND-1 Final Effluent	scaffold_48677	AAA25550.1	dfrA3	ARGs	diaminopyrimidine	23	499	+	50.3	154.5	4.2e-38	Thauera sp. MZ1T
IND-1 Final Effluent	scaffold_54308	AAA25550.1	dfrA3	ARGs	diaminopyrimidine	522	728	+	38.6	59.7	1.3e-09	undefined
IND-1 Final Effluent	scaffold_58772	AAA25550.1	dfrA3	ARGs	diaminopyrimidine	77	547	+	48.1	151	4.1e-37	Limnohabitans sp. 63ED37-2
IND-1 Final Effluent	scaffold_63371	AAA25550.1	dfrA3	ARGs	diaminopyrimidine	1	420	+	42.9	132.9	1.1e-31	undefined
IND-1 Final Effluent	scaffold_7183	AAA25550.1	dfrA3	ARGs	diaminopyrimidine	2092	2562	+	48.4	156.8	2.9e-38	Actinoplanes sp. N902-109
IND-1 Final Effluent	scaffold_75167	AAA25550.1	dfrA3	ARGs	diaminopyrimidine	84	566	+	53.4	176	1e-44	undefined
IND-1 Final Effluent	scaffold_83298	AAA25550.1	dfrA3	ARGs	diaminopyrimidine	44	535	+	40	118.6	1.8e-27	undefined
IND-1 Final Effluent	scaffold_86252	AAA25550.1	dfrA3	ARGs	diaminopyrimidine	28	297	+	42.9	65.9	1.4e-11	Frankia alni
IND-1 Final Effluent	scaffold_88	AAA25550.1	dfrA3	ARGs	diaminopyrimidine	31525	32013	+	43.6	158.7	1.1e-37	Arcobacter nitrofigilis
IND-1 Final Effluent	scaffold_9609	AAA25550.1	dfrA3	ARGs	diaminopyrimidine	671	1162	+	40.4	113.6	2.3e-25	undefined
IND-2 Influent	scaffold_124278	AAA25550.1	dfrA3	ARGs	diaminopyrimidine	134	388	+	54.1	93.6	4.4e-20	Niabella ginsenosidivorans
IND-2 Influent	scaffold_153010	AAA25550.1	dfrA3	ARGs	diaminopyrimidine	3	347	+	53.4	133.7	3.4e-32	Escherichia coli
IND-2 Influent	scaffold_158796	AAA25550.1	dfrA3	ARGs	diaminopyrimidine	3	203	+	62.7	101.7	1.4e-22	undefined
IND-2 Influent	scaffold_218	AAA25550.1	dfrA3	ARGs	diaminopyrimidine	14512	14994	+	64	218	7.1e-56	Tolumonas auensis
IND-2 Influent	scaffold_22838	AAA25550.1	dfrA3	ARGs	diaminopyrimidine	118	600	+	70.2	230.3	7.6e-61	undefined
IND-2 Influent	scaffold_28910	AAA25550.1	dfrA3	ARGs	diaminopyrimidine	4	399	+	44.7	107.5	6.5e-24	Bacillus cellulosilyticus
IND-2 Influent	scaffold_31811	AAA25550.1	dfrA3	ARGs	diaminopyrimidine	94	570	+	50.3	162.5	1.6e-40	Thauera sp. MZ1T
IND-2 Influent	scaffold_31955	AAA25550.1	dfrA3	ARGs	diaminopyrimidine	96	578	+	41.6	147.9	4.1e-36	Cycloclasticus sp. P1
IND-2 Influent	scaffold_3217	AAA25550.1	dfrA3	ARGs	diaminopyrimidine	3487	3798	+	74	162.5	7.6e-40	Tolumonas auensis
IND-2 Influent	scaffold_4261	AAA25550.1	dfrA3	ARGs	diaminopyrimidine	741	1202	+	45.7	136	6e-32	Aromatoleum aromaticum
IND-2 Influent	scaffold_689	AAA25550.1	dfrA3	ARGs	diaminopyrimidine	3657	4082	+	43.4	126.7	1.2e-28	Prevotella melaninogenica
IND-2 Influent	scaffold_73441	AAA25550.1	dfrA3	ARGs	diaminopyrimidine	83	508	+	43	112.8	9.2e-26	Bacteroides vulgatus
IND-2 Influent	scaffold_917	AAA25550.1	dfrA3	ARGs	diaminopyrimidine	650	1096	+	75.8	246.1	1.2e-64	Serratia marcescens
CHE-2 Final Effluent	scaffold_110507	AAA25550.1	dfrA3	ARGs	diaminopyrimidine	171	455	+	40.2	68.2	2.3e-12	undefined
CHE-2 Final Effluent	scaffold_146338	AAA25550.1	dfrA3	ARGs	diaminopyrimidine	1	372	+	49.6	134.8	1.7e-32	undefined
CHE-2 Final Effluent	scaffold_150486	AAA25550.1	dfrA3	ARGs	diaminopyrimidine	47	379	+	49.5	113.2	5.2e-26	Ralstonia phage RSL2
CHE-2 Final Effluent	scaffold_150528	AAA25550.1	dfrA3	ARGs	diaminopyrimidine	51	308	+	61.6	122.5	8.6e-29	undefined
CHE-2 Final Effluent	scaffold_157	AAA25550.1	dfrA3	ARGs	diaminopyrimidine	16616	17014	+	48.5	128.3	8.2e-29	Yersinia ruckeri
CHE-2 Final Effluent	scaffold_194659	AAA25550.1	dfrA3	ARGs	diaminopyrimidine	2	316	+	43.4	77.4	2.7e-15	undefined
CHE-2 Final Effluent	scaffold_199278	AAA25550.1	dfrA3	ARGs	diaminopyrimidine	1	312	+	43.3	85.5	9.7e-18	undefined
CHE-2 Final Effluent	scaffold_2	AAA25550.1	dfrA3	ARGs	diaminopyrimidine	124948	125436	+	49.4	152.9	3e-35	Sphingobium sp. TKS
CHE-2 Final Effluent	scaffold_20011	AAA25550.1	dfrA3	ARGs	diaminopyrimidine	82	564	+	50.9	171	7e-43	Candidatus Methylopumilus turicensis
CHE-2 Final Effluent	scaffold_20631	AAA25550.1	dfrA3	ARGs	diaminopyrimidine	286	726	+	37.5	85.5	3.8e-17	Pseudomonas aeruginosa
CHE-2 Final Effluent	scaffold_2280	AAA25550.1	dfrA3	ARGs	diaminopyrimidine	1105	1575	+	44	133.3	8.2e-31	Polynucleobacter asymbioticus
CHE-2 Final Effluent	scaffold_235	AAA25550.1	dfrA3	ARGs	diaminopyrimidine	2969	3313	+	50.9	129.4	3.2e-29	Variovorax sp. PAMC 28711
CHE-2 Final Effluent	scaffold_2914	AAA25550.1	dfrA3	ARGs	diaminopyrimidine	3276	3620	+	51.7	129.8	5.4e-30	Salmonella phage vB_SenMS16
CHE-2 Final Effluent	scaffold_4261	AAA25550.1	dfrA3	ARGs	diaminopyrimidine	1434	1820	+	41.5	107.8	1.8e-23	undefined
CHE-2 Final Effluent	scaffold_49240	AAA25550.1	dfrA3	ARGs	diaminopyrimidine	107	355	+	49.4	95.5	2.2e-20	Flavobacterium columnare
CHE-2 Final Effluent	scaffold_50064	AAA25550.1	dfrA3	ARGs	diaminopyrimidine	350	700	+	48.7	121.3	3.7e-28	undefined
CHE-2 Final Effluent	scaffold_6104	AAA25550.1	dfrA3	ARGs	diaminopyrimidine	1682	2158	+	45.3	141.4	1.2e-33	Pseudomonas antarctica
SWE-1 Final Effluent	scaffold_10204	AAA25550.1	dfrA3	ARGs	diaminopyrimidine	1040	1519	+	46	152.1	6e-37	Azospirillum lipoferum
SWE-1 Final Effluent	scaffold_1056	AAA25550.1	dfrA3	ARGs	diaminopyrimidine	2598	3068	+	39.2	121.3	4.8e-27	Psychrobacter cryohalolentis
SWE-1 Final Effluent	scaffold_116988	AAA25550.1	dfrA3	ARGs	diaminopyrimidine	11	232	+	41.9	68.6	1.7e-12	Deinococcus actinosclerus
SWE-1 Final Effluent	scaffold_1498	AAA25550.1	dfrA3	ARGs	diaminopyrimidine	3738	4136	+	49.3	131.7	2.9e-30	Piscirickettsia salmonis
SWE-1 Final Effluent	scaffold_16365	AAA25550.1	dfrA3	ARGs	diaminopyrimidine	379	864	+	49.1	152.9	2.6e-37	Pandoraea sputorum
SWE-1 Final Effluent	scaffold_19263	AAA25550.1	dfrA3	ARGs	diaminopyrimidine	6	311	+	43.8	83.6	1.7e-16	Limnohabitans sp. 63ED37-2
SWE-1 Final Effluent	scaffold_198	AAA25550.1	dfrA3	ARGs	diaminopyrimidine	2738	3100	+	36.6	77.4	2.3e-13	Rickettsiales bacterium Ac37b
SWE-1 Final Effluent	scaffold_411	AAA25550.1	dfrA3	ARGs	diaminopyrimidine	1421	1864	+	48.3	138.7	7e-32	Cronobacter sakazakii
SWE-1 Final Effluent	scaffold_6204	AAA25550.1	dfrA3	ARGs	diaminopyrimidine	1686	2126	+	48.6	148.3	1.2e-35	Limnohabitans sp. 63ED37-2
SWE-1 Final Effluent	scaffold_68446	AAA25550.1	dfrA3	ARGs	diaminopyrimidine	4	336	+	42.3	101.3	3.4e-22	undefined
SWE-1 Final Effluent	scaffold_74822	AAA25550.1	dfrA3	ARGs	diaminopyrimidine	142	522	+	37.7	90.5	5.6e-19	undefined
SWE-1 Final Effluent	scaffold_7875	AAA25550.1	dfrA3	ARGs	diaminopyrimidine	1665	2057	+	38.2	103.2	3.8e-22	undefined
SWE-2 Influent	scaffold_12222	AAA25550.1	dfrA3	ARGs	diaminopyrimidine	152	631	+	43.1	147.5	1.3e-35	Riemerella anatipestifer
SWE-2 Influent	scaffold_123770	AAA25550.1	dfrA3	ARGs	diaminopyrimidine	58	441	+	43.8	120.2	5e-28	Acinetobacter oleivorans
SWE-2 Influent	scaffold_124413	AAA25550.1	dfrA3	ARGs	diaminopyrimidine	5	424	+	46.1	128.6	1.4e-30	Acidovorax sp. JS42
SWE-2 Influent	scaffold_161666	AAA25550.1	dfrA3	ARGs	diaminopyrimidine	41	376	+	38.4	90.1	4.7e-19	undefined
SWE-2 Influent	scaffold_167611	AAA25550.1	dfrA3	ARGs	diaminopyrimidine	152	367	+	55.6	98.6	1.3e-21	undefined
SWE-2 Influent	scaffold_26643	AAA25550.1	dfrA3	ARGs	diaminopyrimidine	254	733	+	46	150.2	1.1e-36	Alistipes finegoldii
SWE-2 Influent	scaffold_37519	AAA25550.1	dfrA3	ARGs	diaminopyrimidine	1130	1411	+	53.2	107.1	1.4e-23	Alicycliphilus denitrificans
SWE-2 Influent	scaffold_3930	AAA25550.1	dfrA3	ARGs	diaminopyrimidine	3077	3412	+	37.5	87.4	2.8e-17	Lutibacter sp. LPB0138
SWE-2 Influent	scaffold_39890	AAA25550.1	dfrA3	ARGs	diaminopyrimidine	361	840	+	39.5	126.3	3.1e-29	Acinetobacter johnsonii
SWE-2 Influent	scaffold_44446	AAA25550.1	dfrA3	ARGs	diaminopyrimidine	377	766	+	43.8	122.9	1.4e-28	Acinetobacter johnsonii
SWE-2 Influent	scaffold_45166	AAA25550.1	dfrA3	ARGs	diaminopyrimidine	354	794	+	46.3	128.3	3.3e-30	undefined
SWE-2 Influent	scaffold_45511	AAA25550.1	dfrA3	ARGs	diaminopyrimidine	554	754	+	52.2	72	2.8e-13	Kangiella koreensis
SWE-2 Influent	scaffold_48974	AAA25550.1	dfrA3	ARGs	diaminopyrimidine	406	759	+	44.1	108.6	2.6e-24	Leptotrichia sp. oral taxon 212
SWE-2 Influent	scaffold_52801	AAA25550.1	dfrA3	ARGs	diaminopyrimidine	323	724	+	57.5	155.2	2.3e-38	Aeromonas media
SWE-2 Influent	scaffold_88	AAA25550.1	dfrA3	ARGs	diaminopyrimidine	12102	12572	+	44.6	127.5	1.3e-28	Bacteroides cellulosilyticus
SWE-2 Influent	scaffold_882	AAA25550.1	dfrA3	ARGs	diaminopyrimidine	3804	4280	+	42.8	128.3	3.1e-29	Bacteroides vulgatus
HKG-1 Final Effluent	scaffold_100959	AAA25550.1	dfrA3	ARGs	diaminopyrimidine	133	477	+	53.9	132.5	1.1e-31	undefined
HKG-1 Final Effluent	scaffold_103392	AAA25550.1	dfrA3	ARGs	diaminopyrimidine	17	253	+	51.2	72.4	1.3e-13	Thermus sp. CCB_US3_UF1
HKG-1 Final Effluent	scaffold_103526	AAA25550.1	dfrA3	ARGs	diaminopyrimidine	1	342	+	43	93.2	7e-20	undefined
HKG-1 Final Effluent	scaffold_10485	AAA25550.1	dfrA3	ARGs	diaminopyrimidine	226	705	+	52.5	177.9	7.5e-45	Pseudomonas sp. DR 5-09
HKG-1 Final Effluent	scaffold_13012	AAA25550.1	dfrA3	ARGs	diaminopyrimidine	692	1057	+	44.3	110.2	1.7e-24	undefined
HKG-1 Final Effluent	scaffold_137594	AAA25550.1	dfrA3	ARGs	diaminopyrimidine	19	405	+	45.5	100.9	2.9e-22	undefined
HKG-1 Final Effluent	scaffold_157460	AAA25550.1	dfrA3	ARGs	diaminopyrimidine	7	378	+	45.7	102.4	9.3e-23	undefined
HKG-1 Final Effluent	scaffold_162967	AAA25550.1	dfrA3	ARGs	diaminopyrimidine	26	244	+	65.8	110.5	3.3e-25	Thauera sp. MZ1T
HKG-1 Final Effluent	scaffold_2027	AAA25550.1	dfrA3	ARGs	diaminopyrimidine	1123	1692	+	40	137.1	4.4e-32	Streptomyces bingchenggensis
HKG-1 Final Effluent	scaffold_207166	AAA25550.1	dfrA3	ARGs	diaminopyrimidine	17	325	+	56.3	119.4	6.3e-28	Pseudomonas pseudoalcaligenes
HKG-1 Final Effluent	scaffold_28	AAA25550.1	dfrA3	ARGs	diaminopyrimidine	15892	16365	+	50	165.2	1e-39	Halothiobacillus sp. LS2
HKG-1 Final Effluent	scaffold_45856	AAA25550.1	dfrA3	ARGs	diaminopyrimidine	11	259	+	62.7	109.4	1.4e-24	Caulobacter sp. K31
HKG-1 Final Effluent	scaffold_53653	AAA25550.1	dfrA3	ARGs	diaminopyrimidine	53	247	+	60	92.8	1.3e-19	Lutibacter sp. LP1
HKG-1 Final Effluent	scaffold_577	AAA25550.1	dfrA3	ARGs	diaminopyrimidine	6591	7064	+	51.9	179.5	1.6e-44	Stenotrophomonas rhizophila
HKG-1 Final Effluent	scaffold_65225	AAA25550.1	dfrA3	ARGs	diaminopyrimidine	354	596	+	42.9	61.6	2.8e-10	undefined
HKG-1 Final Effluent	scaffold_7219	AAA25550.1	dfrA3	ARGs	diaminopyrimidine	1173	1649	+	49.7	179.1	4.2e-45	Neisseria meningitidis
HKG-1 Final Effluent	scaffold_93302	AAA25550.1	dfrA3	ARGs	diaminopyrimidine	3	491	+	46	149.1	1.1e-36	undefined
IND-2 Final Effluent	scaffold_1002	AAA25550.1	dfrA3	ARGs	diaminopyrimidine	2306	2728	+	47.5	152.1	2e-36	Acinetobacter baumannii
IND-2 Final Effluent	scaffold_10312	AAA25550.1	dfrA3	ARGs	diaminopyrimidine	1	225	+	58.7	103.2	2.5e-22	Marinobacter sp. LQ44
IND-2 Final Effluent	scaffold_115254	AAA25550.1	dfrA3	ARGs	diaminopyrimidine	9	290	+	47.4	85.9	9.2e-18	Bordetella bronchiseptica
IND-2 Final Effluent	scaffold_11681	AAA25550.1	dfrA3	ARGs	diaminopyrimidine	920	1399	+	50	156	3e-38	Castellaniella defragrans
IND-2 Final Effluent	scaffold_122808	AAA25550.1	dfrA3	ARGs	diaminopyrimidine	99	350	+	52.4	92.8	7.2e-20	Burkholderia sp. PAMC 28687
IND-2 Final Effluent	scaffold_12842	AAA25550.1	dfrA3	ARGs	diaminopyrimidine	990	1463	+	49.7	144.1	1.1e-34	Bordetella pertussis
IND-2 Final Effluent	scaffold_12961	AAA25550.1	dfrA3	ARGs	diaminopyrimidine	654	1139	+	49.4	159.1	3.3e-39	undefined
IND-2 Final Effluent	scaffold_149288	AAA25550.1	dfrA3	ARGs	diaminopyrimidine	14	208	+	53.8	75.1	1.4e-14	undefined
IND-2 Final Effluent	scaffold_2012	AAA25550.1	dfrA3	ARGs	diaminopyrimidine	7539	8018	+	46	149.8	1.1e-35	Azospira oryzae
IND-2 Final Effluent	scaffold_2789	AAA25550.1	dfrA3	ARGs	diaminopyrimidine	54	533	+	46.6	146.4	5.8e-35	Thiobacillus denitrificans
IND-2 Final Effluent	scaffold_3335	AAA25550.1	dfrA3	ARGs	diaminopyrimidine	2643	3113	+	48.4	158.7	1e-38	Novosphingobium aromaticivorans
IND-2 Final Effluent	scaffold_34637	AAA25550.1	dfrA3	ARGs	diaminopyrimidine	424	801	+	45	109.4	1.6e-24	Polaromonas naphthalenivorans
IND-2 Final Effluent	scaffold_48791	AAA25550.1	dfrA3	ARGs	diaminopyrimidine	153	620	+	38	89.4	1.4e-18	undefined
IND-2 Final Effluent	scaffold_5154	AAA25550.1	dfrA3	ARGs	diaminopyrimidine	1611	2093	+	49.4	156.8	2.9e-38	undefined
IND-2 Final Effluent	scaffold_60227	AAA25550.1	dfrA3	ARGs	diaminopyrimidine	3	374	+	49.6	122.1	1.7e-28	Kosakonia oryzae
IND-2 Final Effluent	scaffold_6637	AAA25550.1	dfrA3	ARGs	diaminopyrimidine	860	1333	+	47.2	145.6	5.8e-35	Comamonadaceae bacterium A1
IND-2 Final Effluent	scaffold_6709	AAA25550.1	dfrA3	ARGs	diaminopyrimidine	485	955	+	48.4	157.9	1.1e-38	Novosphingobium pentaromativorans
IND-2 Final Effluent	scaffold_878	AAA25550.1	dfrA3	ARGs	diaminopyrimidine	2602	3081	+	48.5	152.1	2.5e-36	Alicycliphilus denitrificans
CHE-1 Influent	scaffold_1105	AAA25550.1	dfrA3	ARGs	diaminopyrimidine	3757	4233	+	46.6	146.7	6.1e-35	Acinetobacter sp. ADP1
CHE-1 Influent	scaffold_12901	AAA25550.1	dfrA3	ARGs	diaminopyrimidine	3	242	+	55	94.7	1e-19	Acidovorax sp. RAC01
CHE-1 Influent	scaffold_1405	AAA25550.1	dfrA3	ARGs	diaminopyrimidine	2264	2737	+	43	127.9	2.6e-29	Bacteroides vulgatus
CHE-1 Influent	scaffold_26012	AAA25550.1	dfrA3	ARGs	diaminopyrimidine	678	896	+	49.3	89.7	1.5e-18	undefined
CHE-1 Influent	scaffold_42250	AAA25550.1	dfrA3	ARGs	diaminopyrimidine	29	415	+	48.8	131.3	3.3e-31	Acinetobacter equi
CHE-1 Influent	scaffold_4354	AAA25550.1	dfrA3	ARGs	diaminopyrimidine	1317	1793	+	44.7	143.3	3.3e-34	Acinetobacter sp. NCu2D-2
CHE-1 Influent	scaffold_46351	AAA25550.1	dfrA3	ARGs	diaminopyrimidine	6	323	+	43.4	104	5.3e-23	Flavobacterium indicum
CHE-1 Influent	scaffold_49530	AAA25550.1	dfrA3	ARGs	diaminopyrimidine	9	371	+	66.9	170.6	4.4e-43	Aeromonas media
CHE-1 Influent	scaffold_7920	AAA25550.1	dfrA3	ARGs	diaminopyrimidine	1208	1687	+	39.5	126.3	4.2e-29	Acinetobacter johnsonii
CHE-1 Influent	scaffold_8151	AAA25550.1	dfrA3	ARGs	diaminopyrimidine	279	713	+	47.9	143.3	2.3e-34	Acidovorax sp. KKS102
CHE-1 Influent	scaffold_8753	AAA25550.1	dfrA3	ARGs	diaminopyrimidine	1003	1434	+	48.3	136	3.5e-32	Hydrogenophaga sp. PBC
CHE-1 Influent	scaffold_95253	AAA25550.1	dfrA3	ARGs	diaminopyrimidine	2	400	+	53	146.4	6.2e-36	Hydrogenophaga sp. PBC
CHE-1 Influent	scaffold_97705	AAA25550.1	dfrA3	ARGs	diaminopyrimidine	96	410	+	53.3	117.9	2.3e-27	Myxococcus xanthus
USA-1 Final Effluent	scaffold_70	AAA25550.1	dfrA3	ARGs	diaminopyrimidine	2288	2686	+	47.4	126.3	6.3e-28	Legionella pneumophila
USA-1 Final Effluent	scaffold_74318	AAA25550.1	dfrA3	ARGs	diaminopyrimidine	135	380	+	48.8	81.3	2.2e-16	undefined
USA-1 Final Effluent	scaffold_919	AAA25550.1	dfrA3	ARGs	diaminopyrimidine	950	1306	+	30.8	65.1	1.8e-10	undefined
IND-1 Influent	scaffold_10563	AAA26793	oleC	ARGs	MLS	8	769	+	31.2	133.3	1.8e-31	Stenotrophomonas acidaminiphila
IND-1 Influent	scaffold_1508	AAA26793	oleC	ARGs	MLS	1972	2613	+	32.7	121.7	2.2e-27	Arcobacter sp. L
IND-1 Influent	scaffold_1756	AAA26793	oleC	ARGs	MLS	3790	4494	+	25.1	79.3	1.1e-14	Pseudomonas putida
IND-1 Influent	scaffold_179	AAA26793	oleC	ARGs	MLS	15521	16015	+	34.9	99.4	3.4e-20	Flammeovirgaceae bacterium 311
IND-1 Influent	scaffold_190	AAA26793	oleC	ARGs	MLS	6311	6949	+	40.7	173.3	1.8e-42	Tolumonas auensis
IND-1 Influent	scaffold_20881	AAA26793	oleC	ARGs	MLS	383	901	+	30.9	87.8	5.6e-18	Synechococcus sp. JA-2-3B'a(2-13)
IND-1 Influent	scaffold_2436	AAA26793	oleC	ARGs	MLS	386	1027	+	32.2	122.5	9.2e-28	Arcobacter butzleri
IND-1 Influent	scaffold_28	AAA26793	oleC	ARGs	MLS	9152	9811	+	30	117.1	3.1e-25	Prevotella dentalis
IND-1 Influent	scaffold_28342	AAA26793	oleC	ARGs	MLS	70	696	+	34.3	124.4	4.5e-29	Enterobacter sp. FY-07
IND-1 Influent	scaffold_284	AAA26793	oleC	ARGs	MLS	6590	7255	+	29.7	120.2	1.5e-26	Prevotella melaninogenica
IND-1 Influent	scaffold_28834	AAA26793	oleC	ARGs	MLS	224	721	+	36.7	102.4	1.8e-22	Thauera sp. MZ1T
IND-1 Influent	scaffold_3043	AAA26793	oleC	ARGs	MLS	1488	2180	+	36.2	145.2	1.2e-34	Tolumonas auensis
IND-1 Influent	scaffold_3141	AAA26793	oleC	ARGs	MLS	2560	3231	+	38.8	171.8	1.1e-42	Ralstonia solanacearum
IND-1 Influent	scaffold_318	AAA26793	oleC	ARGs	MLS	10721	11371	+	33.6	118.2	8.6e-26	Tolumonas auensis
IND-1 Influent	scaffold_31810	AAA26793	oleC	ARGs	MLS	252	704	+	31.8	63.5	8.9e-11	Thauera sp. MZ1T
IND-1 Influent	scaffold_3317	AAA26793	oleC	ARGs	MLS	2156	3064	+	33.2	179.5	5.1e-45	Streptomyces pratensis
IND-1 Influent	scaffold_36	AAA26793	oleC	ARGs	MLS	6224	6868	+	27.9	107.8	1.7e-22	Bacteroides fragilis
IND-1 Influent	scaffold_413	AAA26793	oleC	ARGs	MLS	9739	10362	+	35.4	144.8	5.1e-34	Prevotella fusca
IND-1 Influent	scaffold_4425	AAA26793	oleC	ARGs	MLS	110	643	+	29.1	63.2	4.3e-10	Thauera sp. MZ1T
IND-1 Influent	scaffold_44665	AAA26793	oleC	ARGs	MLS	1	576	+	29.8	99.8	9.2e-22	Mucilaginibacter sp. PAMC 26640
IND-1 Influent	scaffold_49	AAA26793	oleC	ARGs	MLS	15746	16255	+	31.6	90.9	1.9e-17	Prevotella sp. oral taxon 299
IND-1 Influent	scaffold_50323	AAA26793	oleC	ARGs	MLS	14	517	+	32	80.1	7.1e-16	Escherichia coli
IND-1 Influent	scaffold_553	AAA26793	oleC	ARGs	MLS	6964	7635	+	27	95.9	2.3e-19	Sulfurospirillum sp. UCH001
IND-1 Influent	scaffold_571	AAA26793	oleC	ARGs	MLS	180	824	+	27.9	104.8	4.9e-22	Parabacteroides distasonis
IND-1 Influent	scaffold_578	AAA26793	oleC	ARGs	MLS	7933	8580	+	28.3	65.9	2.5e-10	Croceibacter atlanticus
IND-1 Influent	scaffold_579	AAA26793	oleC	ARGs	MLS	7031	7684	+	33	135.6	2.6e-31	Bacteroides thetaiotaomicron
IND-1 Influent	scaffold_58539	AAA26793	oleC	ARGs	MLS	2	454	+	35.1	94.7	2.6e-20	Bifidobacterium adolescentis
IND-1 Influent	scaffold_654	AAA26793	oleC	ARGs	MLS	3334	3990	+	41.4	162.2	2.4e-39	Aeromonas media
IND-1 Influent	scaffold_65970	AAA26793	oleC	ARGs	MLS	5	466	+	27.6	66.6	7e-12	undefined
IND-1 Influent	scaffold_6728	AAA26793	oleC	ARGs	MLS	1	537	+	31.7	86.3	3.5e-17	Cutibacterium avidum
IND-1 Influent	scaffold_698	AAA26793	oleC	ARGs	MLS	795	1454	+	36.7	153.7	8.3e-37	Belliella baltica
IND-1 Influent	scaffold_702	AAA26793	oleC	ARGs	MLS	7878	8540	+	30.2	92.4	2.3e-18	Serinicoccus sp. JLT9
IND-1 Influent	scaffold_706	AAA26793	oleC	ARGs	MLS	929	1582	+	32	101.3	4.9e-21	Sulfurospirillum sp. UCH001
IND-1 Influent	scaffold_77740	AAA26793	oleC	ARGs	MLS	4	432	+	34.3	91.3	2.4e-19	undefined
IND-1 Influent	scaffold_78707	AAA26793	oleC	ARGs	MLS	3	401	+	36.1	91.3	2.4e-19	Desulfosporosinus acidiphilus
IND-1 Influent	scaffold_798	AAA26793	oleC	ARGs	MLS	6255	6887	+	25.4	80.1	1.7e-14	Bacteroides thetaiotaomicron
IND-1 Influent	scaffold_804	AAA26793	oleC	ARGs	MLS	3782	4441	+	28.2	110.9	5.7e-24	Riemerella anatipestifer
IND-1 Influent	scaffold_8126	AAA26793	oleC	ARGs	MLS	604	1332	+	26.6	85.1	6.8e-17	Thauera sp. MZ1T
IND-1 Influent	scaffold_8658	AAA26793	oleC	ARGs	MLS	480	1124	+	31.6	117.1	1.5e-26	undefined
IND-1 Influent	scaffold_9011	AAA26793	oleC	ARGs	MLS	674	1558	+	31.7	148.3	6.1e-36	Tolumonas auensis
IND-1 Influent	scaffold_952	AAA26793	oleC	ARGs	MLS	5900	6559	+	29.1	116.3	1.3e-25	Prevotella fusca
IND-1 Influent	scaffold_9941	AAA26793	oleC	ARGs	MLS	934	1416	+	26.5	65.1	6.4e-11	Thauera sp. MZ1T
PHL-2 Influent	scaffold_1007	AAA26793	oleC	ARGs	MLS	569	1453	+	31.7	150.2	7.6e-36	Tolumonas auensis
PHL-2 Influent	scaffold_11354	AAA26793	oleC	ARGs	MLS	299	922	+	40.4	176	3.4e-44	Geobacillus subterraneus
PHL-2 Influent	scaffold_119	AAA26793	oleC	ARGs	MLS	5489	6130	+	30.2	97.4	2e-19	Altererythrobacter ishigakiensis
PHL-2 Influent	scaffold_12051	AAA26793	oleC	ARGs	MLS	673	1284	+	33.2	133.7	1.6e-31	Streptococcus sp. A12
PHL-2 Influent	scaffold_131	AAA26793	oleC	ARGs	MLS	6678	7325	+	28.3	65.9	6.1e-10	Pedobacter cryoconitis
PHL-2 Influent	scaffold_13450	AAA26793	oleC	ARGs	MLS	267	977	+	31.1	99.8	2.4e-21	Klebsiella variicola
PHL-2 Influent	scaffold_13536	AAA26793	oleC	ARGs	MLS	556	1185	+	28.6	116.7	1.9e-26	Enterobacter ludwigii
PHL-2 Influent	scaffold_143	AAA26793	oleC	ARGs	MLS	1508	2173	+	29.7	120.2	2.7e-26	Prevotella intermedia
PHL-2 Influent	scaffold_14757	AAA26793	oleC	ARGs	MLS	627	1391	+	31.1	133.7	1.4e-31	Stenotrophomonas acidaminiphila
PHL-2 Influent	scaffold_14789	AAA26793	oleC	ARGs	MLS	272	1120	+	29.2	134	1.1e-31	Acinetobacter equi
PHL-2 Influent	scaffold_16057	AAA26793	oleC	ARGs	MLS	360	989	+	30.8	104	1.2e-22	Alicycliphilus denitrificans
PHL-2 Influent	scaffold_167	AAA26793	oleC	ARGs	MLS	14406	15323	+	32	177.2	2e-43	Clostridium beijerinckii
PHL-2 Influent	scaffold_16767	AAA26793	oleC	ARGs	MLS	13	603	+	42.1	173.7	1.2e-43	Paenibacillus sp. 32O-W
PHL-2 Influent	scaffold_16926	AAA26793	oleC	ARGs	MLS	40	708	+	35.4	143.7	1.3e-34	Tolumonas auensis
PHL-2 Influent	scaffold_170	AAA26793	oleC	ARGs	MLS	4388	5134	+	34	154.5	1.1e-36	Clostridium sp. SY8519
PHL-2 Influent	scaffold_18264	AAA26793	oleC	ARGs	MLS	36	677	+	30.7	100.1	1.5e-21	Gordonia polyisoprenivorans
PHL-2 Influent	scaffold_211	AAA26793	oleC	ARGs	MLS	13141	13878	+	26	90.9	1.4e-17	[Eubacterium] rectale
PHL-2 Influent	scaffold_2122	AAA26793	oleC	ARGs	MLS	615	1205	+	41.6	167.5	3e-41	Aeromonas hydrophila
PHL-2 Influent	scaffold_21386	AAA26793	oleC	ARGs	MLS	284	898	+	30.7	115.5	3.2e-26	Streptococcus suis
PHL-2 Influent	scaffold_2145	AAA26793	oleC	ARGs	MLS	3	455	+	39.9	115.2	1.8e-25	Tolumonas auensis
PHL-2 Influent	scaffold_21809	AAA26793	oleC	ARGs	MLS	3	614	+	37.1	147.9	5.7e-36	Aeromonas veronii
PHL-2 Influent	scaffold_2184	AAA26793	oleC	ARGs	MLS	3937	4587	+	31.8	118.6	1.6e-26	Alicycliphilus denitrificans
PHL-2 Influent	scaffold_224	AAA26793	oleC	ARGs	MLS	9308	9964	+	35.9	146.7	2e-34	Selenomonas ruminantium
PHL-2 Influent	scaffold_22477	AAA26793	oleC	ARGs	MLS	355	1023	+	36.9	138.3	4.4e-33	Delftia tsuruhatensis
PHL-2 Influent	scaffold_23	AAA26793	oleC	ARGs	MLS	55151	55699	+	26.3	89.4	1.9e-16	Clostridium beijerinckii
PHL-2 Influent	scaffold_23297	AAA26793	oleC	ARGs	MLS	15	458	+	36.2	94.4	7.2e-20	Tolumonas auensis
PHL-2 Influent	scaffold_235	AAA26793	oleC	ARGs	MLS	6303	6938	+	24	89.7	2.9e-17	Clostridium saccharobutylicum
PHL-2 Influent	scaffold_2371	AAA26793	oleC	ARGs	MLS	823	1458	+	30.7	114	3.7e-25	Selenomonas sp. oral taxon 136
PHL-2 Influent	scaffold_2394	AAA26793	oleC	ARGs	MLS	2	616	+	36.2	134.4	2.6e-31	Chromobacterium violaceum
PHL-2 Influent	scaffold_2519	AAA26793	oleC	ARGs	MLS	2362	3186	+	27.9	104.8	2.2e-22	Desulfovibrio alaskensis
PHL-2 Influent	scaffold_258	AAA26793	oleC	ARGs	MLS	5138	5782	+	25.1	95.9	3.8e-19	Maricaulis maris
PHL-2 Influent	scaffold_2623	AAA26793	oleC	ARGs	MLS	3291	3932	+	31.2	94.4	2.8e-19	Bradyrhizobium icense
PHL-2 Influent	scaffold_26273	AAA26793	oleC	ARGs	MLS	173	847	+	32	149.4	1.7e-36	Haliangium ochraceum
PHL-2 Influent	scaffold_27253	AAA26793	oleC	ARGs	MLS	181	891	+	27.8	95.9	2.2e-20	Tolumonas auensis
PHL-2 Influent	scaffold_273	AAA26793	oleC	ARGs	MLS	6187	6696	+	31.4	89.4	3.4e-17	Prevotella fusca
PHL-2 Influent	scaffold_27414	AAA26793	oleC	ARGs	MLS	298	915	+	28	71.6	4.5e-13	Bacteroides dorei
PHL-2 Influent	scaffold_28485	AAA26793	oleC	ARGs	MLS	339	941	+	26.3	85.5	2.9e-17	Pseudothermotoga elfii
PHL-2 Influent	scaffold_3065	AAA26793	oleC	ARGs	MLS	331	1017	+	24.8	87.8	3.2e-17	Leptothrix cholodnii
PHL-2 Influent	scaffold_3393	AAA26793	oleC	ARGs	MLS	1684	2343	+	29.1	116.3	6.2e-26	Prevotella ruminicola
PHL-2 Influent	scaffold_3436	AAA26793	oleC	ARGs	MLS	2767	3459	+	30.8	122.9	6.3e-28	Arcobacter butzleri
PHL-2 Influent	scaffold_369	AAA26793	oleC	ARGs	MLS	5202	5861	+	36.7	154.5	7.6e-37	Chryseobacterium gallinarum
PHL-2 Influent	scaffold_38177	AAA26793	oleC	ARGs	MLS	19	681	+	25.8	76.6	1.1e-14	[Eubacterium] rectale
PHL-2 Influent	scaffold_3859	AAA26793	oleC	ARGs	MLS	1885	2523	+	32.6	100.5	3.1e-21	Verminephrobacter eiseniae
PHL-2 Influent	scaffold_3941	AAA26793	oleC	ARGs	MLS	2323	3054	+	32.7	123.2	4.4e-28	Klebsiella oxytoca
PHL-2 Influent	scaffold_41670	AAA26793	oleC	ARGs	MLS	1	567	+	37	125.6	2e-29	Aeromonas hydrophila
PHL-2 Influent	scaffold_4352	AAA26793	oleC	ARGs	MLS	404	1054	+	33.6	140.6	2.5e-33	Streptococcus mutans
PHL-2 Influent	scaffold_4465	AAA26793	oleC	ARGs	MLS	1865	2557	+	36.2	145.2	1.3e-34	Parvibaculum lavamentivorans
PHL-2 Influent	scaffold_44704	AAA26793	oleC	ARGs	MLS	14	544	+	27.7	69.7	1.2e-12	Streptococcus intermedius
PHL-2 Influent	scaffold_4616	AAA26793	oleC	ARGs	MLS	415	999	+	28.8	88.2	1.4e-17	[Eubacterium] rectale
PHL-2 Influent	scaffold_46971	AAA26793	oleC	ARGs	MLS	92	676	+	33.3	96.7	9.2e-21	Pseudomonas stutzeri
PHL-2 Influent	scaffold_4893	AAA26793	oleC	ARGs	MLS	1536	2177	+	32.6	112.1	8.9e-25	Enterobacteriaceae bacterium strain FGI 57
PHL-2 Influent	scaffold_49	AAA26793	oleC	ARGs	MLS	32759	33424	+	27	99.4	7.7e-20	Clostridium pasteurianum
PHL-2 Influent	scaffold_5223	AAA26793	oleC	ARGs	MLS	1925	2647	+	37.1	146.7	3.2e-35	Bordetella bronchiseptica
PHL-2 Influent	scaffold_52784	AAA26793	oleC	ARGs	MLS	3	533	+	27.7	82.8	1.3e-16	Klebsiella pneumoniae
PHL-2 Influent	scaffold_53165	AAA26793	oleC	ARGs	MLS	39	632	+	30.5	88.2	3e-18	Leptothrix cholodnii
PHL-2 Influent	scaffold_532	AAA26793	oleC	ARGs	MLS	5334	5999	+	30	102.4	2.5e-21	Moorella thermoacetica
PHL-2 Influent	scaffold_567	AAA26793	oleC	ARGs	MLS	3481	4140	+	28.2	111.3	6.4e-24	Prevotella denticola
PHL-2 Influent	scaffold_5774	AAA26793	oleC	ARGs	MLS	1695	2330	+	30.7	117.1	2.5e-26	Rhodoferax ferrireducens
PHL-2 Influent	scaffold_59	AAA26793	oleC	ARGs	MLS	36938	37597	+	28.3	109.4	1.4e-22	Clostridium saccharoperbutylacetonicum
PHL-2 Influent	scaffold_60868	AAA26793	oleC	ARGs	MLS	15	581	+	30.2	85.9	1.4e-17	Pseudomonas stutzeri
PHL-2 Influent	scaffold_6119	AAA26793	oleC	ARGs	MLS	422	1027	+	26	80.5	2.5e-15	Klebsiella oxytoca
PHL-2 Influent	scaffold_619	AAA26793	oleC	ARGs	MLS	1055	1690	+	31.6	117.1	9.3e-26	Selenomonas ruminantium
PHL-2 Influent	scaffold_64	AAA26793	oleC	ARGs	MLS	7811	8443	+	29.7	88.2	1.6e-16	Clostridium saccharobutylicum
PHL-2 Influent	scaffold_6508	AAA26793	oleC	ARGs	MLS	1662	2303	+	32.2	122.5	5.6e-28	Acinetobacter sp. ADP1
PHL-2 Influent	scaffold_67318	AAA26793	oleC	ARGs	MLS	108	548	+	28.6	70.9	4.3e-13	Arcobacter sp. L
PHL-2 Influent	scaffold_685	AAA26793	oleC	ARGs	MLS	3171	3827	+	41.4	162.2	2.4e-39	Aeromonas media
PHL-2 Influent	scaffold_70166	AAA26793	oleC	ARGs	MLS	124	531	+	32.4	72.4	1.5e-13	Raoultella ornithinolytica
PHL-2 Influent	scaffold_7369	AAA26793	oleC	ARGs	MLS	6	674	+	32.7	109	5.9e-24	Alicycliphilus denitrificans
PHL-2 Influent	scaffold_763	AAA26793	oleC	ARGs	MLS	5100	5738	+	40.7	173.3	9.7e-43	Tolumonas auensis
PHL-2 Influent	scaffold_78935	AAA26793	oleC	ARGs	MLS	3	482	+	34.4	95.5	1.5e-20	Klebsiella oxytoca
PHL-2 Influent	scaffold_80744	AAA26793	oleC	ARGs	MLS	1	474	+	30.1	68.9	1.5e-12	Enterobacter asburiae
PHL-2 Influent	scaffold_8284	AAA26793	oleC	ARGs	MLS	591	1274	+	34.9	126.7	2.5e-29	Klebsiella quasipneumoniae
PHL-2 Influent	scaffold_9060	AAA26793	oleC	ARGs	MLS	1091	1942	+	31.7	150.6	1.6e-36	Cronobacter dublinensis
PHL-2 Influent	scaffold_9070	AAA26793	oleC	ARGs	MLS	1036	1680	+	22.8	67.8	1.3e-11	Streptococcus suis
PHL-2 Influent	scaffold_9133	AAA26793	oleC	ARGs	MLS	1103	1771	+	26	82.8	4e-16	Klebsiella quasipneumoniae
PHL-1 Final Effluent	scaffold_10818	AAA26793	oleC	ARGs	MLS	440	1066	+	28.7	87.4	8.9e-18	Acidovorax sp. JS42
PHL-1 Final Effluent	scaffold_11098	AAA26793	oleC	ARGs	MLS	608	1078	+	28	79.7	1.8e-15	undefined
PHL-1 Final Effluent	scaffold_1126	AAA26793	oleC	ARGs	MLS	2911	3540	+	30.8	99.4	9.9e-21	Alicycliphilus denitrificans
PHL-1 Final Effluent	scaffold_1169	AAA26793	oleC	ARGs	MLS	1022	1669	+	31	98.2	2.4e-20	Variovorax paradoxus
PHL-1 Final Effluent	scaffold_12206	AAA26793	oleC	ARGs	MLS	374	991	+	33.8	129.4	1.9e-30	Stenotrophomonas acidaminiphila
PHL-1 Final Effluent	scaffold_13599	AAA26793	oleC	ARGs	MLS	498	959	+	37	95.1	3.8e-20	undefined
PHL-1 Final Effluent	scaffold_144	AAA26793	oleC	ARGs	MLS	11165	11809	+	32.1	115.5	3.9e-25	Pseudomonas resinovorans
PHL-1 Final Effluent	scaffold_146	AAA26793	oleC	ARGs	MLS	114	758	+	36.4	131	9e-30	Delftia sp. Cs1-4
PHL-1 Final Effluent	scaffold_14858	AAA26793	oleC	ARGs	MLS	162	800	+	39.8	171.8	3e-43	Archaeoglobus fulgidus
PHL-1 Final Effluent	scaffold_1536	AAA26793	oleC	ARGs	MLS	2597	3208	+	26.8	82.8	7.6e-16	Homo sapiens
PHL-1 Final Effluent	scaffold_15677	AAA26793	oleC	ARGs	MLS	149	796	+	27.6	113.2	1.2e-25	Escherichia coli
PHL-1 Final Effluent	scaffold_1569	AAA26793	oleC	ARGs	MLS	2996	3649	+	30.4	93.2	5.6e-19	Azospira oryzae
PHL-1 Final Effluent	scaffold_1580	AAA26793	oleC	ARGs	MLS	2126	2797	+	30.2	95.9	8.6e-20	Variovorax paradoxus
PHL-1 Final Effluent	scaffold_16522	AAA26793	oleC	ARGs	MLS	52	732	+	31	112.8	1.6e-25	undefined
PHL-1 Final Effluent	scaffold_16930	AAA26793	oleC	ARGs	MLS	458	1123	+	34.5	121.7	4.4e-28	Opitutaceae bacterium TAV5
PHL-1 Final Effluent	scaffold_176	AAA26793	oleC	ARGs	MLS	9677	10318	+	34.9	139.4	2.3e-32	Cyclobacterium marinum
PHL-1 Final Effluent	scaffold_1888	AAA26793	oleC	ARGs	MLS	1343	1987	+	30.2	115.5	9.3e-26	Treponema denticola
PHL-1 Final Effluent	scaffold_2021	AAA26793	oleC	ARGs	MLS	871	1713	+	29.6	139	7.4e-33	undefined
PHL-1 Final Effluent	scaffold_21665	AAA26793	oleC	ARGs	MLS	3	506	+	33.5	77	8.4e-15	Limnohabitans sp. 63ED37-2
PHL-1 Final Effluent	scaffold_22937	AAA26793	oleC	ARGs	MLS	6	506	+	37.1	113.6	7.9e-26	Tolumonas auensis
PHL-1 Final Effluent	scaffold_2360	AAA26793	oleC	ARGs	MLS	2160	2780	+	35.6	127.5	2e-29	Alicycliphilus denitrificans
PHL-1 Final Effluent	scaffold_2390	AAA26793	oleC	ARGs	MLS	2094	2750	+	35.3	116.3	5.2e-26	Azoarcus sp. CIB
PHL-1 Final Effluent	scaffold_242	AAA26793	oleC	ARGs	MLS	6715	7404	+	29.4	72.4	3e-12	Alicycliphilus denitrificans
PHL-1 Final Effluent	scaffold_2466	AAA26793	oleC	ARGs	MLS	1448	2107	+	29.1	103.2	4.6e-22	Fluviicola taffensis
PHL-1 Final Effluent	scaffold_24692	AAA26793	oleC	ARGs	MLS	11	493	+	32.5	69.3	1.6e-12	Variovorax paradoxus
PHL-1 Final Effluent	scaffold_2641	AAA26793	oleC	ARGs	MLS	1941	2462	+	35.1	87.4	2.1e-17	Achromobacter xylosoxidans
PHL-1 Final Effluent	scaffold_2645	AAA26793	oleC	ARGs	MLS	717	1610	+	28.7	111.7	1e-24	Ramlibacter tataouinensis
PHL-1 Final Effluent	scaffold_2701	AAA26793	oleC	ARGs	MLS	630	1370	+	36.1	137.9	1.3e-32	Pseudomonas brassicacearum
PHL-1 Final Effluent	scaffold_2737	AAA26793	oleC	ARGs	MLS	1328	1954	+	43.5	156	4.7e-38	Nocardia cyriacigeorgica
PHL-1 Final Effluent	scaffold_2741	AAA26793	oleC	ARGs	MLS	1387	2148	+	31.2	132.9	4.3e-31	Stenotrophomonas acidaminiphila
PHL-1 Final Effluent	scaffold_27717	AAA26793	oleC	ARGs	MLS	2	619	+	36.8	146.4	1e-35	Thermotoga sp. RQ2
PHL-1 Final Effluent	scaffold_2812	AAA26793	oleC	ARGs	MLS	535	1188	+	37.4	153.3	3e-37	undefined
PHL-1 Final Effluent	scaffold_2902	AAA26793	oleC	ARGs	MLS	1612	2382	+	35.1	134.8	1.1e-31	Janthinobacterium agaricidamnosum
PHL-1 Final Effluent	scaffold_29879	AAA26793	oleC	ARGs	MLS	1	462	+	36.4	84	5.9e-17	Spirochaetia
PHL-1 Final Effluent	scaffold_30969	AAA26793	oleC	ARGs	MLS	49	642	+	36.7	136.7	7.6e-33	Nakamurella multipartita
PHL-1 Final Effluent	scaffold_31376	AAA26793	oleC	ARGs	MLS	1	576	+	35.4	133.7	6.3e-32	Vibrio alginolyticus
PHL-1 Final Effluent	scaffold_3412	AAA26793	oleC	ARGs	MLS	825	1484	+	30.9	110.9	1.5e-24	Lactobacillus plantarum
PHL-1 Final Effluent	scaffold_35018	AAA26793	oleC	ARGs	MLS	1	567	+	31.2	104.4	3.9e-23	Xanthomonas oryzae
PHL-1 Final Effluent	scaffold_37291	AAA26793	oleC	ARGs	MLS	26	589	+	33	110.5	5.3e-25	Burkholderia cenocepacia
PHL-1 Final Effluent	scaffold_391	AAA26793	oleC	ARGs	MLS	3421	4080	+	30.5	117.9	4.9e-26	Geobacillus sp. Y4.1MC1
PHL-1 Final Effluent	scaffold_4240	AAA26793	oleC	ARGs	MLS	344	985	+	30.7	81.6	8.4e-16	Lactobacillus paracasei
PHL-1 Final Effluent	scaffold_43219	AAA26793	oleC	ARGs	MLS	1	546	+	28.7	87.4	4.5e-18	Candidatus Hoaglandella endobia
PHL-1 Final Effluent	scaffold_50395	AAA26793	oleC	ARGs	MLS	2	472	+	30.8	88.2	2.4e-18	undefined
PHL-1 Final Effluent	scaffold_53	AAA26793	oleC	ARGs	MLS	8649	9326	+	31.9	110.9	1.5e-23	Acidovorax sp. RAC01
PHL-1 Final Effluent	scaffold_551	AAA26793	oleC	ARGs	MLS	5321	5962	+	27.1	102.8	1.4e-21	Fusobacterium nucleatum
PHL-1 Final Effluent	scaffold_6208	AAA26793	oleC	ARGs	MLS	640	1284	+	37.3	143.7	1.4e-34	undefined
PHL-1 Final Effluent	scaffold_62607	AAA26793	oleC	ARGs	MLS	12	455	+	35.8	95.1	1.8e-20	Olsenella sp. oral taxon 807
PHL-1 Final Effluent	scaffold_65468	AAA26793	oleC	ARGs	MLS	1	453	+	34.9	83.6	5.3e-17	undefined
PHL-1 Final Effluent	scaffold_6577	AAA26793	oleC	ARGs	MLS	657	1316	+	30.8	95.5	4.3e-20	Ramlibacter tataouinensis
PHL-1 Final Effluent	scaffold_66222	AAA26793	oleC	ARGs	MLS	6	452	+	32.2	63.5	5.7e-11	Azoarcus sp. BH72
PHL-1 Final Effluent	scaffold_71312	AAA26793	oleC	ARGs	MLS	7	435	+	37.9	105.1	1.7e-23	undefined
PHL-1 Final Effluent	scaffold_7773	AAA26793	oleC	ARGs	MLS	851	1315	+	35	91.7	5.7e-19	Gilliamella apicola
PHL-1 Final Effluent	scaffold_78953	AAA26793	oleC	ARGs	MLS	27	413	+	37.4	83.6	4.9e-17	undefined
PHL-1 Final Effluent	scaffold_871	AAA26793	oleC	ARGs	MLS	3497	4156	+	30.3	99	1.5e-20	Burkholderiales bacterium GJ-E10
PHL-1 Final Effluent	scaffold_9010	AAA26793	oleC	ARGs	MLS	370	1035	+	32.7	97.1	1.2e-20	Acidovorax sp. KKS102
PHL-1 Final Effluent	scaffold_9227	AAA26793	oleC	ARGs	MLS	400	1062	+	29.8	90.5	1.2e-18	Leptothrix cholodnii
PHL-1 Final Effluent	scaffold_936	AAA26793	oleC	ARGs	MLS	2427	3296	+	29.9	138.7	2.6e-32	Alicycliphilus denitrificans
PHL-1 Final Effluent	scaffold_9889	AAA26793	oleC	ARGs	MLS	499	1092	+	29.4	94.4	7.7e-20	undefined
USA-2 Influent	scaffold_10047	AAA26793	oleC	ARGs	MLS	3	746	+	31.2	128.6	5.2e-30	Stenotrophomonas acidaminiphila
USA-2 Influent	scaffold_103907	AAA26793	oleC	ARGs	MLS	1	447	+	34.8	75.1	1.9e-14	Alistipes finegoldii
USA-2 Influent	scaffold_10410	AAA26793	oleC	ARGs	MLS	330	1193	+	25.8	113.6	1.7e-25	undefined
USA-2 Influent	scaffold_108039	AAA26793	oleC	ARGs	MLS	31	435	+	32.6	91.3	2.5e-19	Parabacteroides distasonis
USA-2 Influent	scaffold_10813	AAA26793	oleC	ARGs	MLS	216	1100	+	28.2	131.3	7.8e-31	[Eubacterium] rectale
USA-2 Influent	scaffold_11154	AAA26793	oleC	ARGs	MLS	134	793	+	27.3	112.8	2.8e-25	Campylobacter hominis
USA-2 Influent	scaffold_1167	AAA26793	oleC	ARGs	MLS	897	1652	+	27.8	86.3	9.2e-17	[Eubacterium] rectale
USA-2 Influent	scaffold_12152	AAA26793	oleC	ARGs	MLS	119	613	+	34.3	97.8	9e-21	Treponema pedis
USA-2 Influent	scaffold_12714	AAA26793	oleC	ARGs	MLS	2	625	+	30.8	117.9	8.2e-27	Lysinibacillus fusiformis
USA-2 Influent	scaffold_1320	AAA26793	oleC	ARGs	MLS	2813	3451	+	30.4	93.6	9e-19	Rhizobium phaseoli
USA-2 Influent	scaffold_134	AAA26793	oleC	ARGs	MLS	82	726	+	27.4	104	1.1e-21	Sebaldella termitidis
USA-2 Influent	scaffold_13883	AAA26793	oleC	ARGs	MLS	2	475	+	36.7	102.1	4.4e-22	Tolumonas auensis
USA-2 Influent	scaffold_14510	AAA26793	oleC	ARGs	MLS	336	947	+	31.5	120.2	1.5e-27	Roseburia hominis
USA-2 Influent	scaffold_14753	AAA26793	oleC	ARGs	MLS	14	523	+	35.1	116.3	2.2e-26	Aeromonas veronii
USA-2 Influent	scaffold_16346	AAA26793	oleC	ARGs	MLS	680	1264	+	34.9	117.5	9.3e-27	Acidovorax sp. JS42
USA-2 Influent	scaffold_1637	AAA26793	oleC	ARGs	MLS	1512	2369	+	31.7	137.9	2.4e-32	Acidovorax sp. KKS102
USA-2 Influent	scaffold_1699	AAA26793	oleC	ARGs	MLS	402	1145	+	38.7	178.7	1.1e-44	Vibrio cholerae
USA-2 Influent	scaffold_17005	AAA26793	oleC	ARGs	MLS	743	1240	+	28.3	72.4	3.4e-13	[Eubacterium] rectale
USA-2 Influent	scaffold_17449	AAA26793	oleC	ARGs	MLS	631	1209	+	38.3	142.5	2.6e-34	Arcobacter butzleri
USA-2 Influent	scaffold_1752	AAA26793	oleC	ARGs	MLS	1218	1712	+	33.1	95.5	1.2e-19	Parabacteroides distasonis
USA-2 Influent	scaffold_18154	AAA26793	oleC	ARGs	MLS	19	648	+	36	145.2	3.9e-35	Thauera sp. MZ1T
USA-2 Influent	scaffold_18156	AAA26793	oleC	ARGs	MLS	98	742	+	27.9	107.8	7e-24	Bacteroides ovatus
USA-2 Influent	scaffold_1865	AAA26793	oleC	ARGs	MLS	1449	2072	+	34.6	131.7	1.5e-30	Parabacteroides distasonis
USA-2 Influent	scaffold_19673	AAA26793	oleC	ARGs	MLS	167	1057	+	31.1	147.9	5.8e-36	Acinetobacter johnsonii
USA-2 Influent	scaffold_19771	AAA26793	oleC	ARGs	MLS	315	929	+	34.1	109	3e-24	undefined
USA-2 Influent	scaffold_2062	AAA26793	oleC	ARGs	MLS	4	570	+	39.2	134.8	1.7e-31	Shewanella frigidimarina
USA-2 Influent	scaffold_2213	AAA26793	oleC	ARGs	MLS	289	981	+	30.2	96.3	6.3e-20	Ralstonia pickettii
USA-2 Influent	scaffold_22171	AAA26793	oleC	ARGs	MLS	341	985	+	30.6	105.5	3.1e-23	Geobacter sulfurreducens
USA-2 Influent	scaffold_22190	AAA26793	oleC	ARGs	MLS	549	1070	+	31.8	99.4	2.2e-21	Pectobacterium carotovorum
USA-2 Influent	scaffold_23339	AAA26793	oleC	ARGs	MLS	249	869	+	27.3	84	9.4e-17	Bacteroides ovatus
USA-2 Influent	scaffold_23948	AAA26793	oleC	ARGs	MLS	316	975	+	28.2	112.1	3.2e-25	Bacteroides ovatus
USA-2 Influent	scaffold_24670	AAA26793	oleC	ARGs	MLS	55	654	+	29	94.4	6.7e-20	undefined
USA-2 Influent	scaffold_24955	AAA26793	oleC	ARGs	MLS	392	997	+	29.2	107.5	7.6e-24	undefined
USA-2 Influent	scaffold_2671	AAA26793	oleC	ARGs	MLS	1676	2563	+	31.8	149.4	5.7e-36	Acidovorax sp. RAC01
USA-2 Influent	scaffold_26858	AAA26793	oleC	ARGs	MLS	9	584	+	23.6	64.3	7.1e-11	Bacteroides vulgatus
USA-2 Influent	scaffold_2733	AAA26793	oleC	ARGs	MLS	444	1088	+	39.4	171.8	1.1e-42	Burkholderia stagnalis
USA-2 Influent	scaffold_293	AAA26793	oleC	ARGs	MLS	3337	3987	+	30.4	112.8	1.7e-24	Myroides profundi
USA-2 Influent	scaffold_29326	AAA26793	oleC	ARGs	MLS	282	908	+	39.8	149.8	1.2e-36	Chelatococcus sp. CO-6
USA-2 Influent	scaffold_2938	AAA26793	oleC	ARGs	MLS	448	1116	+	33	132.1	9e-31	Tolumonas auensis
USA-2 Influent	scaffold_29646	AAA26793	oleC	ARGs	MLS	51	650	+	26.5	94.4	6e-20	undefined
USA-2 Influent	scaffold_31518	AAA26793	oleC	ARGs	MLS	300	872	+	29.2	82	3e-16	Acidovorax sp. KKS102
USA-2 Influent	scaffold_34	AAA26793	oleC	ARGs	MLS	10452	11069	+	28	71.6	9.9e-12	Bacteroides vulgatus
USA-2 Influent	scaffold_34002	AAA26793	oleC	ARGs	MLS	56	532	+	38.4	115.5	2.3e-26	undefined
USA-2 Influent	scaffold_3453	AAA26793	oleC	ARGs	MLS	984	1610	+	25.1	67.8	1.9e-11	undefined
USA-2 Influent	scaffold_34538	AAA26793	oleC	ARGs	MLS	1	576	+	36.6	126.3	1.3e-29	Chromobacterium violaceum
USA-2 Influent	scaffold_34820	AAA26793	oleC	ARGs	MLS	111	713	+	21.7	73.9	7.7e-14	undefined
USA-2 Influent	scaffold_35311	AAA26793	oleC	ARGs	MLS	3	536	+	37.2	128.3	3.4e-30	Polaromonas sp. JS666
USA-2 Influent	scaffold_361	AAA26793	oleC	ARGs	MLS	2807	3475	+	34.4	148.7	2.6e-35	Pseudothermotoga elfii
USA-2 Influent	scaffold_36106	AAA26793	oleC	ARGs	MLS	286	813	+	38.5	132.9	1.4e-31	undefined
USA-2 Influent	scaffold_372	AAA26793	oleC	ARGs	MLS	2141	2827	+	28.7	94	7.4e-19	Methylibium petroleiphilum
USA-2 Influent	scaffold_37644	AAA26793	oleC	ARGs	MLS	387	794	+	33.8	67.4	6.9e-12	Dechloromonas aromatica
USA-2 Influent	scaffold_38118	AAA26793	oleC	ARGs	MLS	10	654	+	30.6	113.6	8.4e-26	Flavobacterium psychrophilum
USA-2 Influent	scaffold_39582	AAA26793	oleC	ARGs	MLS	84	773	+	39.7	169.1	1.6e-42	Capnocytophaga haemolytica
USA-2 Influent	scaffold_40202	AAA26793	oleC	ARGs	MLS	8	490	+	32.3	82	2.6e-16	undefined
USA-2 Influent	scaffold_4427	AAA26793	oleC	ARGs	MLS	404	1018	+	31.9	112.8	4.6e-25	Lactobacillus salivarius
USA-2 Influent	scaffold_4513	AAA26793	oleC	ARGs	MLS	1630	2256	+	34.3	143.3	3.1e-34	Borreliella burgdorferi
USA-2 Influent	scaffold_45198	AAA26793	oleC	ARGs	MLS	123	698	+	35.4	114.4	4.4e-26	Citrobacter amalonaticus
USA-2 Influent	scaffold_4674	AAA26793	oleC	ARGs	MLS	619	1245	+	26.5	85.5	7.6e-17	Deinococcus deserti
USA-2 Influent	scaffold_4819	AAA26793	oleC	ARGs	MLS	9	443	+	35.4	92.4	6.1e-19	Bradyrhizobium icense
USA-2 Influent	scaffold_5014	AAA26793	oleC	ARGs	MLS	458	1102	+	28.8	110.5	2.1e-24	Odoribacter splanchnicus
USA-2 Influent	scaffold_50920	AAA26793	oleC	ARGs	MLS	23	532	+	37.6	130.2	7.3e-31	Prevotella intermedia
USA-2 Influent	scaffold_515	AAA26793	oleC	ARGs	MLS	3	593	+	26.6	77.4	6.2e-14	Bacteroides vulgatus
USA-2 Influent	scaffold_52609	AAA26793	oleC	ARGs	MLS	9	476	+	28.2	67.8	4.4e-12	undefined
USA-2 Influent	scaffold_528	AAA26793	oleC	ARGs	MLS	4354	5013	+	28.6	108.6	2.5e-23	Bacteroides vulgatus
USA-2 Influent	scaffold_539	AAA26793	oleC	ARGs	MLS	2381	3022	+	32.2	122.5	1.7e-27	Arcobacter butzleri
USA-2 Influent	scaffold_58082	AAA26793	oleC	ARGs	MLS	5	586	+	28.9	104.8	3.1e-23	Staphylococcus sp. AntiMn-1
USA-2 Influent	scaffold_5941	AAA26793	oleC	ARGs	MLS	1395	2087	+	32	102.1	6.9e-22	Acidovorax sp. RAC01
USA-2 Influent	scaffold_60479	AAA26793	oleC	ARGs	MLS	4	465	+	31.8	72	2.1e-13	Klebsiella quasipneumoniae
USA-2 Influent	scaffold_6117	AAA26793	oleC	ARGs	MLS	32	691	+	31.8	116.3	3.5e-26	Janthinobacterium agaricidamnosum
USA-2 Influent	scaffold_6178	AAA26793	oleC	ARGs	MLS	800	1426	+	32.9	110.5	1.9e-24	Bacillus beveridgei
USA-2 Influent	scaffold_64323	AAA26793	oleC	ARGs	MLS	3	581	+	40.9	141.7	2.1e-34	Neorhizobium galegae
USA-2 Influent	scaffold_6489	AAA26793	oleC	ARGs	MLS	171	833	+	32	95.9	4.7e-20	Paenibacillus mucilaginosus
USA-2 Influent	scaffold_65800	AAA26793	oleC	ARGs	MLS	15	575	+	38.5	131.7	2.2e-31	Pseudomonas sp. StFLB209
USA-2 Influent	scaffold_7070	AAA26793	oleC	ARGs	MLS	655	1317	+	26.8	90.1	2.5e-18	Cloacibacillus porcorum
USA-2 Influent	scaffold_7085	AAA26793	oleC	ARGs	MLS	30	545	+	37.1	113.6	2.1e-25	undefined
USA-2 Influent	scaffold_759	AAA26793	oleC	ARGs	MLS	2931	3593	+	36.5	153.3	1e-36	Pseudomonas aeruginosa
USA-2 Influent	scaffold_8454	AAA26793	oleC	ARGs	MLS	1001	1561	+	42.6	155.2	5.7e-38	undefined
USA-2 Influent	scaffold_87706	AAA26793	oleC	ARGs	MLS	42	485	+	31.5	69.7	8.6e-13	Polaromonas naphthalenivorans
USA-2 Influent	scaffold_94649	AAA26793	oleC	ARGs	MLS	4	468	+	31.3	87	5e-18	Polaribacter vadi
USA-2 Influent	scaffold_95407	AAA26793	oleC	ARGs	MLS	18	452	+	33.1	85.1	1.9e-17	undefined
CHE-2 Influent	scaffold_101	AAA26793	oleC	ARGs	MLS	16271	16942	+	35.1	153.7	1.7e-36	Bacteroides helcogenes
CHE-2 Influent	scaffold_103529	AAA26793	oleC	ARGs	MLS	70	489	+	31.1	80.5	5.1e-16	Streptococcus parasanguinis
CHE-2 Influent	scaffold_104901	AAA26793	oleC	ARGs	MLS	2	508	+	38	109.4	1e-24	Variovorax paradoxus
CHE-2 Influent	scaffold_10598	AAA26793	oleC	ARGs	MLS	702	1391	+	27.8	79.7	3.6e-15	Acidovorax sp. JS42
CHE-2 Influent	scaffold_109107	AAA26793	oleC	ARGs	MLS	10	429	+	31.2	80.1	6.4e-16	Bacillus mycoides
CHE-2 Influent	scaffold_113333	AAA26793	oleC	ARGs	MLS	1	471	+	32.5	92.4	1.2e-19	Stenotrophomonas acidaminiphila
CHE-2 Influent	scaffold_116328	AAA26793	oleC	ARGs	MLS	95	475	+	27.5	57.8	3.3e-09	undefined
CHE-2 Influent	scaffold_11855	AAA26793	oleC	ARGs	MLS	520	1140	+	36.2	156.8	3.6e-38	Flavobacterium johnsoniae
CHE-2 Influent	scaffold_1198	AAA26793	oleC	ARGs	MLS	1475	2143	+	30.5	97.8	4.3e-20	Acidovorax sp. KKS102
CHE-2 Influent	scaffold_123	AAA26793	oleC	ARGs	MLS	10692	11336	+	28.8	110.5	1.6e-23	Bacteroides helcogenes
CHE-2 Influent	scaffold_12497	AAA26793	oleC	ARGs	MLS	1331	1876	+	30.8	88.2	9.2e-18	Roseburia hominis
CHE-2 Influent	scaffold_12617	AAA26793	oleC	ARGs	MLS	294	953	+	29.1	116.3	3.1e-26	Prevotella dentalis
CHE-2 Influent	scaffold_1357	AAA26793	oleC	ARGs	MLS	4108	4776	+	37.3	139.4	1.2e-32	Methylibium petroleiphilum
CHE-2 Influent	scaffold_1365	AAA26793	oleC	ARGs	MLS	6560	7204	+	34.1	123.2	9.8e-28	Aeromonas media
CHE-2 Influent	scaffold_13807	AAA26793	oleC	ARGs	MLS	897	1565	+	38.5	160.6	1.4e-39	Klebsiella pneumoniae
CHE-2 Influent	scaffold_13885	AAA26793	oleC	ARGs	MLS	2	727	+	27.1	94	1.6e-19	Acinetobacter baumannii
CHE-2 Influent	scaffold_14037	AAA26793	oleC	ARGs	MLS	952	1536	+	29.1	89.7	2.9e-18	Acidovorax sp. JS42
CHE-2 Influent	scaffold_143456	AAA26793	oleC	ARGs	MLS	6	398	+	31.3	55.8	1.1e-08	Microcystis panniformis
CHE-2 Influent	scaffold_1458	AAA26793	oleC	ARGs	MLS	4345	4971	+	32.9	110.2	7.6e-24	Flavobacterium sp. PK15
CHE-2 Influent	scaffold_14635	AAA26793	oleC	ARGs	MLS	381	1040	+	30.4	106.7	2.2e-23	Geobacter sulfurreducens
CHE-2 Influent	scaffold_15418	AAA26793	oleC	ARGs	MLS	463	1047	+	28.4	87	1.8e-17	[Eubacterium] rectale
CHE-2 Influent	scaffold_16852	AAA26793	oleC	ARGs	MLS	489	1160	+	39.1	162.9	2.4e-40	Aeromonas hydrophila
CHE-2 Influent	scaffold_17137	AAA26793	oleC	ARGs	MLS	671	1330	+	29.1	112.1	4.8e-25	Flavobacterium columnare
CHE-2 Influent	scaffold_17235	AAA26793	oleC	ARGs	MLS	53	664	+	24.4	82.4	4.1e-16	undefined
CHE-2 Influent	scaffold_1799	AAA26793	oleC	ARGs	MLS	1020	1664	+	27.4	104	4.9e-22	Acinetobacter sp. TTH0-4
CHE-2 Influent	scaffold_1819	AAA26793	oleC	ARGs	MLS	1210	2097	+	31.8	151	3.5e-36	Pseudomonas fluorescens
CHE-2 Influent	scaffold_1842	AAA26793	oleC	ARGs	MLS	4437	5075	+	36.4	134.8	2.6e-31	Flavobacterium johnsoniae
CHE-2 Influent	scaffold_19034	AAA26793	oleC	ARGs	MLS	2747	3292	+	32.8	87.8	2.1e-17	Acidovorax sp. KKS102
CHE-2 Influent	scaffold_1972	AAA26793	oleC	ARGs	MLS	1706	2347	+	32.7	121.7	2.2e-27	Arcobacter sp. L
CHE-2 Influent	scaffold_2159	AAA26793	oleC	ARGs	MLS	136	981	+	28.9	122.9	9.3e-28	Bacteroides ovatus
CHE-2 Influent	scaffold_22060	AAA26793	oleC	ARGs	MLS	611	1312	+	27.7	99	3.6e-21	Jannaschia sp. CCS1
CHE-2 Influent	scaffold_23146	AAA26793	oleC	ARGs	MLS	452	1078	+	33.6	116.7	1.6e-26	Clostridioides difficile
CHE-2 Influent	scaffold_24404	AAA26793	oleC	ARGs	MLS	35	688	+	36.4	134.8	5.6e-32	Acidovorax sp. KKS102
CHE-2 Influent	scaffold_2549	AAA26793	oleC	ARGs	MLS	5447	6067	+	35.7	150.6	6.1e-36	Flavobacterium sp. PK15
CHE-2 Influent	scaffold_2702	AAA26793	oleC	ARGs	MLS	3353	3772	+	33.1	70.5	4.9e-12	Aeromonas media
CHE-2 Influent	scaffold_27423	AAA26793	oleC	ARGs	MLS	502	972	+	31.7	60.8	9.5e-10	Comamonas testosteroni
CHE-2 Influent	scaffold_27613	AAA26793	oleC	ARGs	MLS	6	530	+	36.6	115.9	2.5e-26	Parvibaculum lavamentivorans
CHE-2 Influent	scaffold_2831	AAA26793	oleC	ARGs	MLS	5318	6028	+	24.5	83.6	1e-15	Acidovorax sp. KKS102
CHE-2 Influent	scaffold_2870	AAA26793	oleC	ARGs	MLS	875	1567	+	30.2	96.3	1.4e-19	Acidovorax sp. JS42
CHE-2 Influent	scaffold_2876	AAA26793	oleC	ARGs	MLS	7541	8398	+	32.7	141.4	4.2e-33	Acidovorax sp. KKS102
CHE-2 Influent	scaffold_28826	AAA26793	oleC	ARGs	MLS	140	763	+	38.4	151	1.2e-36	Aeromonas media
CHE-2 Influent	scaffold_2978	AAA26793	oleC	ARGs	MLS	2129	2788	+	28.6	112.5	1.1e-24	Flavobacterium sp. PK15
CHE-2 Influent	scaffold_3009	AAA26793	oleC	ARGs	MLS	2355	3203	+	30.8	142.5	9.5e-34	Moraxella osloensis
CHE-2 Influent	scaffold_3073	AAA26793	oleC	ARGs	MLS	3234	4124	+	31.1	147.5	4.2e-35	Acinetobacter johnsonii
CHE-2 Influent	scaffold_3090	AAA26793	oleC	ARGs	MLS	799	1470	+	33.8	128.6	1.4e-29	Alicycliphilus denitrificans
CHE-2 Influent	scaffold_335	AAA26793	oleC	ARGs	MLS	9696	10388	+	32	102.1	4.1e-21	Acidovorax sp. RAC01
CHE-2 Influent	scaffold_3403	AAA26793	oleC	ARGs	MLS	1591	2286	+	29.8	96.7	6.3e-20	Acidovorax sp. KKS102
CHE-2 Influent	scaffold_34120	AAA26793	oleC	ARGs	MLS	1	489	+	35	104.8	5e-23	Klebsiella pneumoniae
CHE-2 Influent	scaffold_346	AAA26793	oleC	ARGs	MLS	2961	3590	+	31.3	100.5	1.1e-20	Acidovorax sp. RAC01
CHE-2 Influent	scaffold_3471	AAA26793	oleC	ARGs	MLS	2385	3002	+	31.4	101.3	2.9e-21	Comamonas testosteroni
CHE-2 Influent	scaffold_3495	AAA26793	oleC	ARGs	MLS	6126	6746	+	23.7	80.1	1e-14	Flavobacterium indicum
CHE-2 Influent	scaffold_3508	AAA26793	oleC	ARGs	MLS	1070	1666	+	23.7	70.5	4.2e-12	Bacteroides cellulosilyticus
CHE-2 Influent	scaffold_36513	AAA26793	oleC	ARGs	MLS	28	678	+	28	86.3	1.8e-17	Acinetobacter johnsonii
CHE-2 Influent	scaffold_36701	AAA26793	oleC	ARGs	MLS	20	490	+	32.3	82.4	2.5e-16	Pyrococcus furiosus
CHE-2 Influent	scaffold_3672	AAA26793	oleC	ARGs	MLS	1299	1985	+	28.7	94	3.5e-19	Hydrogenophaga sp. PBC
CHE-2 Influent	scaffold_3719	AAA26793	oleC	ARGs	MLS	2037	2669	+	31.9	100.9	2.8e-21	Alicycliphilus denitrificans
CHE-2 Influent	scaffold_381	AAA26793	oleC	ARGs	MLS	3	512	+	22.9	59.3	3e-08	Delftia acidovorans
CHE-2 Influent	scaffold_38127	AAA26793	oleC	ARGs	MLS	495	935	+	30.9	85.5	2.9e-17	undefined
CHE-2 Influent	scaffold_383	AAA26793	oleC	ARGs	MLS	7451	8113	+	29	118.6	3.8e-26	Lactococcus piscium
CHE-2 Influent	scaffold_3834	AAA26793	oleC	ARGs	MLS	2838	3734	+	27.6	105.1	1.5e-22	Bordetella flabilis
CHE-2 Influent	scaffold_38570	AAA26793	oleC	ARGs	MLS	141	758	+	26	101.3	5.1e-22	[Eubacterium] eligens
CHE-2 Influent	scaffold_39140	AAA26793	oleC	ARGs	MLS	62	724	+	30.3	121.7	3.6e-28	Arcobacter sp. L
CHE-2 Influent	scaffold_40288	AAA26793	oleC	ARGs	MLS	363	860	+	28.8	71.2	5.5e-13	Pseudomonas stutzeri
CHE-2 Influent	scaffold_40488	AAA26793	oleC	ARGs	MLS	193	843	+	27.5	84.7	4.8e-17	Acinetobacter johnsonii
CHE-2 Influent	scaffold_43365	AAA26793	oleC	ARGs	MLS	330	860	+	28.1	85.1	3.5e-17	undefined
CHE-2 Influent	scaffold_48308	AAA26793	oleC	ARGs	MLS	159	803	+	30.7	108.6	2.8e-24	Dyella jiangningensis
CHE-2 Influent	scaffold_5102	AAA26793	oleC	ARGs	MLS	634	1275	+	34.4	124.8	1.5e-28	undefined
CHE-2 Influent	scaffold_51281	AAA26793	oleC	ARGs	MLS	369	779	+	32.1	77	8.6e-15	Flavobacterium columnare
CHE-2 Influent	scaffold_52659	AAA26793	oleC	ARGs	MLS	4	555	+	28.8	95.5	2.3e-20	Bacteroides ovatus
CHE-2 Influent	scaffold_54044	AAA26793	oleC	ARGs	MLS	29	667	+	32.6	105.5	2.2e-23	Leptothrix cholodnii
CHE-2 Influent	scaffold_5517	AAA26793	oleC	ARGs	MLS	1270	2184	+	32.3	152.5	6.6e-37	Hydrogenophaga sp. RAC07
CHE-2 Influent	scaffold_5610	AAA26793	oleC	ARGs	MLS	714	1310	+	30.1	114.4	2e-25	Bacillus sp. X1(2014)
CHE-2 Influent	scaffold_56115	AAA26793	oleC	ARGs	MLS	1	501	+	31.4	83.6	8.7e-17	Stenotrophomonas acidaminiphila
CHE-2 Influent	scaffold_5631	AAA26793	oleC	ARGs	MLS	1438	2148	+	31.6	114	3.9e-25	Aeromonas hydrophila
CHE-2 Influent	scaffold_56627	AAA26793	oleC	ARGs	MLS	86	730	+	26.3	94.7	3.8e-20	Roseburia hominis
CHE-2 Influent	scaffold_57393	AAA26793	oleC	ARGs	MLS	41	685	+	34	144.1	5.4e-35	Bacteroides ovatus
CHE-2 Influent	scaffold_6016	AAA26793	oleC	ARGs	MLS	13	645	+	27.2	78.6	1.1e-14	Bacteroides cellulosilyticus
CHE-2 Influent	scaffold_611	AAA26793	oleC	ARGs	MLS	7907	8566	+	28.2	111.3	1e-23	Prevotella denticola
CHE-2 Influent	scaffold_632	AAA26793	oleC	ARGs	MLS	5631	6323	+	24.7	79.7	1.6e-14	Delftia acidovorans
CHE-2 Influent	scaffold_6452	AAA26793	oleC	ARGs	MLS	4157	4774	+	33.3	128.3	2e-29	Stenotrophomonas acidaminiphila
CHE-2 Influent	scaffold_6667	AAA26793	oleC	ARGs	MLS	4	549	+	33.5	108.6	9.7e-24	Arcobacter butzleri
CHE-2 Influent	scaffold_7	AAA26793	oleC	ARGs	MLS	19705	20361	+	32.6	107.5	3e-22	Acidovorax sp. KKS102
CHE-2 Influent	scaffold_70663	AAA26793	oleC	ARGs	MLS	148	642	+	32	92.8	1.2e-19	Lactobacillus sp. wkB8
CHE-2 Influent	scaffold_71509	AAA26793	oleC	ARGs	MLS	3	461	+	33.3	101.3	3.5e-22	undefined
CHE-2 Influent	scaffold_75477	AAA26793	oleC	ARGs	MLS	55	615	+	26.7	64.7	3.5e-11	Peptoniphilus sp. 1-1
CHE-2 Influent	scaffold_7558	AAA26793	oleC	ARGs	MLS	850	1515	+	33	107.1	2.6e-23	Spirosoma radiotolerans
CHE-2 Influent	scaffold_765	AAA26793	oleC	ARGs	MLS	4925	5596	+	34.8	149.1	2e-35	Streptococcus macedonicus
CHE-2 Influent	scaffold_8012	AAA26793	oleC	ARGs	MLS	701	1375	+	27.6	83.2	3.9e-16	Bifidobacterium breve
CHE-2 Influent	scaffold_80628	AAA26793	oleC	ARGs	MLS	182	571	+	36.9	91.3	3.4e-19	Paracoccus aminophilus
CHE-2 Influent	scaffold_83382	AAA26793	oleC	ARGs	MLS	153	581	+	33.6	70.9	4.6e-13	undefined
CHE-2 Influent	scaffold_8426	AAA26793	oleC	ARGs	MLS	516	1178	+	30.3	108.2	1.1e-23	Moraxella osloensis
CHE-2 Influent	scaffold_859	AAA26793	oleC	ARGs	MLS	3562	4197	+	30.3	94.7	4.2e-19	Aequorivita sublithincola
CHE-2 Influent	scaffold_860	AAA26793	oleC	ARGs	MLS	3480	4190	+	23.9	82	2.8e-15	Acidovorax sp. KKS102
CHE-2 Influent	scaffold_8869	AAA26793	oleC	ARGs	MLS	1598	2353	+	28.2	85.1	9.6e-17	Chromohalobacter salexigens
CHE-2 Influent	scaffold_89258	AAA26793	oleC	ARGs	MLS	3	557	+	37.4	127.5	3.9e-30	Pseudomonas mendocina
CHE-2 Influent	scaffold_938	AAA26793	oleC	ARGs	MLS	2256	3143	+	32.2	152.1	2.1e-36	Acidovorax sp. RAC01
CHE-2 Influent	scaffold_959	AAA26793	oleC	ARGs	MLS	5364	5996	+	28.7	89.4	1.7e-17	Polaromonas naphthalenivorans
CHE-2 Influent	scaffold_9650	AAA26793	oleC	ARGs	MLS	1456	2166	+	31.1	99	6.1e-21	Klebsiella pneumoniae
CHE-2 Influent	scaffold_978	AAA26793	oleC	ARGs	MLS	5392	6276	+	29.2	130.6	6.5e-30	Comamonas testosteroni
CHE-2 Influent	scaffold_98	AAA26793	oleC	ARGs	MLS	1494	2156	+	31.2	110.9	1.3e-23	Polaromonas sp. JS666
CHE-2 Influent	scaffold_98485	AAA26793	oleC	ARGs	MLS	17	523	+	29.2	80.5	5.2e-16	Bacteroides ovatus
PHL-2 Final Effluent	scaffold_10137	AAA26793	oleC	ARGs	MLS	632	1237	+	33.3	110.5	1.2e-24	Xanthomonas translucens
PHL-2 Final Effluent	scaffold_103	AAA26793	oleC	ARGs	MLS	18208	18867	+	27.3	98.2	1.3e-19	Nitrosomonas sp. AL212
PHL-2 Final Effluent	scaffold_116	AAA26793	oleC	ARGs	MLS	16854	17363	+	31.4	89.4	5.7e-17	Prevotella sp. oral taxon 299
PHL-2 Final Effluent	scaffold_118	AAA26793	oleC	ARGs	MLS	10770	11411	+	27.1	73.6	3.2e-12	Mycobacterium sinense
PHL-2 Final Effluent	scaffold_1185	AAA26793	oleC	ARGs	MLS	1548	2189	+	33.2	125.6	1.5e-28	Arcobacter sp. L
PHL-2 Final Effluent	scaffold_11860	AAA26793	oleC	ARGs	MLS	502	1164	+	37.6	150.6	9.2e-37	Cupriavidus sp. USMAA1020
PHL-2 Final Effluent	scaffold_13085	AAA26793	oleC	ARGs	MLS	37	441	+	32.2	76.6	1.6e-14	Finegoldia magna
PHL-2 Final Effluent	scaffold_133	AAA26793	oleC	ARGs	MLS	3302	3967	+	29.7	120.2	2.9e-26	Prevotella intermedia
PHL-2 Final Effluent	scaffold_138	AAA26793	oleC	ARGs	MLS	10955	11602	+	28.6	85.9	5.8e-16	Mycobacterium gilvum
PHL-2 Final Effluent	scaffold_1388	AAA26793	oleC	ARGs	MLS	1290	1961	+	34.1	107.5	3.7e-23	Mycobacterium sp. djl-10
PHL-2 Final Effluent	scaffold_14011	AAA26793	oleC	ARGs	MLS	8	424	+	32.7	78.2	5.2e-15	Pseudomonas chlororaphis
PHL-2 Final Effluent	scaffold_15523	AAA26793	oleC	ARGs	MLS	374	991	+	33.8	129.4	1.9e-30	Stenotrophomonas acidaminiphila
PHL-2 Final Effluent	scaffold_1574	AAA26793	oleC	ARGs	MLS	426	1055	+	30.8	99.4	9e-21	Alicycliphilus denitrificans
PHL-2 Final Effluent	scaffold_1593	AAA26793	oleC	ARGs	MLS	3502	4197	+	28.6	95.1	1.7e-19	Alicycliphilus denitrificans
PHL-2 Final Effluent	scaffold_166	AAA26793	oleC	ARGs	MLS	19068	19907	+	34.9	154.8	1.9e-36	Dechloromonas aromatica
PHL-2 Final Effluent	scaffold_17	AAA26793	oleC	ARGs	MLS	14370	14978	+	33.3	108.2	3.6e-22	Mycobacterium phlei
PHL-2 Final Effluent	scaffold_18030	AAA26793	oleC	ARGs	MLS	292	915	+	32.7	99.4	1.9e-21	Tolumonas auensis
PHL-2 Final Effluent	scaffold_18439	AAA26793	oleC	ARGs	MLS	72	725	+	35.6	145.6	2.3e-35	Pseudomonas stutzeri
PHL-2 Final Effluent	scaffold_20446	AAA26793	oleC	ARGs	MLS	119	793	+	34.1	127.5	6e-30	Delftia sp. Cs1-4
PHL-2 Final Effluent	scaffold_21179	AAA26793	oleC	ARGs	MLS	5	571	+	35.1	102.8	1.6e-22	Ralstonia pickettii
PHL-2 Final Effluent	scaffold_2733	AAA26793	oleC	ARGs	MLS	519	1187	+	29.6	112.1	9.1e-25	Acinetobacter johnsonii
PHL-2 Final Effluent	scaffold_27937	AAA26793	oleC	ARGs	MLS	247	699	+	26.8	66.6	1.1e-11	undefined
PHL-2 Final Effluent	scaffold_296	AAA26793	oleC	ARGs	MLS	4225	4929	+	29.7	94	1.4e-18	Dechloromonas aromatica
PHL-2 Final Effluent	scaffold_32404	AAA26793	oleC	ARGs	MLS	25	645	+	28.4	70.1	8.8e-13	Pseudomonas trivialis
PHL-2 Final Effluent	scaffold_3570	AAA26793	oleC	ARGs	MLS	2040	2444	+	32.1	80.1	3.2e-15	undefined
PHL-2 Final Effluent	scaffold_36125	AAA26793	oleC	ARGs	MLS	71	544	+	30.8	67.8	4.1e-12	Phycisphaera mikurensis
PHL-2 Final Effluent	scaffold_36126	AAA26793	oleC	ARGs	MLS	12	557	+	33.5	91.7	2.6e-19	Burkholderia pseudomultivorans
PHL-2 Final Effluent	scaffold_37	AAA26793	oleC	ARGs	MLS	26345	26926	+	30.2	96.7	9e-19	Mycobacterium smegmatis
PHL-2 Final Effluent	scaffold_3715	AAA26793	oleC	ARGs	MLS	2	643	+	34	124.8	1.1e-28	Anoxybacillus sp. B7M1
PHL-2 Final Effluent	scaffold_3814	AAA26793	oleC	ARGs	MLS	1119	1778	+	30.9	110.5	2.1e-24	Rhodovulum sulfidophilum
PHL-2 Final Effluent	scaffold_391	AAA26793	oleC	ARGs	MLS	6688	7482	+	32.2	107.5	1e-22	Mycobacterium sp. EPa45
PHL-2 Final Effluent	scaffold_39875	AAA26793	oleC	ARGs	MLS	2	559	+	29.4	88.2	2.7e-18	Rhizobium leguminosarum
PHL-2 Final Effluent	scaffold_403	AAA26793	oleC	ARGs	MLS	1094	1753	+	36.7	154.8	5.3e-37	Chryseobacterium gallinarum
PHL-2 Final Effluent	scaffold_434	AAA26793	oleC	ARGs	MLS	8256	8840	+	33.3	103.2	1.7e-21	Acinetobacter johnsonii
PHL-2 Final Effluent	scaffold_439	AAA26793	oleC	ARGs	MLS	3827	4702	+	30.9	155.2	3.8e-37	Nitrosomonas sp. Is79A3
PHL-2 Final Effluent	scaffold_45	AAA26793	oleC	ARGs	MLS	25408	26328	+	47.6	267.3	2.6e-70	Mycobacterium gilvum
PHL-2 Final Effluent	scaffold_4520	AAA26793	oleC	ARGs	MLS	457	1401	+	45.3	261.9	5.1e-70	Saccharomonospora viridis
PHL-2 Final Effluent	scaffold_538	AAA26793	oleC	ARGs	MLS	4377	5006	+	33.6	111.7	4.2e-24	Dechloromonas aromatica
PHL-2 Final Effluent	scaffold_56	AAA26793	oleC	ARGs	MLS	60340	61011	+	34.5	107.1	8e-22	Mycobacterium sinense
PHL-2 Final Effluent	scaffold_57006	AAA26793	oleC	ARGs	MLS	2	466	+	34.8	114.4	2.9e-26	undefined
PHL-2 Final Effluent	scaffold_654	AAA26793	oleC	ARGs	MLS	7496	8104	+	29.5	99.4	1.8e-20	Nitrosomonas sp. Is79A3
PHL-2 Final Effluent	scaffold_6574	AAA26793	oleC	ARGs	MLS	91	777	+	28.3	88.6	6.1e-18	Pseudomonas fluorescens
PHL-2 Final Effluent	scaffold_693	AAA26793	oleC	ARGs	MLS	6328	6975	+	28.3	65.9	2.1e-10	Croceibacter atlanticus
PHL-2 Final Effluent	scaffold_7338	AAA26793	oleC	ARGs	MLS	10	627	+	33.3	129	6.2e-30	Stenotrophomonas acidaminiphila
PHL-2 Final Effluent	scaffold_74597	AAA26793	oleC	ARGs	MLS	1	390	+	34.1	84.7	2.1e-17	Thermaerobacter marianensis
PHL-2 Final Effluent	scaffold_8197	AAA26793	oleC	ARGs	MLS	903	1457	+	29.6	89.7	2.4e-18	Rhodococcus sp. PBTS 2
PHL-2 Final Effluent	scaffold_9471	AAA26793	oleC	ARGs	MLS	10	423	+	31.7	60.8	1.1e-09	Polaromonas naphthalenivorans
PHL-1 Influent	scaffold_10207	AAA26793	oleC	ARGs	MLS	528	1250	+	27	85.1	6.5e-17	Rhizobium etli
PHL-1 Influent	scaffold_102878	AAA26793	oleC	ARGs	MLS	8	379	+	26.7	57.4	3.9e-09	Aggregatibacter aphrophilus
PHL-1 Influent	scaffold_107	AAA26793	oleC	ARGs	MLS	12431	12940	+	31.4	90.5	2.1e-17	Prevotella sp. oral taxon 299
PHL-1 Influent	scaffold_1091	AAA26793	oleC	ARGs	MLS	4539	5198	+	29.1	116.3	1.1e-25	Prevotella denticola
PHL-1 Influent	scaffold_10924	AAA26793	oleC	ARGs	MLS	695	1345	+	30.4	114	1.3e-25	Candidatus Methylopumilus turicensis
PHL-1 Influent	scaffold_11844	AAA26793	oleC	ARGs	MLS	103	771	+	33	132.1	6e-31	Stenotrophomonas acidaminiphila
PHL-1 Influent	scaffold_125	AAA26793	oleC	ARGs	MLS	14830	15495	+	31.1	95.9	4.8e-19	Pannonibacter phragmitetus
PHL-1 Influent	scaffold_1300	AAA26793	oleC	ARGs	MLS	742	1401	+	32.3	122.5	1.4e-27	Aeromonas hydrophila
PHL-1 Influent	scaffold_13276	AAA26793	oleC	ARGs	MLS	244	888	+	28.9	100.1	1.7e-21	undefined
PHL-1 Influent	scaffold_1409	AAA26793	oleC	ARGs	MLS	982	1587	+	31.7	96.3	1e-19	Streptococcus suis
PHL-1 Influent	scaffold_14495	AAA26793	oleC	ARGs	MLS	219	845	+	30.6	116.7	1.6e-26	Streptococcus suis
PHL-1 Influent	scaffold_1452	AAA26793	oleC	ARGs	MLS	2972	3622	+	35.3	147.1	5e-35	Janthinobacterium sp. B9-8
PHL-1 Influent	scaffold_1502	AAA26793	oleC	ARGs	MLS	3120	3770	+	33.6	140.6	4.5e-33	Streptococcus halotolerans
PHL-1 Influent	scaffold_1594	AAA26793	oleC	ARGs	MLS	2150	3022	+	31.2	142.5	1.2e-33	Chromobacterium violaceum
PHL-1 Influent	scaffold_1632	AAA26793	oleC	ARGs	MLS	8364	9005	+	32.2	122.5	2.8e-27	Arcobacter butzleri
PHL-1 Influent	scaffold_167	AAA26793	oleC	ARGs	MLS	7496	8155	+	36.7	154.5	9.6e-37	Belliella baltica
PHL-1 Influent	scaffold_17103	AAA26793	oleC	ARGs	MLS	321	980	+	31.4	114.4	7.3e-26	Pseudomonas parafulva
PHL-1 Influent	scaffold_17274	AAA26793	oleC	ARGs	MLS	28	519	+	27.9	82.4	3.1e-16	Acetoanaerobium sticklandii
PHL-1 Influent	scaffold_1824	AAA26793	oleC	ARGs	MLS	3383	3967	+	28.8	88.2	2.4e-17	[Eubacterium] rectale
PHL-1 Influent	scaffold_1933	AAA26793	oleC	ARGs	MLS	1840	2517	+	38.8	157.5	3.1e-38	Pectobacterium carotovorum
PHL-1 Influent	scaffold_195	AAA26793	oleC	ARGs	MLS	12629	13366	+	26	90.9	1.2e-17	[Eubacterium] rectale
PHL-1 Influent	scaffold_1999	AAA26793	oleC	ARGs	MLS	3199	3840	+	32.7	121.7	1.9e-27	Arcobacter sp. L
PHL-1 Influent	scaffold_21089	AAA26793	oleC	ARGs	MLS	214	855	+	28.7	74.3	7.4e-14	Serratia marcescens
PHL-1 Influent	scaffold_211	AAA26793	oleC	ARGs	MLS	3652	4368	+	31.7	108.6	5.4e-23	Streptococcus pyogenes
PHL-1 Influent	scaffold_22997	AAA26793	oleC	ARGs	MLS	226	861	+	27	86.3	1.8e-17	Bacteroides dorei
PHL-1 Influent	scaffold_250	AAA26793	oleC	ARGs	MLS	5120	5830	+	31.9	112.5	3.8e-24	Chromobacterium violaceum
PHL-1 Influent	scaffold_30167	AAA26793	oleC	ARGs	MLS	8	679	+	32.4	106.7	1.1e-23	Klebsiella pneumoniae
PHL-1 Influent	scaffold_30524	AAA26793	oleC	ARGs	MLS	1	561	+	32.3	96.7	1.1e-20	undefined
PHL-1 Influent	scaffold_31192	AAA26793	oleC	ARGs	MLS	173	823	+	32.3	125.6	2.2e-29	Elizabethkingia miricola
PHL-1 Influent	scaffold_31523	AAA26793	oleC	ARGs	MLS	2	442	+	34.7	93.6	9.3e-20	Bacteroides ovatus
PHL-1 Influent	scaffold_321	AAA26793	oleC	ARGs	MLS	6094	6753	+	28.2	111.3	7.7e-24	Prevotella intermedia
PHL-1 Influent	scaffold_3220	AAA26793	oleC	ARGs	MLS	808	1713	+	30	163.3	4e-40	undefined
PHL-1 Influent	scaffold_324	AAA26793	oleC	ARGs	MLS	8603	9226	+	25.9	87.8	7.9e-17	Streptococcus suis
PHL-1 Influent	scaffold_3248	AAA26793	oleC	ARGs	MLS	2344	2838	+	34.9	99	9.3e-21	Acetoanaerobium sticklandii
PHL-1 Influent	scaffold_3474	AAA26793	oleC	ARGs	MLS	918	1529	+	34.1	136	6.6e-32	Streptococcus suis
PHL-1 Influent	scaffold_3507	AAA26793	oleC	ARGs	MLS	603	1340	+	26.4	93.6	3.7e-19	Blautia sp. YL58
PHL-1 Influent	scaffold_4017	AAA26793	oleC	ARGs	MLS	628	1272	+	30.7	116.7	3.7e-26	Alteromonas macleodii
PHL-1 Influent	scaffold_40990	AAA26793	oleC	ARGs	MLS	95	694	+	32	106.7	9.2e-24	Planococcus rifietoensis
PHL-1 Influent	scaffold_41	AAA26793	oleC	ARGs	MLS	6731	7378	+	28.3	65.9	8e-10	Pedobacter cryoconitis
PHL-1 Influent	scaffold_41537	AAA26793	oleC	ARGs	MLS	209	700	+	31.7	97.1	7.2e-21	Streptococcus suis
PHL-1 Influent	scaffold_45078	AAA26793	oleC	ARGs	MLS	3	446	+	30.5	66.6	1e-11	undefined
PHL-1 Influent	scaffold_47836	AAA26793	oleC	ARGs	MLS	156	647	+	28.7	72	2.3e-13	Sulfurospirillum sp. UCH001
PHL-1 Influent	scaffold_48497	AAA26793	oleC	ARGs	MLS	3	401	+	29.2	62.4	1.8e-10	Bacteroides vulgatus
PHL-1 Influent	scaffold_48808	AAA26793	oleC	ARGs	MLS	1	633	+	23.4	73.6	7.8e-14	Cardinium endosymbiont of Encarsia pergandiella
PHL-1 Influent	scaffold_49072	AAA26793	oleC	ARGs	MLS	3	530	+	33.5	107.1	6.4e-24	Aeromonas media
PHL-1 Influent	scaffold_5039	AAA26793	oleC	ARGs	MLS	1627	2286	+	24.2	80.5	2.6e-15	Massilia sp. NR 4-1
PHL-1 Influent	scaffold_51131	AAA26793	oleC	ARGs	MLS	24	614	+	33.8	95.5	1.9e-20	Hydrogenophaga sp. PBC
PHL-1 Influent	scaffold_547	AAA26793	oleC	ARGs	MLS	12811	13449	+	40.7	173.7	1.3e-42	Tolumonas auensis
PHL-1 Influent	scaffold_5843	AAA26793	oleC	ARGs	MLS	1133	1795	+	34.2	147.5	1.5e-35	Bacteroides fragilis
PHL-1 Influent	scaffold_5916	AAA26793	oleC	ARGs	MLS	1616	2275	+	31.4	116.3	3.8e-26	Sulfurospirillum sp. UCH001
PHL-1 Influent	scaffold_60	AAA26793	oleC	ARGs	MLS	6089	6754	+	29.7	120.2	3.3e-26	Prevotella intermedia
PHL-1 Influent	scaffold_611	AAA26793	oleC	ARGs	MLS	9222	9734	+	25.6	61.2	7.6e-09	Streptococcus suis
PHL-1 Influent	scaffold_6336	AAA26793	oleC	ARGs	MLS	1084	1743	+	28.6	108.6	7.5e-24	Bacteroides vulgatus
PHL-1 Influent	scaffold_649	AAA26793	oleC	ARGs	MLS	4014	4685	+	34.8	149.1	2.2e-35	Streptococcus macedonicus
PHL-1 Influent	scaffold_683	AAA26793	oleC	ARGs	MLS	5316	5993	+	29.6	119.4	3.2e-26	Streptococcus suis
PHL-1 Influent	scaffold_68869	AAA26793	oleC	ARGs	MLS	1	429	+	37.1	84	4.8e-17	Acidovorax sp. KKS102
PHL-1 Influent	scaffold_69186	AAA26793	oleC	ARGs	MLS	58	531	+	36.1	97.8	3.2e-21	undefined
PHL-1 Influent	scaffold_698	AAA26793	oleC	ARGs	MLS	2637	3293	+	41.4	162.2	2.2e-39	Rhizobium etli
PHL-1 Influent	scaffold_6985	AAA26793	oleC	ARGs	MLS	435	1043	+	23.4	79.7	3.5e-15	undefined
PHL-1 Influent	scaffold_8036	AAA26793	oleC	ARGs	MLS	1159	1821	+	25.7	79.7	3.2e-15	Moraxella osloensis
PHL-1 Influent	scaffold_839	AAA26793	oleC	ARGs	MLS	6300	6875	+	26.9	84.3	1.1e-15	Streptococcus gallolyticus
PHL-1 Influent	scaffold_8496	AAA26793	oleC	ARGs	MLS	100	864	+	31.1	133.7	1.8e-31	Stenotrophomonas acidaminiphila
PHL-1 Influent	scaffold_9283	AAA26793	oleC	ARGs	MLS	2	574	+	28.6	85.1	7e-17	undefined
PHL-1 Influent	scaffold_9654	AAA26793	oleC	ARGs	MLS	599	1237	+	26.2	90.9	1.2e-18	Pseudothermotoga lettingae
PHL-1 Influent	scaffold_9972	AAA26793	oleC	ARGs	MLS	724	1500	+	26	94.4	1.1e-19	Pseudomonas putida
HKG-2 Influent	scaffold_10693	AAA26793	oleC	ARGs	MLS	347	946	+	28.6	85.5	5.7e-17	undefined
HKG-2 Influent	scaffold_11201	AAA26793	oleC	ARGs	MLS	720	1379	+	29.9	95.5	5.3e-20	Herbaspirillum rubrisubalbicans
HKG-2 Influent	scaffold_11345	AAA26793	oleC	ARGs	MLS	861	1550	+	28.7	103.6	1.9e-22	Methylophaga nitratireducenticrescens
HKG-2 Influent	scaffold_1135	AAA26793	oleC	ARGs	MLS	1262	1888	+	26.5	85.5	2.1e-16	Bacteroides sp. I48
HKG-2 Influent	scaffold_11783	AAA26793	oleC	ARGs	MLS	244	897	+	26.1	87.4	1.4e-17	Bacillus toyonensis
HKG-2 Influent	scaffold_11816	AAA26793	oleC	ARGs	MLS	1226	1732	+	32.6	77.8	1.1e-14	Streptococcus suis
HKG-2 Influent	scaffold_12061	AAA26793	oleC	ARGs	MLS	503	1180	+	27.3	82.4	4.5e-16	Yersinia enterocolitica
HKG-2 Influent	scaffold_124257	AAA26793	oleC	ARGs	MLS	3	425	+	31.2	78.6	1.7e-15	Ruminococcus bicirculans
HKG-2 Influent	scaffold_1268	AAA26793	oleC	ARGs	MLS	4794	5435	+	35	127.5	6.3e-29	Arcobacter sp. L
HKG-2 Influent	scaffold_135748	AAA26793	oleC	ARGs	MLS	4	411	+	35.8	87	4.5e-18	Methanosaeta concilii
HKG-2 Influent	scaffold_136838	AAA26793	oleC	ARGs	MLS	13	420	+	31.2	81.6	1.9e-16	undefined
HKG-2 Influent	scaffold_1460	AAA26793	oleC	ARGs	MLS	3174	3815	+	32.7	121.7	2.3e-27	Arcobacter sp. L
HKG-2 Influent	scaffold_147	AAA26793	oleC	ARGs	MLS	3883	4542	+	28.2	111.3	1.1e-23	Prevotella intermedia
HKG-2 Influent	scaffold_14882	AAA26793	oleC	ARGs	MLS	13	621	+	35.1	120.9	1e-27	Thermus parvatiensis
HKG-2 Influent	scaffold_1496	AAA26793	oleC	ARGs	MLS	2920	3564	+	28.8	110.5	5.2e-24	Bacteroides sp. I48
HKG-2 Influent	scaffold_151041	AAA26793	oleC	ARGs	MLS	8	397	+	39.2	117.1	3.8e-27	Clostridium botulinum
HKG-2 Influent	scaffold_1530	AAA26793	oleC	ARGs	MLS	4794	5444	+	27.6	96.3	1e-19	Bordetella flabilis
HKG-2 Influent	scaffold_15510	AAA26793	oleC	ARGs	MLS	429	1055	+	26.9	76.3	2.8e-14	Shewanella halifaxensis
HKG-2 Influent	scaffold_163	AAA26793	oleC	ARGs	MLS	8218	8880	+	32.4	126.7	2.3e-28	Aeromonas media
HKG-2 Influent	scaffold_16497	AAA26793	oleC	ARGs	MLS	405	1028	+	26.8	67.4	1.3e-11	undefined
HKG-2 Influent	scaffold_16568	AAA26793	oleC	ARGs	MLS	437	1063	+	35.4	148.7	4.3e-36	Acinetobacter baumannii
HKG-2 Influent	scaffold_17882	AAA26793	oleC	ARGs	MLS	837	1328	+	36.9	112.5	3.2e-25	Halotalea alkalilenta
HKG-2 Influent	scaffold_1831	AAA26793	oleC	ARGs	MLS	372	1031	+	32.7	122.5	1.2e-27	Corynebacteriales
HKG-2 Influent	scaffold_18640	AAA26793	oleC	ARGs	MLS	807	1307	+	37.1	115.5	3.7e-26	Streptomyces hygroscopicus
HKG-2 Influent	scaffold_18817	AAA26793	oleC	ARGs	MLS	379	1008	+	35.1	146.7	1.5e-35	Methanobacterium lacus
HKG-2 Influent	scaffold_19096	AAA26793	oleC	ARGs	MLS	609	1319	+	24.5	84	1.4e-16	Acidovorax sp. KKS102
HKG-2 Influent	scaffold_1920	AAA26793	oleC	ARGs	MLS	46	732	+	24.3	85.5	1.5e-16	Leptothrix cholodnii
HKG-2 Influent	scaffold_19499	AAA26793	oleC	ARGs	MLS	58	555	+	27.1	87.4	1.3e-17	Siansivirga zeaxanthinifaciens
HKG-2 Influent	scaffold_19641	AAA26793	oleC	ARGs	MLS	266	892	+	29.2	89	3.6e-18	Acidovorax sp. KKS102
HKG-2 Influent	scaffold_19952	AAA26793	oleC	ARGs	MLS	806	1285	+	29.4	77.4	1.1e-14	Streptococcus suis
HKG-2 Influent	scaffold_20066	AAA26793	oleC	ARGs	MLS	372	980	+	24.5	70.9	1e-12	Escherichia coli
HKG-2 Influent	scaffold_22404	AAA26793	oleC	ARGs	MLS	539	1120	+	25.9	84	1.1e-16	Streptomyces sp. 769
HKG-2 Influent	scaffold_23755	AAA26793	oleC	ARGs	MLS	440	1153	+	28.9	105.1	4.4e-23	Novosphingobium aromaticivorans
HKG-2 Influent	scaffold_25757	AAA26793	oleC	ARGs	MLS	484	1029	+	29.5	85.9	2.6e-17	Leptolyngbya sp. NIES-3755
HKG-2 Influent	scaffold_2625	AAA26793	oleC	ARGs	MLS	1201	1860	+	30.5	120.6	3.6e-27	Prevotella intermedia
HKG-2 Influent	scaffold_265	AAA26793	oleC	ARGs	MLS	9764	10405	+	32.7	123.6	1.5e-27	Arcobacter butzleri
HKG-2 Influent	scaffold_26891	AAA26793	oleC	ARGs	MLS	4	453	+	33.3	84	9.7e-17	Parvibaculum lavamentivorans
HKG-2 Influent	scaffold_2824	AAA26793	oleC	ARGs	MLS	2	646	+	28.1	92	1.3e-18	Pseudomonas entomophila
HKG-2 Influent	scaffold_2856	AAA26793	oleC	ARGs	MLS	2272	2943	+	35.6	155.2	1.2e-37	Enterobacter cloacae
HKG-2 Influent	scaffold_2953	AAA26793	oleC	ARGs	MLS	2957	3616	+	34.1	149.1	8.7e-36	Eubacterium limosum
HKG-2 Influent	scaffold_29694	AAA26793	oleC	ARGs	MLS	450	1010	+	35.8	103.2	1.5e-22	Dechloromonas aromatica
HKG-2 Influent	scaffold_30079	AAA26793	oleC	ARGs	MLS	420	995	+	34.9	117.1	9.6e-27	undefined
HKG-2 Influent	scaffold_30419	AAA26793	oleC	ARGs	MLS	156	803	+	26.7	94.7	5.1e-20	undefined
HKG-2 Influent	scaffold_33267	AAA26793	oleC	ARGs	MLS	175	822	+	30.8	115.9	2e-26	undefined
HKG-2 Influent	scaffold_33416	AAA26793	oleC	ARGs	MLS	41	652	+	24.4	82.8	1.9e-16	undefined
HKG-2 Influent	scaffold_3577	AAA26793	oleC	ARGs	MLS	1608	2189	+	33.2	103.2	4.9e-22	undefined
HKG-2 Influent	scaffold_371	AAA26793	oleC	ARGs	MLS	105	722	+	26.4	78.6	4.7e-14	Aeromonas hydrophila
HKG-2 Influent	scaffold_375	AAA26793	oleC	ARGs	MLS	2610	3245	+	27	86.3	2.2e-16	Bacteroides vulgatus
HKG-2 Influent	scaffold_40251	AAA26793	oleC	ARGs	MLS	13	597	+	29.7	100.9	6.1e-22	undefined
HKG-2 Influent	scaffold_41093	AAA26793	oleC	ARGs	MLS	14	574	+	30.7	87.8	5.2e-18	Stenotrophomonas acidaminiphila
HKG-2 Influent	scaffold_41388	AAA26793	oleC	ARGs	MLS	100	759	+	30.9	111.3	4.4e-25	Xanthomonas translucens
HKG-2 Influent	scaffold_41432	AAA26793	oleC	ARGs	MLS	147	773	+	26.4	75.1	3.5e-14	undefined
HKG-2 Influent	scaffold_41809	AAA26793	oleC	ARGs	MLS	143	718	+	26.9	84.3	5.7e-17	undefined
HKG-2 Influent	scaffold_42849	AAA26793	oleC	ARGs	MLS	1	471	+	34.4	97.8	4.9e-21	Escherichia coli
HKG-2 Influent	scaffold_43780	AAA26793	oleC	ARGs	MLS	323	802	+	30.4	77.8	5.2e-15	Blastococcus saxobsidens
HKG-2 Influent	scaffold_45287	AAA26793	oleC	ARGs	MLS	149	784	+	26.9	98.2	3.7e-21	Candidatus Liberibacter americanus
HKG-2 Influent	scaffold_48067	AAA26793	oleC	ARGs	MLS	2	586	+	28.1	82	2.6e-16	Bacillus endophyticus
HKG-2 Influent	scaffold_4865	AAA26793	oleC	ARGs	MLS	1042	1962	+	23.7	110.5	2.6e-24	undefined
HKG-2 Influent	scaffold_49586	AAA26793	oleC	ARGs	MLS	325	747	+	43.3	112.5	1.8e-25	Methanosaeta concilii
HKG-2 Influent	scaffold_52143	AAA26793	oleC	ARGs	MLS	77	721	+	26.7	71.2	4.4e-13	undefined
HKG-2 Influent	scaffold_53074	AAA26793	oleC	ARGs	MLS	3	512	+	30.5	80.5	7.2e-16	Azotobacter chroococcum
HKG-2 Influent	scaffold_5453	AAA26793	oleC	ARGs	MLS	679	1434	+	27	84.3	1.9e-16	Pseudomonas
HKG-2 Influent	scaffold_55	AAA26793	oleC	ARGs	MLS	1110	1772	+	31.8	115.9	6.3e-25	Geobacter pickeringii
HKG-2 Influent	scaffold_56492	AAA26793	oleC	ARGs	MLS	96	671	+	23.6	69.7	1.2e-12	Sphaerochaeta globosa
HKG-2 Influent	scaffold_56728	AAA26793	oleC	ARGs	MLS	2	577	+	34	98.2	3.2e-21	Paenibacillus sp. FSL R7-0331
HKG-2 Influent	scaffold_5709	AAA26793	oleC	ARGs	MLS	1463	2101	+	40.7	173.3	3e-43	Tolumonas auensis
HKG-2 Influent	scaffold_5867	AAA26793	oleC	ARGs	MLS	1450	2076	+	27	77.4	2.2e-14	undefined
HKG-2 Influent	scaffold_597	AAA26793	oleC	ARGs	MLS	11497	12210	+	30.7	111.3	1e-23	Aeromonas hydrophila
HKG-2 Influent	scaffold_61044	AAA26793	oleC	ARGs	MLS	16	633	+	24.5	68.9	2e-12	Aliivibrio wodanis
HKG-2 Influent	scaffold_614	AAA26793	oleC	ARGs	MLS	2531	3403	+	31.6	144.1	6.9e-34	Chromobacterium violaceum
HKG-2 Influent	scaffold_63682	AAA26793	oleC	ARGs	MLS	1	537	+	36.9	125.9	1.3e-29	Moraxella osloensis
HKG-2 Influent	scaffold_67941	AAA26793	oleC	ARGs	MLS	3	491	+	33.7	104	5.3e-23	Anoxybacillus flavithermus
HKG-2 Influent	scaffold_68251	AAA26793	oleC	ARGs	MLS	40	543	+	28.3	79.3	1.4e-15	undefined
HKG-2 Influent	scaffold_69	AAA26793	oleC	ARGs	MLS	20031	20690	+	28.6	108.6	9.2e-23	Bacteroides vulgatus
HKG-2 Influent	scaffold_6920	AAA26793	oleC	ARGs	MLS	1934	2344	+	30.7	79.3	5.2e-15	Arcobacter sp. L
HKG-2 Influent	scaffold_706	AAA26793	oleC	ARGs	MLS	4	453	+	34	80.1	1.5e-14	Stenotrophomonas acidaminiphila
HKG-2 Influent	scaffold_71	AAA26793	oleC	ARGs	MLS	3358	4191	+	34.1	158.7	8e-38	Aeromonas media
HKG-2 Influent	scaffold_71029	AAA26793	oleC	ARGs	MLS	4	513	+	33.7	84.3	4.2e-17	Nitrobacter hamburgensis
HKG-2 Influent	scaffold_7316	AAA26793	oleC	ARGs	MLS	1451	1969	+	28.9	83.6	2.7e-16	Arcobacter sp. L
HKG-2 Influent	scaffold_83	AAA26793	oleC	ARGs	MLS	18956	19870	+	29.5	151.8	1.2e-35	Aeromonas hydrophila
HKG-2 Influent	scaffold_85	AAA26793	oleC	ARGs	MLS	20257	20847	+	32	95.5	7.6e-19	Aeromonas hydrophila
HKG-2 Influent	scaffold_8519	AAA26793	oleC	ARGs	MLS	567	1214	+	31.5	117.1	2e-26	undefined
HKG-2 Influent	scaffold_856	AAA26793	oleC	ARGs	MLS	3630	4280	+	33.6	118.2	3.5e-26	Tolumonas auensis
HKG-2 Influent	scaffold_9201	AAA26793	oleC	ARGs	MLS	963	1655	+	30.2	96.3	3.5e-20	Ralstonia pickettii
HKG-2 Influent	scaffold_941	AAA26793	oleC	ARGs	MLS	7764	8303	+	30.4	80.5	1.1e-14	Bacteroides vulgatus
HKG-2 Influent	scaffold_9688	AAA26793	oleC	ARGs	MLS	8	448	+	36.7	108.2	8.6e-24	undefined
HKG-2 Influent	scaffold_96899	AAA26793	oleC	ARGs	MLS	4	411	+	28.3	61.2	3.2e-10	undefined
HKG-2 Influent	scaffold_988	AAA26793	oleC	ARGs	MLS	787	1383	+	33	100.1	8.9e-21	Corynebacterium maris
CHE-1 Final Effluent	scaffold_11987	AAA26793	oleC	ARGs	MLS	10	648	+	32.2	123.6	1.2e-28	Stenotrophomonas acidaminiphila
CHE-1 Final Effluent	scaffold_12601	AAA26793	oleC	ARGs	MLS	79	741	+	33.3	108.6	4.9e-24	Streptomyces venezuelae
CHE-1 Final Effluent	scaffold_14845	AAA26793	oleC	ARGs	MLS	379	1041	+	41	171	5.9e-43	Arthrobacter sp. IHBB 11108
CHE-1 Final Effluent	scaffold_16014	AAA26793	oleC	ARGs	MLS	188	844	+	33.6	108.6	3.4e-24	Gordonia polyisoprenivorans
CHE-1 Final Effluent	scaffold_18585	AAA26793	oleC	ARGs	MLS	10	555	+	23.8	73.6	1.1e-13	Mycobacterium
CHE-1 Final Effluent	scaffold_19215	AAA26793	oleC	ARGs	MLS	30	605	+	28.9	87.8	5.7e-18	Paenibacillus peoriae
CHE-1 Final Effluent	scaffold_19717	AAA26793	oleC	ARGs	MLS	100	663	+	34.4	98.2	4.1e-21	Bordetella pseudohinzii
CHE-1 Final Effluent	scaffold_21810	AAA26793	oleC	ARGs	MLS	253	831	+	32.7	92.8	1.6e-19	Serinicoccus sp. JLT9
CHE-1 Final Effluent	scaffold_21933	AAA26793	oleC	ARGs	MLS	105	725	+	30.2	80.5	8.4e-16	undefined
CHE-1 Final Effluent	scaffold_23056	AAA26793	oleC	ARGs	MLS	237	623	+	31.6	64.7	7.8e-11	Kibdelosporangium phytohabitans
CHE-1 Final Effluent	scaffold_2462	AAA26793	oleC	ARGs	MLS	1900	2805	+	40.4	217.2	1.9e-56	Nitrospira defluvii
CHE-1 Final Effluent	scaffold_30	AAA26793	oleC	ARGs	MLS	7043	7696	+	23.1	69.3	4.7e-11	Streptomyces cyaneogriseus
CHE-1 Final Effluent	scaffold_32246	AAA26793	oleC	ARGs	MLS	197	694	+	32.5	89.7	1.1e-18	undefined
CHE-1 Final Effluent	scaffold_34238	AAA26793	oleC	ARGs	MLS	151	672	+	27	69.7	1.2e-12	Paucibacter sp. KCTC 42545
CHE-1 Final Effluent	scaffold_429	AAA26793	oleC	ARGs	MLS	2900	3775	+	39.4	192.2	1.9e-48	Streptomyces venezuelae
CHE-1 Final Effluent	scaffold_47706	AAA26793	oleC	ARGs	MLS	6	557	+	32.1	109	1.5e-24	Stanieria cyanosphaera
CHE-1 Final Effluent	scaffold_48558	AAA26793	oleC	ARGs	MLS	33	497	+	36.1	93.6	6.4e-20	Nocardiopsis alba
CHE-1 Final Effluent	scaffold_52322	AAA26793	oleC	ARGs	MLS	101	499	+	34	84	4.9e-17	Nostoc sp. PCC 7524
CHE-1 Final Effluent	scaffold_5407	AAA26793	oleC	ARGs	MLS	13	645	+	31.8	105.1	6.9e-23	Pseudoalteromonas phenolica
CHE-1 Final Effluent	scaffold_6474	AAA26793	oleC	ARGs	MLS	2	841	+	32.4	139.4	3e-33	Streptomyces lydicus
CHE-1 Final Effluent	scaffold_6655	AAA26793	oleC	ARGs	MLS	682	1371	+	26.5	96.3	2.9e-20	Corynebacterium sp. ATCC 6931
CHE-1 Final Effluent	scaffold_6994	AAA26793	oleC	ARGs	MLS	309	1124	+	33.9	154.8	6.6e-38	Amycolatopsis mediterranei
CHE-1 Final Effluent	scaffold_7744	AAA26793	oleC	ARGs	MLS	633	1496	+	31.8	139	3.5e-33	undefined
CHE-1 Final Effluent	scaffold_7776	AAA26793	oleC	ARGs	MLS	87	728	+	34.7	128.6	4.8e-30	Methanocella conradii
CHE-1 Final Effluent	scaffold_785	AAA26793	oleC	ARGs	MLS	3866	4525	+	30.2	82.4	1.4e-15	Intrasporangium calvum
CHE-1 Final Effluent	scaffold_81963	AAA26793	oleC	ARGs	MLS	2	433	+	39.7	94.7	2.2e-20	Hydrogenophaga sp. RAC07
CHE-1 Final Effluent	scaffold_883	AAA26793	oleC	ARGs	MLS	3056	3982	+	32.8	146.7	5.8e-35	Kineococcus radiotolerans
SWE-1 Influent	scaffold_0	AAA26793	oleC	ARGs	MLS	41575	42240	+	33	106.3	8e-22	Lactococcus piscium
SWE-1 Influent	scaffold_10440	AAA26793	oleC	ARGs	MLS	867	1496	+	28.1	102.8	3.4e-22	Arcobacter butzleri
SWE-1 Influent	scaffold_1097	AAA26793	oleC	ARGs	MLS	2473	3114	+	32.7	121.7	2.4e-27	Arcobacter sp. L
SWE-1 Influent	scaffold_11226	AAA26793	oleC	ARGs	MLS	328	957	+	28.6	116.7	2.1e-26	Enterobacter ludwigii
SWE-1 Influent	scaffold_113	AAA26793	oleC	ARGs	MLS	3636	4373	+	26	90.9	1.1e-17	[Eubacterium] rectale
SWE-1 Influent	scaffold_11303	AAA26793	oleC	ARGs	MLS	100	810	+	24.5	83.6	2e-16	Acidovorax sp. KKS102
SWE-1 Influent	scaffold_12	AAA26793	oleC	ARGs	MLS	25153	25800	+	28.1	90.1	3.5e-17	Lactococcus piscium
SWE-1 Influent	scaffold_1200	AAA26793	oleC	ARGs	MLS	2955	3587	+	32.1	117.9	3.4e-26	Lactococcus lactis
SWE-1 Influent	scaffold_12091	AAA26793	oleC	ARGs	MLS	184	894	+	31.6	114	1.3e-25	Aeromonas media
SWE-1 Influent	scaffold_12566	AAA26793	oleC	ARGs	MLS	590	1282	+	36.2	144.8	6.8e-35	Tolumonas auensis
SWE-1 Influent	scaffold_12601	AAA26793	oleC	ARGs	MLS	818	1423	+	31.7	96.7	2.1e-20	Streptococcus suis
SWE-1 Influent	scaffold_13533	AAA26793	oleC	ARGs	MLS	570	1259	+	26.5	94.4	1e-19	Arcobacter nitrofigilis
SWE-1 Influent	scaffold_13809	AAA26793	oleC	ARGs	MLS	596	1234	+	31.7	100.5	1.4e-21	Solibacillus silvestris
SWE-1 Influent	scaffold_1384	AAA26793	oleC	ARGs	MLS	1493	2155	+	29.9	125.6	1.5e-28	Arcobacter butzleri
SWE-1 Influent	scaffold_14542	AAA26793	oleC	ARGs	MLS	606	1223	+	26.9	62	7.1e-10	Geosporobacter ferrireducens
SWE-1 Influent	scaffold_14832	AAA26793	oleC	ARGs	MLS	601	1323	+	27	87	1.5e-17	Cronobacter condimenti
SWE-1 Influent	scaffold_1513	AAA26793	oleC	ARGs	MLS	2641	3282	+	32.2	121.7	2.9e-27	Arcobacter butzleri
SWE-1 Influent	scaffold_15369	AAA26793	oleC	ARGs	MLS	357	1256	+	28.3	129	3.4e-30	Clostridium botulinum
SWE-1 Influent	scaffold_16940	AAA26793	oleC	ARGs	MLS	1007	1630	+	25.5	86.7	2.4e-17	Streptococcus suis
SWE-1 Influent	scaffold_1811	AAA26793	oleC	ARGs	MLS	1513	2250	+	26.4	93.6	5.7e-19	Serratia sp. AS13
SWE-1 Influent	scaffold_18310	AAA26793	oleC	ARGs	MLS	276	986	+	25.6	80.1	1.9e-15	Acidovorax sp. KKS102
SWE-1 Influent	scaffold_18593	AAA26793	oleC	ARGs	MLS	309	965	+	31.1	122.5	2.8e-28	Fusobacterium nucleatum
SWE-1 Influent	scaffold_1920	AAA26793	oleC	ARGs	MLS	4	501	+	31.9	97.4	3.8e-20	Streptococcus suis
SWE-1 Influent	scaffold_19620	AAA26793	oleC	ARGs	MLS	319	966	+	26.7	94.7	6.1e-20	Listeria innocua
SWE-1 Influent	scaffold_200	AAA26793	oleC	ARGs	MLS	7911	8756	+	28.6	121.7	4.9e-27	Lactococcus piscium
SWE-1 Influent	scaffold_2032	AAA26793	oleC	ARGs	MLS	2609	3268	+	28.6	112.5	1.1e-24	Flavobacterium indicum
SWE-1 Influent	scaffold_2038	AAA26793	oleC	ARGs	MLS	1235	2083	+	25.8	122.9	8.2e-28	Lactobacillus casei
SWE-1 Influent	scaffold_2088	AAA26793	oleC	ARGs	MLS	78	698	+	27.1	74.7	2.5e-13	Erysipelothrix rhusiopathiae
SWE-1 Influent	scaffold_2325	AAA26793	oleC	ARGs	MLS	328	960	+	29.2	76.3	8.2e-14	Alcaligenes faecalis
SWE-1 Influent	scaffold_23547	AAA26793	oleC	ARGs	MLS	417	1043	+	34.3	141.4	5e-34	Flavobacterium gilvum
SWE-1 Influent	scaffold_24510	AAA26793	oleC	ARGs	MLS	9	515	+	30.4	71.2	6.2e-13	undefined
SWE-1 Influent	scaffold_26045	AAA26793	oleC	ARGs	MLS	5	658	+	36.4	134.8	4.4e-32	Acidovorax sp. KKS102
SWE-1 Influent	scaffold_27307	AAA26793	oleC	ARGs	MLS	240	854	+	21.3	73.9	9e-14	undefined
SWE-1 Influent	scaffold_28361	AAA26793	oleC	ARGs	MLS	20	646	+	25.8	64.3	6.9e-11	[Eubacterium] rectale
SWE-1 Influent	scaffold_2895	AAA26793	oleC	ARGs	MLS	3	509	+	29.5	73.2	7.2e-13	Bacteroides vulgatus
SWE-1 Influent	scaffold_2916	AAA26793	oleC	ARGs	MLS	1961	2632	+	34.8	149.1	1.7e-35	Streptococcus macedonicus
SWE-1 Influent	scaffold_299	AAA26793	oleC	ARGs	MLS	21367	22035	+	31.8	115.2	9.9e-25	Lactococcus piscium
SWE-1 Influent	scaffold_32358	AAA26793	oleC	ARGs	MLS	207	782	+	26.9	84.3	5.9e-17	undefined
SWE-1 Influent	scaffold_32665	AAA26793	oleC	ARGs	MLS	136	816	+	37.3	159.8	1.1e-39	Aeromonas hydrophila
SWE-1 Influent	scaffold_3285	AAA26793	oleC	ARGs	MLS	907	1560	+	29.3	106.3	8e-23	Acinetobacter johnsonii
SWE-1 Influent	scaffold_3293	AAA26793	oleC	ARGs	MLS	5409	5936	+	26.5	72	2.1e-12	Lactococcus piscium
SWE-1 Influent	scaffold_33001	AAA26793	oleC	ARGs	MLS	204	848	+	32.1	126.3	1.3e-29	Bacillus cereus
SWE-1 Influent	scaffold_34489	AAA26793	oleC	ARGs	MLS	231	818	+	28.9	84	7.4e-17	Acidovorax sp. KKS102
SWE-1 Influent	scaffold_3523	AAA26793	oleC	ARGs	MLS	1559	2236	+	32.3	114.8	1.7e-25	Acidovorax sp. KKS102
SWE-1 Influent	scaffold_3553	AAA26793	oleC	ARGs	MLS	2192	2824	+	34.4	144.4	2e-34	Photorhabdus luminescens
SWE-1 Influent	scaffold_3697	AAA26793	oleC	ARGs	MLS	2242	2904	+	30.3	108.6	1.2e-23	Moraxella osloensis
SWE-1 Influent	scaffold_3759	AAA26793	oleC	ARGs	MLS	1965	2849	+	27.8	128.3	1.4e-29	[Eubacterium] rectale
SWE-1 Influent	scaffold_384	AAA26793	oleC	ARGs	MLS	2515	3405	+	31.1	147.9	5.5e-35	Acinetobacter johnsonii
SWE-1 Influent	scaffold_39296	AAA26793	oleC	ARGs	MLS	6	434	+	35.3	85.5	2.4e-17	undefined
SWE-1 Influent	scaffold_4056	AAA26793	oleC	ARGs	MLS	7	663	+	27.9	108.2	1.4e-23	Streptococcus suis
SWE-1 Influent	scaffold_4531	AAA26793	oleC	ARGs	MLS	144	740	+	23.7	69.7	8.6e-12	Bacteroides cellulosilyticus
SWE-1 Influent	scaffold_48152	AAA26793	oleC	ARGs	MLS	6	620	+	32.2	112.8	1.2e-25	Aggregatibacter actinomycetemcomitans
SWE-1 Influent	scaffold_491	AAA26793	oleC	ARGs	MLS	2561	3226	+	33.9	110.2	2.1e-23	Lactococcus piscium
SWE-1 Influent	scaffold_50917	AAA26793	oleC	ARGs	MLS	248	649	+	26.7	75.1	2.7e-14	Draconibacterium orientale
SWE-1 Influent	scaffold_52	AAA26793	oleC	ARGs	MLS	3253	3912	+	28.2	112.1	6e-24	Pseudoalteromonas sp. OCN003
SWE-1 Influent	scaffold_52021	AAA26793	oleC	ARGs	MLS	86	640	+	28.5	86.3	1.2e-17	Rubrivivax gelatinosus
SWE-1 Influent	scaffold_5653	AAA26793	oleC	ARGs	MLS	1977	2651	+	34.1	139	6.3e-33	Acinetobacter johnsonii
SWE-1 Influent	scaffold_573	AAA26793	oleC	ARGs	MLS	2547	3209	+	29	118.6	2.8e-26	Lactococcus piscium
SWE-1 Influent	scaffold_58533	AAA26793	oleC	ARGs	MLS	11	535	+	36.6	115.2	2.2e-26	Arcobacter sp. L
SWE-1 Influent	scaffold_58752	AAA26793	oleC	ARGs	MLS	181	594	+	31	84.3	4.1e-17	undefined
SWE-1 Influent	scaffold_59034	AAA26793	oleC	ARGs	MLS	175	552	+	32.1	75.9	1.5e-14	undefined
SWE-1 Influent	scaffold_60732	AAA26793	oleC	ARGs	MLS	2	580	+	28.6	95.1	2.3e-20	Legionella hackeliae
SWE-1 Influent	scaffold_6335	AAA26793	oleC	ARGs	MLS	157	669	+	25.6	61.2	1.5e-09	Streptococcus suis
SWE-1 Influent	scaffold_65940	AAA26793	oleC	ARGs	MLS	108	551	+	33.1	80.1	7.2e-16	Chryseobacterium sp. IHB B 10212
SWE-1 Influent	scaffold_685	AAA26793	oleC	ARGs	MLS	5632	6267	+	29.1	109.8	1.3e-23	Lactococcus piscium
SWE-1 Influent	scaffold_6884	AAA26793	oleC	ARGs	MLS	152	793	+	34.4	124.8	1.1e-28	undefined
SWE-1 Influent	scaffold_69899	AAA26793	oleC	ARGs	MLS	2	496	+	32.7	76.6	7.7e-15	Comamonas testosteroni
SWE-1 Influent	scaffold_71199	AAA26793	oleC	ARGs	MLS	96	491	+	28.8	52.4	1.5e-07	undefined
SWE-1 Influent	scaffold_71243	AAA26793	oleC	ARGs	MLS	9	446	+	35.6	95.5	1.6e-20	undefined
SWE-1 Influent	scaffold_76	AAA26793	oleC	ARGs	MLS	12379	13227	+	30.8	142.9	2.8e-33	Moraxella osloensis
SWE-1 Influent	scaffold_77591	AAA26793	oleC	ARGs	MLS	1	465	+	28.2	77.4	4.3e-15	Clostridium perfringens
SWE-1 Influent	scaffold_7906	AAA26793	oleC	ARGs	MLS	1572	2141	+	30.5	100.5	2e-21	Acinetobacter sp. TTH0-4
SWE-1 Influent	scaffold_9691	AAA26793	oleC	ARGs	MLS	1409	1879	+	37.7	110.9	1.3e-24	undefined
SWE-1 Influent	scaffold_974	AAA26793	oleC	ARGs	MLS	2626	3261	+	27	86.3	1.2e-16	Bacteroides dorei
SWE-1 Influent	scaffold_97607	AAA26793	oleC	ARGs	MLS	9	440	+	33.8	92.8	8.5e-20	Spiroplasma syrphidicola
SWE-1 Influent	scaffold_9918	AAA26793	oleC	ARGs	MLS	14	622	+	32.2	104	1.6e-22	Aeromonas hydrophila
SWE-1 Influent	scaffold_99326	AAA26793	oleC	ARGs	MLS	14	430	+	31.9	67.4	3.8e-12	undefined
SWE-2 Final Effluent	scaffold_107303	AAA26793	oleC	ARGs	MLS	1	414	+	58.7	166.8	4.4e-42	Clostridium novyi
SWE-2 Final Effluent	scaffold_14222	AAA26793	oleC	ARGs	MLS	372	1133	+	22.7	73.6	2e-13	Shewanella woodyi
SWE-2 Final Effluent	scaffold_2167	AAA26793	oleC	ARGs	MLS	4527	5114	+	26.6	89	1.4e-17	undefined
SWE-2 Final Effluent	scaffold_34289	AAA26793	oleC	ARGs	MLS	129	791	+	28.5	97.1	9.5e-21	Sulfurospirillum sp. UCH001
SWE-2 Final Effluent	scaffold_40776	AAA26793	oleC	ARGs	MLS	75	818	+	28.2	114.8	3.9e-26	undefined
SWE-2 Final Effluent	scaffold_44707	AAA26793	oleC	ARGs	MLS	4	615	+	26.3	82	2.6e-16	Chryseobacterium sp. IHB B 10212
SWE-2 Final Effluent	scaffold_46435	AAA26793	oleC	ARGs	MLS	36	692	+	36.1	151.8	2.6e-37	Vibrio tritonius
SWE-2 Final Effluent	scaffold_53151	AAA26793	oleC	ARGs	MLS	135	680	+	34	107.1	6.8e-24	Streptomyces lydicus
SWE-2 Final Effluent	scaffold_53175	AAA26793	oleC	ARGs	MLS	12	650	+	32.2	124	5.4e-29	Yersinia enterocolitica
SWE-2 Final Effluent	scaffold_57703	AAA26793	oleC	ARGs	MLS	32	616	+	30.8	97.4	5.1e-21	Bacillus pumilus
SWE-2 Final Effluent	scaffold_61629	AAA26793	oleC	ARGs	MLS	10	615	+	31.9	109.8	9.5e-25	Synechococcus sp. CC9311
SWE-2 Final Effluent	scaffold_75033	AAA26793	oleC	ARGs	MLS	51	530	+	34.6	110.9	3.7e-25	undefined
SWE-2 Final Effluent	scaffold_80021	AAA26793	oleC	ARGs	MLS	34	507	+	29	75.9	1.3e-14	undefined
SWE-2 Final Effluent	scaffold_95254	AAA26793	oleC	ARGs	MLS	36	458	+	27.7	52	1.7e-07	undefined
USA-1 Influent	scaffold_1238	AAA26793	oleC	ARGs	MLS	757	1404	+	27.1	103.2	4.2e-22	Polaribacter vadi
USA-1 Influent	scaffold_133	AAA26793	oleC	ARGs	MLS	4572	5420	+	30.8	142.5	1.9e-33	Moraxella osloensis
USA-1 Influent	scaffold_14879	AAA26793	oleC	ARGs	MLS	103	717	+	29.6	81.6	3.2e-16	Micavibrio aeruginosavorus
USA-1 Influent	scaffold_16137	AAA26793	oleC	ARGs	MLS	1	639	+	29.2	111.3	3.6e-25	Acinetobacter johnsonii
USA-1 Influent	scaffold_2002	AAA26793	oleC	ARGs	MLS	466	1098	+	29.2	77	2.5e-14	Acidovorax sp. KKS102
USA-1 Influent	scaffold_2114	AAA26793	oleC	ARGs	MLS	1269	2102	+	32.4	129.4	4.5e-30	Acidovorax sp. KKS102
USA-1 Influent	scaffold_2357	AAA26793	oleC	ARGs	MLS	222	905	+	34.9	140.6	1.7e-33	Arcobacter nitrofigilis
USA-1 Influent	scaffold_26332	AAA26793	oleC	ARGs	MLS	3	500	+	34.9	105.9	1.1e-23	Arcobacter butzleri
USA-1 Influent	scaffold_266	AAA26793	oleC	ARGs	MLS	3450	4091	+	32.2	122.9	1.1e-27	Arcobacter butzleri
USA-1 Influent	scaffold_30136	AAA26793	oleC	ARGs	MLS	9	473	+	40.8	118.2	2e-27	Acidovorax sp. KKS102
USA-1 Influent	scaffold_3347	AAA26793	oleC	ARGs	MLS	796	1455	+	32.3	122.5	3.9e-28	Aeromonas hydrophila
USA-1 Influent	scaffold_34315	AAA26793	oleC	ARGs	MLS	8	415	+	27.9	70.1	5.9e-13	Lactococcus piscium
USA-1 Influent	scaffold_3500	AAA26793	oleC	ARGs	MLS	16	528	+	26.2	74.3	1.2e-13	Azospirillum lipoferum
USA-1 Influent	scaffold_3760	AAA26793	oleC	ARGs	MLS	665	1294	+	28.1	102.8	3e-22	Arcobacter butzleri
USA-1 Influent	scaffold_4255	AAA26793	oleC	ARGs	MLS	292	1002	+	24.5	83.6	1.8e-16	Acidovorax sp. KKS102
USA-1 Influent	scaffold_5382	AAA26793	oleC	ARGs	MLS	336	962	+	29.2	89	3.7e-18	Acidovorax sp. RAC01
USA-1 Influent	scaffold_573	AAA26793	oleC	ARGs	MLS	715	1350	+	26.3	103.2	6.2e-22	Myroides sp. A21
USA-1 Influent	scaffold_600	AAA26793	oleC	ARGs	MLS	590	1282	+	36.2	144.8	1.8e-34	Tolumonas auensis
USA-1 Influent	scaffold_716	AAA26793	oleC	ARGs	MLS	12	836	+	30.5	136.3	6.5e-32	Acinetobacter johnsonii
USA-1 Influent	scaffold_7490	AAA26793	oleC	ARGs	MLS	622	1083	+	37	98.6	3.9e-21	Sediminispirochaeta smaragdinae
USA-1 Influent	scaffold_7590	AAA26793	oleC	ARGs	MLS	373	1065	+	32	101.7	4.5e-22	Acidovorax sp. RAC01
USA-1 Influent	scaffold_90	AAA26793	oleC	ARGs	MLS	4774	5436	+	30.3	108.6	3.6e-23	Moraxella osloensis
HKG-1 Influent	scaffold_10257	AAA26793	oleC	ARGs	MLS	658	1323	+	28	82	4.5e-16	Arthrobacter sp. IHBB 11108
HKG-1 Influent	scaffold_10420	AAA26793	oleC	ARGs	MLS	94	876	+	29	94.4	8.8e-20	Pseudomonas syringae group genomosp. 3
HKG-1 Influent	scaffold_10469	AAA26793	oleC	ARGs	MLS	741	1310	+	37.2	119.8	1.9e-27	Sedimenticola thiotaurini
HKG-1 Influent	scaffold_105	AAA26793	oleC	ARGs	MLS	18006	18578	+	30.8	89.7	3.9e-17	Laribacter hongkongensis
HKG-1 Influent	scaffold_118	AAA26793	oleC	ARGs	MLS	37371	38225	+	34.7	164.9	1.6e-39	Rhodopseudomonas palustris
HKG-1 Influent	scaffold_11933	AAA26793	oleC	ARGs	MLS	365	985	+	24.9	79	3.5e-15	Actinomyces sp. VUL4_3
HKG-1 Influent	scaffold_126	AAA26793	oleC	ARGs	MLS	10370	11239	+	34.5	174.9	8.3e-43	Pseudomonas trivialis
HKG-1 Influent	scaffold_129	AAA26793	oleC	ARGs	MLS	20056	20964	+	34.5	181.8	7.6e-45	Kytococcus sedentarius
HKG-1 Influent	scaffold_13828	AAA26793	oleC	ARGs	MLS	407	1288	+	29	105.1	6.2e-23	Pimelobacter simplex
HKG-1 Influent	scaffold_13987	AAA26793	oleC	ARGs	MLS	110	766	+	38.4	164.1	7.7e-41	undefined
HKG-1 Influent	scaffold_14328	AAA26793	oleC	ARGs	MLS	542	1096	+	33.5	107.5	8.4e-24	Blastochloris viridis
HKG-1 Influent	scaffold_14342	AAA26793	oleC	ARGs	MLS	364	1023	+	31.8	119.4	2.1e-27	Rhodopseudomonas palustris
HKG-1 Influent	scaffold_14383	AAA26793	oleC	ARGs	MLS	428	1135	+	20.3	74.7	1e-13	Pseudomonas chlororaphis
HKG-1 Influent	scaffold_14613	AAA26793	oleC	ARGs	MLS	23	790	+	33.8	139.4	2.7e-33	Escherichia coli
HKG-1 Influent	scaffold_15388	AAA26793	oleC	ARGs	MLS	383	1021	+	30.6	93.6	1.2e-19	Pseudomonas citronellolis
HKG-1 Influent	scaffold_15401	AAA26793	oleC	ARGs	MLS	13	729	+	34.2	141.7	3.9e-34	Acinetobacter johnsonii
HKG-1 Influent	scaffold_15767	AAA26793	oleC	ARGs	MLS	82	726	+	31.6	116.3	1.7e-26	Hymenobacter sp. APR13
HKG-1 Influent	scaffold_160	AAA26793	oleC	ARGs	MLS	6957	7835	+	24.8	116.3	3.2e-25	Pseudomonas fluorescens
HKG-1 Influent	scaffold_1607	AAA26793	oleC	ARGs	MLS	2831	3529	+	27.5	97.1	4.2e-20	Bacillus muralis
HKG-1 Influent	scaffold_17	AAA26793	oleC	ARGs	MLS	47041	47886	+	32.2	161.4	2.9e-38	Pseudomonas putida
HKG-1 Influent	scaffold_1751	AAA26793	oleC	ARGs	MLS	2946	3572	+	32.5	127.5	2.7e-29	Aureimonas sp. AU20
HKG-1 Influent	scaffold_192	AAA26793	oleC	ARGs	MLS	16394	17005	+	36.3	141.4	8.2e-33	Serratia sp. FS14
HKG-1 Influent	scaffold_22180	AAA26793	oleC	ARGs	MLS	192	842	+	32	115.2	3.2e-26	Gordonia terrae
HKG-1 Influent	scaffold_25267	AAA26793	oleC	ARGs	MLS	172	807	+	26.9	80.9	6.2e-16	Hafnia alvei
HKG-1 Influent	scaffold_255	AAA26793	oleC	ARGs	MLS	348	971	+	36.1	119.8	3.2e-26	Propionibacterium freudenreichii
HKG-1 Influent	scaffold_26099	AAA26793	oleC	ARGs	MLS	108	764	+	27.4	106.7	1e-23	Streptococcus suis
HKG-1 Influent	scaffold_26218	AAA26793	oleC	ARGs	MLS	125	775	+	30.1	91.7	3.4e-19	Leptothrix cholodnii
HKG-1 Influent	scaffold_271	AAA26793	oleC	ARGs	MLS	2950	3639	+	31.7	123.2	1.9e-27	Sedimenticola thiotaurini
HKG-1 Influent	scaffold_2896	AAA26793	oleC	ARGs	MLS	1624	2493	+	32.3	129.4	5.1e-30	Geobacter pickeringii
HKG-1 Influent	scaffold_2922	AAA26793	oleC	ARGs	MLS	334	1026	+	23.2	72	9.6e-13	Bordetella sp. H567
HKG-1 Influent	scaffold_34145	AAA26793	oleC	ARGs	MLS	9	575	+	31.1	119	1.7e-27	Gilliamella apicola
HKG-1 Influent	scaffold_34567	AAA26793	oleC	ARGs	MLS	10	447	+	30.5	75.9	1.7e-14	Methanotorris igneus
HKG-1 Influent	scaffold_3562	AAA26793	oleC	ARGs	MLS	6	692	+	38.7	145.6	6.1e-35	Desulfovibrio vulgaris
HKG-1 Influent	scaffold_417	AAA26793	oleC	ARGs	MLS	4330	5193	+	33.9	163.7	1.9e-39	Pseudomonas putida
HKG-1 Influent	scaffold_44754	AAA26793	oleC	ARGs	MLS	76	594	+	30.1	71.2	3.6e-13	Azospirillum brasilense
HKG-1 Influent	scaffold_474	AAA26793	oleC	ARGs	MLS	11083	11955	+	32.7	165.6	4.6e-40	Thiolapillus brandeum
HKG-1 Influent	scaffold_49137	AAA26793	oleC	ARGs	MLS	9	434	+	49.3	125.6	1.5e-29	Streptosporangium roseum
HKG-1 Influent	scaffold_49561	AAA26793	oleC	ARGs	MLS	35	568	+	42.2	133.3	7.4e-32	Burkholderia sp. Bp7605
HKG-1 Influent	scaffold_50337	AAA26793	oleC	ARGs	MLS	112	561	+	28	57.8	3.9e-09	[Eubacterium] rectale
HKG-1 Influent	scaffold_53037	AAA26793	oleC	ARGs	MLS	3	539	+	31.1	87	5.8e-18	Clostridium sp. BNL1100
HKG-1 Influent	scaffold_57690	AAA26793	oleC	ARGs	MLS	51	524	+	39.2	117.1	5e-27	Acetoanaerobium sticklandii
HKG-1 Influent	scaffold_592	AAA26793	oleC	ARGs	MLS	5874	6542	+	31.1	110.5	7.9e-24	Rhodovulum sulfidophilum
HKG-1 Influent	scaffold_593	AAA26793	oleC	ARGs	MLS	2348	3007	+	37.1	143.7	1.1e-33	Sedimenticola thiotaurini
HKG-1 Influent	scaffold_5936	AAA26793	oleC	ARGs	MLS	561	1298	+	30.3	114.8	8.6e-26	undefined
HKG-1 Influent	scaffold_5981	AAA26793	oleC	ARGs	MLS	882	1592	+	24.5	85.1	7.3e-17	Microcystis aeruginosa
HKG-1 Influent	scaffold_62060	AAA26793	oleC	ARGs	MLS	31	480	+	31.3	89.7	8.3e-19	Streptococcus suis
HKG-1 Influent	scaffold_63889	AAA26793	oleC	ARGs	MLS	7	498	+	37.3	99.4	1e-21	Herbaspirillum hiltneri
HKG-1 Influent	scaffold_72351	AAA26793	oleC	ARGs	MLS	1	462	+	31.8	70.9	3.7e-13	undefined
HKG-1 Influent	scaffold_7319	AAA26793	oleC	ARGs	MLS	63	824	+	31.2	131.7	6.1e-31	Tolumonas auensis
HKG-1 Influent	scaffold_8314	AAA26793	oleC	ARGs	MLS	634	1308	+	30.3	109	3.9e-24	undefined
HKG-1 Influent	scaffold_8542	AAA26793	oleC	ARGs	MLS	195	1088	+	36.1	173.3	1.7e-43	Candidatus Koribacter versatilis
HKG-1 Influent	scaffold_8668	AAA26793	oleC	ARGs	MLS	868	1449	+	28.2	65.1	6.3e-11	Bacteroides vulgatus
HKG-1 Influent	scaffold_9370	AAA26793	oleC	ARGs	MLS	75	764	+	35.8	134.4	8.1e-32	Rhodobacter sp. LPB0142
HKG-1 Influent	scaffold_942	AAA26793	oleC	ARGs	MLS	1093	1986	+	35.4	196.4	7.7e-50	Geobacillus thermoleovorans
HKG-1 Influent	scaffold_9770	AAA26793	oleC	ARGs	MLS	233	1132	+	31.1	156.8	1.5e-38	undefined
HKG-2 Final Effluent	scaffold_101955	AAA26793	oleC	ARGs	MLS	4	417	+	35	76.3	7.8e-15	Curtobacterium sp. BH-2-1-1
HKG-2 Final Effluent	scaffold_10909	AAA26793	oleC	ARGs	MLS	55	729	+	30.2	102.1	4.1e-22	Isoptericola variabilis
HKG-2 Final Effluent	scaffold_11116	AAA26793	oleC	ARGs	MLS	3	629	+	50.7	204.1	7.5e-53	Sanguibacter keddieii
HKG-2 Final Effluent	scaffold_14896	AAA26793	oleC	ARGs	MLS	194	844	+	31.5	94.7	5.6e-20	Methylibium petroleiphilum
HKG-2 Final Effluent	scaffold_15943	AAA26793	oleC	ARGs	MLS	123	1013	+	32.4	167.9	5e-42	Aromatoleum aromaticum
HKG-2 Final Effluent	scaffold_218	AAA26793	oleC	ARGs	MLS	7043	7696	+	33.9	125.6	2.4e-28	Candidatus Endolissoclinum faulkneri
HKG-2 Final Effluent	scaffold_2564	AAA26793	oleC	ARGs	MLS	770	1459	+	31.8	102.4	6.4e-22	Rhodoferax ferrireducens
HKG-2 Final Effluent	scaffold_26192	AAA26793	oleC	ARGs	MLS	209	820	+	32.1	100.9	5.8e-22	Celeribacter indicus
HKG-2 Final Effluent	scaffold_28381	AAA26793	oleC	ARGs	MLS	99	758	+	31.4	114	6.4e-26	Lysobacter antibioticus
HKG-2 Final Effluent	scaffold_37935	AAA26793	oleC	ARGs	MLS	188	583	+	33.6	79.3	1.5e-15	Chroococcidiopsis thermalis
HKG-2 Final Effluent	scaffold_4137	AAA26793	oleC	ARGs	MLS	1005	1664	+	30.9	120.2	2.3e-27	Shewanella oneidensis
HKG-2 Final Effluent	scaffold_4452	AAA26793	oleC	ARGs	MLS	386	1024	+	28	75.9	4.9e-14	Acidovorax sp. RAC01
HKG-2 Final Effluent	scaffold_49453	AAA26793	oleC	ARGs	MLS	54	551	+	32.5	102.1	1.9e-22	Acholeplasma palmae
HKG-2 Final Effluent	scaffold_50347	AAA26793	oleC	ARGs	MLS	5	538	+	34.1	112.8	1.1e-25	Azoarcus sp. BH72
HKG-2 Final Effluent	scaffold_5308	AAA26793	oleC	ARGs	MLS	122	1003	+	25.6	88.2	8.7e-18	Archangium gephyra
HKG-2 Final Effluent	scaffold_6079	AAA26793	oleC	ARGs	MLS	12	509	+	36.7	115.2	6.2e-26	Neorhizobium galegae
HKG-2 Final Effluent	scaffold_6426	AAA26793	oleC	ARGs	MLS	52	711	+	32.3	115.9	3.5e-26	Thauera sp. MZ1T
HKG-2 Final Effluent	scaffold_802	AAA26793	oleC	ARGs	MLS	54	686	+	31	87.8	2.9e-17	Variovorax sp. PAMC 28711
HKG-2 Final Effluent	scaffold_8028	AAA26793	oleC	ARGs	MLS	438	1079	+	33.5	95.1	5.8e-20	Mitsuaria sp. 7
HKG-2 Final Effluent	scaffold_88414	AAA26793	oleC	ARGs	MLS	5	448	+	29.1	62	1.6e-10	Enterobacter sp. 638
HKG-2 Final Effluent	scaffold_9004	AAA26793	oleC	ARGs	MLS	423	1058	+	36.4	135.6	3.7e-32	Rhodococcus aetherivorans
HKG-2 Final Effluent	scaffold_9636	AAA26793	oleC	ARGs	MLS	108	686	+	28.9	92.8	2.6e-19	Modestobacter marinus
HKG-2 Final Effluent	scaffold_9849	AAA26793	oleC	ARGs	MLS	794	1312	+	35.3	88.2	6.4e-18	Delftia acidovorans
USA-2 Final Effluent	scaffold_1	AAA26793	oleC	ARGs	MLS	137947	138831	+	28.9	137.9	8.6e-31	Arcobacter butzleri
USA-2 Final Effluent	scaffold_1082	AAA26793	oleC	ARGs	MLS	3425	4300	+	30.1	143.7	4.5e-34	Staphylococcus lugdunensis
USA-2 Final Effluent	scaffold_11	AAA26793	oleC	ARGs	MLS	34529	35182	+	32.9	119.4	1.5e-25	Deinococcus peraridilitoris
USA-2 Final Effluent	scaffold_1154	AAA26793	oleC	ARGs	MLS	3706	4311	+	25.4	82.4	1.2e-15	undefined
USA-2 Final Effluent	scaffold_127	AAA26793	oleC	ARGs	MLS	20340	20939	+	24.6	89.7	4.6e-17	Rufibacter sp. DG15C
USA-2 Final Effluent	scaffold_13091	AAA26793	oleC	ARGs	MLS	354	824	+	32.3	87.8	5.1e-18	Alicycliphilus denitrificans
USA-2 Final Effluent	scaffold_1427	AAA26793	oleC	ARGs	MLS	1405	2052	+	41.2	163.7	3.4e-40	Thauera sp. MZ1T
USA-2 Final Effluent	scaffold_159	AAA26793	oleC	ARGs	MLS	8269	9141	+	32.8	152.5	5.2e-36	Azoarcus sp. KH32C
USA-2 Final Effluent	scaffold_164	AAA26793	oleC	ARGs	MLS	12509	13156	+	24.7	87.8	2.1e-16	Ralstonia insidiosa
USA-2 Final Effluent	scaffold_1860	AAA26793	oleC	ARGs	MLS	1981	2487	+	29.4	91.7	1.4e-18	Bacillus megaterium
USA-2 Final Effluent	scaffold_1925	AAA26793	oleC	ARGs	MLS	2	400	+	33.3	79.7	5.3e-15	undefined
USA-2 Final Effluent	scaffold_19465	AAA26793	oleC	ARGs	MLS	81	626	+	29.2	67	7.1e-12	Paenibacillus riograndensis
USA-2 Final Effluent	scaffold_1966	AAA26793	oleC	ARGs	MLS	2599	3009	+	29.1	72	1.1e-12	Mitsuaria sp. 7
USA-2 Final Effluent	scaffold_2042	AAA26793	oleC	ARGs	MLS	548	1204	+	32.4	99	8.1e-21	Cupriavidus sp. USMAA2-4
USA-2 Final Effluent	scaffold_22	AAA26793	oleC	ARGs	MLS	2397	3239	+	31.4	149.4	1.3e-34	Parvimonas micra
USA-2 Final Effluent	scaffold_27	AAA26793	oleC	ARGs	MLS	52925	53767	+	30.3	146.7	1e-33	Bartonella vinsonii
USA-2 Final Effluent	scaffold_271	AAA26793	oleC	ARGs	MLS	29106	29717	+	26.7	90.1	3.9e-17	Acinetobacter nosocomialis
USA-2 Final Effluent	scaffold_2820	AAA26793	oleC	ARGs	MLS	491	1366	+	33.1	157.5	1.6e-38	Bordetella pertussis
USA-2 Final Effluent	scaffold_3037	AAA26793	oleC	ARGs	MLS	554	1273	+	28.3	95.5	6.9e-20	Methyloversatilis sp. RAC08
USA-2 Final Effluent	scaffold_32526	AAA26793	oleC	ARGs	MLS	5	445	+	33.3	88.2	2.2e-18	Acinetobacter sp. NCu2D-2
USA-2 Final Effluent	scaffold_39218	AAA26793	oleC	ARGs	MLS	19	399	+	35.9	89.4	8.6e-19	undefined
USA-2 Final Effluent	scaffold_504	AAA26793	oleC	ARGs	MLS	18633	19292	+	29.1	102.8	4.3e-21	Saccharophagus degradans
USA-2 Final Effluent	scaffold_51	AAA26793	oleC	ARGs	MLS	14723	15382	+	32.3	120.6	3.9e-26	Thauera humireducens
USA-2 Final Effluent	scaffold_561	AAA26793	oleC	ARGs	MLS	7336	7752	+	29.3	70.5	9.2e-12	Acaryochloris marina
USA-2 Final Effluent	scaffold_6	AAA26793	oleC	ARGs	MLS	84355	84996	+	27.3	90.1	1.3e-16	Pedobacter cryoconitis
USA-2 Final Effluent	scaffold_62	AAA26793	oleC	ARGs	MLS	26570	27133	+	28.1	95.1	1.6e-18	Desulfovibrio sp. J2
IND-1 Final Effluent	scaffold_10189	AAA26793	oleC	ARGs	MLS	687	1310	+	30.9	91.3	1.2e-18	undefined
IND-1 Final Effluent	scaffold_105673	AAA26793	oleC	ARGs	MLS	1	471	+	33.5	87	5e-18	Rhodococcus erythropolis
IND-1 Final Effluent	scaffold_10673	AAA26793	oleC	ARGs	MLS	1178	1813	+	31.2	97.1	2.1e-20	Lysobacter antibioticus
IND-1 Final Effluent	scaffold_10844	AAA26793	oleC	ARGs	MLS	1540	1974	+	34.6	85.5	6.2e-17	undefined
IND-1 Final Effluent	scaffold_109	AAA26793	oleC	ARGs	MLS	5739	6377	+	40.4	160.6	2.7e-38	Pseudomonas sp. MS586
IND-1 Final Effluent	scaffold_10930	AAA26793	oleC	ARGs	MLS	368	1252	+	32.7	159.8	2.6e-39	Agarivorans gilvus
IND-1 Final Effluent	scaffold_11177	AAA26793	oleC	ARGs	MLS	339	1244	+	24.7	125.2	6.9e-29	Clostridium baratii
IND-1 Final Effluent	scaffold_1157	AAA26793	oleC	ARGs	MLS	5362	6027	+	35.9	136.3	1.5e-31	Azotobacter vinelandii
IND-1 Final Effluent	scaffold_1166	AAA26793	oleC	ARGs	MLS	10687	11577	+	31.6	159.8	1.9e-38	Thauera sp. MZ1T
IND-1 Final Effluent	scaffold_11772	AAA26793	oleC	ARGs	MLS	322	966	+	37.3	136.7	2.2e-32	Bordetella sp. H567
IND-1 Final Effluent	scaffold_12020	AAA26793	oleC	ARGs	MLS	397	1311	+	46.6	267.7	8.3e-72	Homo sapiens
IND-1 Final Effluent	scaffold_12060	AAA26793	oleC	ARGs	MLS	83	754	+	27.8	109	4.9e-24	undefined
IND-1 Final Effluent	scaffold_1212	AAA26793	oleC	ARGs	MLS	4594	5253	+	32.3	117.1	1.7e-25	Thauera sp. MZ1T
IND-1 Final Effluent	scaffold_1255	AAA26793	oleC	ARGs	MLS	6758	7402	+	29.8	113.6	9.5e-25	Borrelia miyamotoi
IND-1 Final Effluent	scaffold_13030	AAA26793	oleC	ARGs	MLS	566	1462	+	32.7	149.4	3.1e-36	Propionibacterium acnes
IND-1 Final Effluent	scaffold_13047	AAA26793	oleC	ARGs	MLS	3	593	+	32.5	97.8	1.1e-20	Nitrobacter hamburgensis
IND-1 Final Effluent	scaffold_13096	AAA26793	oleC	ARGs	MLS	1023	1661	+	29	81.6	9.5e-16	Burkholderia sp. RPE64
IND-1 Final Effluent	scaffold_13100	AAA26793	oleC	ARGs	MLS	12	713	+	32.4	136.7	2.1e-32	Thauera sp. MZ1T
IND-1 Final Effluent	scaffold_1321	AAA26793	oleC	ARGs	MLS	281	973	+	32.3	96.3	1.5e-19	Variovorax paradoxus
IND-1 Final Effluent	scaffold_14	AAA26793	oleC	ARGs	MLS	34884	35561	+	36.3	140.6	6.9e-32	Pirellula staleyi
IND-1 Final Effluent	scaffold_14944	AAA26793	oleC	ARGs	MLS	603	1316	+	25.8	93.2	2.4e-19	Ruegeria pomeroyi
IND-1 Final Effluent	scaffold_15462	AAA26793	oleC	ARGs	MLS	378	944	+	28	95.5	4.8e-20	Bacteroides vulgatus
IND-1 Final Effluent	scaffold_16785	AAA26793	oleC	ARGs	MLS	499	1194	+	33.5	109.8	2.3e-24	Limnohabitans sp. 63ED37-2
IND-1 Final Effluent	scaffold_1757	AAA26793	oleC	ARGs	MLS	6383	7054	+	30.8	114.4	6.7e-25	undefined
IND-1 Final Effluent	scaffold_19503	AAA26793	oleC	ARGs	MLS	1	474	+	35.5	76.3	2.6e-14	Kribbella flavida
IND-1 Final Effluent	scaffold_19760	AAA26793	oleC	ARGs	MLS	74	745	+	27	95.9	3.2e-20	Sulfurospirillum sp. UCH001
IND-1 Final Effluent	scaffold_20699	AAA26793	oleC	ARGs	MLS	540	1229	+	60.9	288.1	4.2e-78	Isoptericola dokdonensis
IND-1 Final Effluent	scaffold_2086	AAA26793	oleC	ARGs	MLS	3002	3721	+	34.2	158.7	1.7e-38	Homo sapiens
IND-1 Final Effluent	scaffold_2094	AAA26793	oleC	ARGs	MLS	4673	5311	+	30.5	114.4	3.8e-25	Hymenobacter sp. PAMC 26628
IND-1 Final Effluent	scaffold_21808	AAA26793	oleC	ARGs	MLS	330	959	+	32.9	100.5	1.2e-21	Aureimonas sp. AU20
IND-1 Final Effluent	scaffold_2221	AAA26793	oleC	ARGs	MLS	4318	4980	+	33.3	111.3	3.1e-24	Bradyrhizobium sp. CCGE-LA001
IND-1 Final Effluent	scaffold_2236	AAA26793	oleC	ARGs	MLS	831	1571	+	29.6	100.9	4.1e-21	Leptothrix cholodnii
IND-1 Final Effluent	scaffold_2269	AAA26793	oleC	ARGs	MLS	2317	2979	+	30.8	84.7	3e-16	Deinococcus actinosclerus
IND-1 Final Effluent	scaffold_23147	AAA26793	oleC	ARGs	MLS	1	624	+	29.5	80.1	1.6e-15	Burkholderia multivorans
IND-1 Final Effluent	scaffold_2415	AAA26793	oleC	ARGs	MLS	1946	2659	+	28.2	101.7	2.3e-21	Thauera sp. MZ1T
IND-1 Final Effluent	scaffold_260	AAA26793	oleC	ARGs	MLS	12830	13636	+	26.5	94.7	1.3e-18	Thauera sp. MZ1T
IND-1 Final Effluent	scaffold_2610	AAA26793	oleC	ARGs	MLS	4001	4660	+	30.8	97.1	5.3e-20	Mitsuaria sp. 7
IND-1 Final Effluent	scaffold_2674	AAA26793	oleC	ARGs	MLS	1584	2246	+	29.4	128.6	1.6e-29	Enterobacter asburiae
IND-1 Final Effluent	scaffold_2903	AAA26793	oleC	ARGs	MLS	3711	4397	+	33.6	129	1.2e-29	Sphingomonas melonis
IND-1 Final Effluent	scaffold_2955	AAA26793	oleC	ARGs	MLS	2191	2874	+	39.9	188.3	1.6e-47	Paenibacillus sp. 32O-W
IND-1 Final Effluent	scaffold_313	AAA26793	oleC	ARGs	MLS	18085	18747	+	26.6	101.7	8.8e-21	Owenweeksia hongkongensis
IND-1 Final Effluent	scaffold_333	AAA26793	oleC	ARGs	MLS	18961	19572	+	40.2	166	4.4e-40	Devosia sp. H5989
IND-1 Final Effluent	scaffold_36652	AAA26793	oleC	ARGs	MLS	218	862	+	29.4	112.8	1.7e-25	Lactobacillus backii
IND-1 Final Effluent	scaffold_39080	AAA26793	oleC	ARGs	MLS	222	854	+	36	150.6	7e-37	Chloroflexus aggregans
IND-1 Final Effluent	scaffold_4125	AAA26793	oleC	ARGs	MLS	2882	3763	+	35.6	189.1	7.5e-48	Nocardia brasiliensis
IND-1 Final Effluent	scaffold_41779	AAA26793	oleC	ARGs	MLS	161	832	+	30.8	114.8	4.1e-26	undefined
IND-1 Final Effluent	scaffold_41927	AAA26793	oleC	ARGs	MLS	17	538	+	27	79	2.5e-15	undefined
IND-1 Final Effluent	scaffold_4397	AAA26793	oleC	ARGs	MLS	1875	2651	+	30.8	94.7	1.9e-19	Citromicrobium sp. JL477
IND-1 Final Effluent	scaffold_46686	AAA26793	oleC	ARGs	MLS	3	491	+	36.2	103.6	8.8e-23	Alistipes finegoldii
IND-1 Final Effluent	scaffold_46770	AAA26793	oleC	ARGs	MLS	3	599	+	37.3	149.1	1.8e-36	Desulfotomaculum ruminis
IND-1 Final Effluent	scaffold_46867	AAA26793	oleC	ARGs	MLS	69	755	+	55.5	268.5	2.1e-72	Thermodesulfobacterium geofontis
IND-1 Final Effluent	scaffold_4701	AAA26793	oleC	ARGs	MLS	2014	2640	+	27.8	119	8.8e-27	Clostridium aceticum
IND-1 Final Effluent	scaffold_5039	AAA26793	oleC	ARGs	MLS	240	1001	+	31.2	132.9	5.6e-31	Parvibaculum lavamentivorans
IND-1 Final Effluent	scaffold_5112	AAA26793	oleC	ARGs	MLS	977	1615	+	29.1	74.7	1.8e-13	Leptothrix cholodnii
IND-1 Final Effluent	scaffold_54478	AAA26793	oleC	ARGs	MLS	113	697	+	32.3	106.7	9.4e-24	Flavobacterium indicum
IND-1 Final Effluent	scaffold_5671	AAA26793	oleC	ARGs	MLS	1747	2394	+	29.2	120.9	2e-27	Algoriphagus sp. M8-2
IND-1 Final Effluent	scaffold_57302	AAA26793	oleC	ARGs	MLS	40	693	+	32.9	128.6	2.2e-30	Stenotrophomonas acidaminiphila
IND-1 Final Effluent	scaffold_58	AAA26793	oleC	ARGs	MLS	42523	43164	+	29.7	99.4	9.6e-20	Pedobacter sp. PACM 27299
IND-1 Final Effluent	scaffold_6015	AAA26793	oleC	ARGs	MLS	1998	2663	+	40.8	147.1	2.5e-35	Thauera sp. MZ1T
IND-1 Final Effluent	scaffold_6212	AAA26793	oleC	ARGs	MLS	1783	2436	+	35.6	145.6	7.2e-35	Alicycliphilus denitrificans
IND-1 Final Effluent	scaffold_71659	AAA26793	oleC	ARGs	MLS	97	606	+	24.7	67.8	4.1e-12	undefined
IND-1 Final Effluent	scaffold_7245	AAA26793	oleC	ARGs	MLS	1615	2259	+	30.2	111.7	1.1e-24	Leptospira interrogans
IND-1 Final Effluent	scaffold_725	AAA26793	oleC	ARGs	MLS	3027	3821	+	30.5	97.1	1.7e-19	Thauera sp. MZ1T
IND-1 Final Effluent	scaffold_7319	AAA26793	oleC	ARGs	MLS	1265	2143	+	31.5	142.5	5.5e-34	Paraburkholderia xenovorans
IND-1 Final Effluent	scaffold_80918	AAA26793	oleC	ARGs	MLS	2	559	+	31.2	104	4.7e-23	Cellulophaga algicola
IND-1 Final Effluent	scaffold_8223	AAA26793	oleC	ARGs	MLS	328	930	+	32.3	115.5	6.7e-26	undefined
IND-1 Final Effluent	scaffold_903	AAA26793	oleC	ARGs	MLS	5817	6467	+	31.3	122.5	2.6e-27	Paenibacillus polymyxa
IND-1 Final Effluent	scaffold_9526	AAA26793	oleC	ARGs	MLS	768	1601	+	28.8	104.4	1.4e-22	Methylobacterium nodulans
IND-1 Final Effluent	scaffold_9597	AAA26793	oleC	ARGs	MLS	949	1662	+	23.1	83.2	3.3e-16	Rubrivivax gelatinosus
IND-1 Final Effluent	scaffold_973	AAA26793	oleC	ARGs	MLS	11087	11965	+	28.7	149.8	2.3e-35	Niastella koreensis
IND-1 Final Effluent	scaffold_9730	AAA26793	oleC	ARGs	MLS	1148	1903	+	33.7	156.4	3.1e-38	undefined
IND-1 Final Effluent	scaffold_98949	AAA26793	oleC	ARGs	MLS	6	488	+	34	73.6	6e-14	Burkholderia territorii
IND-2 Influent	scaffold_1002	AAA26793	oleC	ARGs	MLS	4511	5161	+	30.4	114	8.7e-25	Myroides profundi
IND-2 Influent	scaffold_10202	AAA26793	oleC	ARGs	MLS	604	1341	+	27.1	89.4	3.5e-18	Thauera sp. MZ1T
IND-2 Influent	scaffold_10272	AAA26793	oleC	ARGs	MLS	606	1316	+	31.6	107.1	1.6e-23	Aeromonas media
IND-2 Influent	scaffold_105948	AAA26793	oleC	ARGs	MLS	1	417	+	33.8	99	1.1e-21	Solitalea canadensis
IND-2 Influent	scaffold_12	AAA26793	oleC	ARGs	MLS	4154	4825	+	27	95.9	9.6e-19	Sulfurospirillum sp. UCH001
IND-2 Influent	scaffold_1259	AAA26793	oleC	ARGs	MLS	2288	3172	+	31.7	150.6	1.4e-35	Tolumonas auensis
IND-2 Influent	scaffold_127972	AAA26793	oleC	ARGs	MLS	2	382	+	30.4	75.5	1.2e-14	undefined
IND-2 Influent	scaffold_14330	AAA26793	oleC	ARGs	MLS	859	1314	+	34	101.3	7.2e-22	Aeromonas veronii
IND-2 Influent	scaffold_1504	AAA26793	oleC	ARGs	MLS	616	1248	+	25.4	80.1	1.2e-14	Prevotella intermedia
IND-2 Influent	scaffold_16230	AAA26793	oleC	ARGs	MLS	371	1018	+	34.7	123.2	1.6e-28	Burkholderia sp. CCGE1001
IND-2 Influent	scaffold_16587	AAA26793	oleC	ARGs	MLS	651	1196	+	27.1	73.9	1.1e-13	Sulfurospirillum cavolei
IND-2 Influent	scaffold_16693	AAA26793	oleC	ARGs	MLS	629	1192	+	28.2	90.1	1.5e-18	undefined
IND-2 Influent	scaffold_1722	AAA26793	oleC	ARGs	MLS	4847	5515	+	35.9	145.2	1.9e-34	Tolumonas auensis
IND-2 Influent	scaffold_174	AAA26793	oleC	ARGs	MLS	6979	7626	+	28.3	65.9	4.9e-10	Pedobacter cryoconitis
IND-2 Influent	scaffold_17933	AAA26793	oleC	ARGs	MLS	71	808	+	26.4	93.6	1.3e-19	Serratia sp. AS12
IND-2 Influent	scaffold_18135	AAA26793	oleC	ARGs	MLS	13	927	+	32.1	146.7	1.3e-35	undefined
IND-2 Influent	scaffold_20253	AAA26793	oleC	ARGs	MLS	110	754	+	29.3	109	2.8e-24	Mannheimia sp. USDA-ARS-USMARC-1261
IND-2 Influent	scaffold_2093	AAA26793	oleC	ARGs	MLS	1444	2088	+	27.9	107.8	3.4e-23	Gallibacterium anatis
IND-2 Influent	scaffold_21109	AAA26793	oleC	ARGs	MLS	431	970	+	31.7	90.1	1.3e-18	Thauera sp. MZ1T
IND-2 Influent	scaffold_2507	AAA26793	oleC	ARGs	MLS	167	805	+	40.7	172.2	1.1e-42	Tolumonas auensis
IND-2 Influent	scaffold_258	AAA26793	oleC	ARGs	MLS	5921	6430	+	31.6	90.9	1.2e-17	Prevotella fusca
IND-2 Influent	scaffold_259	AAA26793	oleC	ARGs	MLS	9041	9685	+	27.9	104.8	1.7e-21	Parabacteroides distasonis
IND-2 Influent	scaffold_30150	AAA26793	oleC	ARGs	MLS	7	471	+	31.6	92.8	1.6e-19	Kangiella geojedonensis
IND-2 Influent	scaffold_30559	AAA26793	oleC	ARGs	MLS	10	537	+	33.5	107.1	8.2e-24	Aeromonas media
IND-2 Influent	scaffold_327	AAA26793	oleC	ARGs	MLS	5405	6043	+	40.7	173.3	1.7e-42	Tolumonas auensis
IND-2 Influent	scaffold_3299	AAA26793	oleC	ARGs	MLS	2296	2958	+	34.2	147.5	3.5e-35	Bacteroides fragilis
IND-2 Influent	scaffold_3319	AAA26793	oleC	ARGs	MLS	141	806	+	29.7	120.2	4e-27	Thermoanaerobacterium xylanolyticum
IND-2 Influent	scaffold_33786	AAA26793	oleC	ARGs	MLS	248	775	+	27.9	76.3	1.5e-14	Sulfurospirillum deleyianum
IND-2 Influent	scaffold_34	AAA26793	oleC	ARGs	MLS	67573	68226	+	32	101.3	5e-20	Sulfurospirillum sp. UCH001
IND-2 Influent	scaffold_35501	AAA26793	oleC	ARGs	MLS	79	726	+	31.2	94	6.6e-20	Achromobacter xylosoxidans
IND-2 Influent	scaffold_36	AAA26793	oleC	ARGs	MLS	5259	5918	+	36.7	153.7	2.9e-36	Nonlabens dokdonensis
IND-2 Influent	scaffold_37692	AAA26793	oleC	ARGs	MLS	259	717	+	31	62	2.7e-10	undefined
IND-2 Influent	scaffold_38880	AAA26793	oleC	ARGs	MLS	113	715	+	35.3	139.4	1.3e-33	Bifidobacterium breve
IND-2 Influent	scaffold_3963	AAA26793	oleC	ARGs	MLS	2460	3104	+	31.6	117.1	4.4e-26	undefined
IND-2 Influent	scaffold_3975	AAA26793	oleC	ARGs	MLS	150	821	+	38.8	171.4	1.3e-42	Burkholderia lata
IND-2 Influent	scaffold_437	AAA26793	oleC	ARGs	MLS	1781	2431	+	33.6	118.2	5.8e-26	Tolumonas auensis
IND-2 Influent	scaffold_4410	AAA26793	oleC	ARGs	MLS	2277	2921	+	28.4	112.8	5.3e-25	Marinobacter sp. Hb8
IND-2 Influent	scaffold_45289	AAA26793	oleC	ARGs	MLS	5	559	+	32.4	87	7e-18	Tolumonas auensis
IND-2 Influent	scaffold_455	AAA26793	oleC	ARGs	MLS	15275	15934	+	30	117.1	1.8e-25	Prevotella dentalis
IND-2 Influent	scaffold_45738	AAA26793	oleC	ARGs	MLS	18	653	+	35.7	133.7	6.5e-32	Acinetobacter oleivorans
IND-2 Influent	scaffold_4839	AAA26793	oleC	ARGs	MLS	182	886	+	25.1	79.3	1.2e-14	Prevotella dentalis
IND-2 Influent	scaffold_494	AAA26793	oleC	ARGs	MLS	11524	12177	+	37.4	152.1	3.3e-36	Prevotella dentalis
IND-2 Influent	scaffold_5227	AAA26793	oleC	ARGs	MLS	558	1175	+	30.4	93.6	3e-19	Cutibacterium avidum
IND-2 Influent	scaffold_5559	AAA26793	oleC	ARGs	MLS	585	1247	+	31.1	122.1	1.2e-27	Arcobacter sp. L
IND-2 Influent	scaffold_5643	AAA26793	oleC	ARGs	MLS	62	712	+	26.5	81.3	1.4e-15	Tolumonas auensis
IND-2 Influent	scaffold_610	AAA26793	oleC	ARGs	MLS	319	978	+	30.9	119.8	1.6e-26	Prevotella dentalis
IND-2 Influent	scaffold_631	AAA26793	oleC	ARGs	MLS	10705	11340	+	34.7	146	3.6e-34	Geobacter daltonii
IND-2 Influent	scaffold_63344	AAA26793	oleC	ARGs	MLS	3	506	+	31.5	92	1.8e-19	undefined
IND-2 Influent	scaffold_64940	AAA26793	oleC	ARGs	MLS	3	458	+	31.2	68.6	2.1e-12	undefined
IND-2 Influent	scaffold_6683	AAA26793	oleC	ARGs	MLS	1504	2175	+	27	94.7	1.1e-19	Sulfurospirillum cavolei
IND-2 Influent	scaffold_6838	AAA26793	oleC	ARGs	MLS	1646	2296	+	32.4	123.2	3.5e-28	Paraburkholderia caribensis
IND-2 Influent	scaffold_6951	AAA26793	oleC	ARGs	MLS	1285	1935	+	30	118.6	7e-27	Paludibacter propionicigenes
IND-2 Influent	scaffold_745	AAA26793	oleC	ARGs	MLS	2855	3514	+	29.1	116.3	1.6e-25	Prevotella fusca
IND-2 Influent	scaffold_757	AAA26793	oleC	ARGs	MLS	4784	5425	+	32.2	122.5	2.2e-27	Arcobacter butzleri
IND-2 Influent	scaffold_761	AAA26793	oleC	ARGs	MLS	5723	6217	+	34.9	99.4	1.9e-20	Bacteroides dorei
IND-2 Influent	scaffold_8018	AAA26793	oleC	ARGs	MLS	453	1112	+	28.2	111.3	1e-24	Pontibacter korlensis
IND-2 Influent	scaffold_8127	AAA26793	oleC	ARGs	MLS	1099	1761	+	36	157.9	9.4e-39	undefined
IND-2 Influent	scaffold_8134	AAA26793	oleC	ARGs	MLS	374	1042	+	33	132.1	5.5e-31	Tolumonas auensis
IND-2 Influent	scaffold_8139	AAA26793	oleC	ARGs	MLS	374	1135	+	31.2	132.9	3.2e-31	Parvibaculum lavamentivorans
IND-2 Influent	scaffold_825	AAA26793	oleC	ARGs	MLS	3126	3782	+	41.4	162.2	2.4e-39	Rhizobium etli
IND-2 Influent	scaffold_9103	AAA26793	oleC	ARGs	MLS	1	426	+	40.1	114.8	8.4e-26	Paenibacillus naphthalenovorans
IND-2 Influent	scaffold_9156	AAA26793	oleC	ARGs	MLS	643	1329	+	29.5	92.8	3.4e-19	Thauera sp. MZ1T
IND-2 Influent	scaffold_919	AAA26793	oleC	ARGs	MLS	2293	2952	+	31.4	116.7	1.1e-25	Sulfurospirillum sp. UCH001
CHE-2 Final Effluent	scaffold_107006	AAA26793	oleC	ARGs	MLS	13	462	+	43.4	120.9	3.1e-28	Bradyrhizobium diazoefficiens
CHE-2 Final Effluent	scaffold_1075	AAA26793	oleC	ARGs	MLS	8617	9246	+	29	109.4	1.9e-23	Polynucleobacter asymbioticus
CHE-2 Final Effluent	scaffold_11704	AAA26793	oleC	ARGs	MLS	3	398	+	31.6	65.5	5.7e-11	undefined
CHE-2 Final Effluent	scaffold_1190	AAA26793	oleC	ARGs	MLS	4639	5400	+	22.7	73.6	7.5e-13	Fusobacterium hwasookii
CHE-2 Final Effluent	scaffold_1224	AAA26793	oleC	ARGs	MLS	2893	3603	+	27.4	91.7	2.6e-18	Hydrogenophaga sp. LPB0072
CHE-2 Final Effluent	scaffold_12488	AAA26793	oleC	ARGs	MLS	1009	1620	+	31.9	120.2	1.9e-27	Planococcus maritimus
CHE-2 Final Effluent	scaffold_1254	AAA26793	oleC	ARGs	MLS	4251	4862	+	26.7	90.1	7.7e-18	Advenella kashmirensis
CHE-2 Final Effluent	scaffold_1266	AAA26793	oleC	ARGs	MLS	3747	4589	+	30.7	146	1.1e-34	Arcobacter nitrofigilis
CHE-2 Final Effluent	scaffold_13095	AAA26793	oleC	ARGs	MLS	297	1187	+	31.1	149.1	3.7e-36	Brevundimonas naejangsanensis
CHE-2 Final Effluent	scaffold_131280	AAA26793	oleC	ARGs	MLS	10	411	+	29.1	50.1	5.9e-07	undefined
CHE-2 Final Effluent	scaffold_131392	AAA26793	oleC	ARGs	MLS	10	411	+	29.1	50.8	3.5e-07	Achromobacter
CHE-2 Final Effluent	scaffold_13773	AAA26793	oleC	ARGs	MLS	316	993	+	29.3	116.3	2.6e-26	Cyanobacterium aponinum
CHE-2 Final Effluent	scaffold_14513	AAA26793	oleC	ARGs	MLS	521	1231	+	36.8	144.4	1.1e-34	Ramlibacter tataouinensis
CHE-2 Final Effluent	scaffold_147	AAA26793	oleC	ARGs	MLS	13681	14280	+	24.6	89.7	4e-17	Rufibacter sp. DG15C
CHE-2 Final Effluent	scaffold_1548	AAA26793	oleC	ARGs	MLS	227	916	+	33.5	91.3	3e-18	Cupriavidus sp. USMAA2-4
CHE-2 Final Effluent	scaffold_1620	AAA26793	oleC	ARGs	MLS	393	1307	+	31.8	178.3	2.1e-44	Bacillus amyloliquefaciens
CHE-2 Final Effluent	scaffold_1741	AAA26793	oleC	ARGs	MLS	4356	5003	+	37.6	141	3.1e-33	Pseudomonas fluorescens
CHE-2 Final Effluent	scaffold_17415	AAA26793	oleC	ARGs	MLS	10	552	+	35	109	3.6e-24	Desulfotomaculum gibsoniae
CHE-2 Final Effluent	scaffold_175	AAA26793	oleC	ARGs	MLS	14149	14808	+	29.1	102.8	3.4e-21	Arsenophonus symbiont of Lipoptena fortisetosa
CHE-2 Final Effluent	scaffold_17755	AAA26793	oleC	ARGs	MLS	48	725	+	29.7	93.2	2e-19	undefined
CHE-2 Final Effluent	scaffold_1873	AAA26793	oleC	ARGs	MLS	3	839	+	31.8	147.9	2.7e-35	Collimonas arenae
CHE-2 Final Effluent	scaffold_18837	AAA26793	oleC	ARGs	MLS	78	698	+	23.3	76.6	1.9e-14	undefined
CHE-2 Final Effluent	scaffold_192	AAA26793	oleC	ARGs	MLS	13716	14426	+	22.8	80.1	2.3e-14	Rubrivivax gelatinosus
CHE-2 Final Effluent	scaffold_197	AAA26793	oleC	ARGs	MLS	20842	21501	+	30	109	7e-23	Alteromonas stellipolaris
CHE-2 Final Effluent	scaffold_20505	AAA26793	oleC	ARGs	MLS	233	853	+	27.3	63.9	1.2e-10	Leptothrix cholodnii
CHE-2 Final Effluent	scaffold_23075	AAA26793	oleC	ARGs	MLS	13	678	+	44.6	197.6	6.4e-51	Desulfovibrio africanus
CHE-2 Final Effluent	scaffold_23709	AAA26793	oleC	ARGs	MLS	403	1065	+	32.3	127.9	6.2e-30	undefined
CHE-2 Final Effluent	scaffold_26101	AAA26793	oleC	ARGs	MLS	20	904	+	29	135.2	3.7e-32	Sneathia amnii
CHE-2 Final Effluent	scaffold_26376	AAA26793	oleC	ARGs	MLS	91	954	+	32	159.1	2.3e-39	Bifidobacterium kashiwanohense
CHE-2 Final Effluent	scaffold_26592	AAA26793	oleC	ARGs	MLS	209	1021	+	35.9	150.6	8.3e-37	Brevundimonas sp. DS20
CHE-2 Final Effluent	scaffold_28686	AAA26793	oleC	ARGs	MLS	429	1013	+	31.8	99.4	2.1e-21	Rhizobium leguminosarum
CHE-2 Final Effluent	scaffold_2872	AAA26793	oleC	ARGs	MLS	2613	3461	+	31.5	151	2.3e-36	Pseudoalteromonas luteoviolacea
CHE-2 Final Effluent	scaffold_3143	AAA26793	oleC	ARGs	MLS	3960	4634	+	33	117.5	4.1e-26	Citrobacter freundii
CHE-2 Final Effluent	scaffold_31794	AAA26793	oleC	ARGs	MLS	3	491	+	36.2	104.8	4.7e-23	undefined
CHE-2 Final Effluent	scaffold_339	AAA26793	oleC	ARGs	MLS	8966	9640	+	33	132.9	2.1e-30	Vibrio mimicus
CHE-2 Final Effluent	scaffold_34568	AAA26793	oleC	ARGs	MLS	236	874	+	41.9	172.2	2.3e-43	undefined
CHE-2 Final Effluent	scaffold_35660	AAA26793	oleC	ARGs	MLS	13	585	+	33	105.9	2e-23	Pseudomonas sp. StFLB209
CHE-2 Final Effluent	scaffold_3925	AAA26793	oleC	ARGs	MLS	1944	2576	+	28.9	87	3.5e-17	undefined
CHE-2 Final Effluent	scaffold_41781	AAA26793	oleC	ARGs	MLS	2	808	+	29.7	133.7	8e-32	Janthinobacterium agaricidamnosum
CHE-2 Final Effluent	scaffold_42820	AAA26793	oleC	ARGs	MLS	5	598	+	31	108.6	2.7e-24	undefined
CHE-2 Final Effluent	scaffold_4383	AAA26793	oleC	ARGs	MLS	1172	1831	+	29.5	115.9	6.5e-26	Flavobacterium indicum
CHE-2 Final Effluent	scaffold_4728	AAA26793	oleC	ARGs	MLS	920	1858	+	33.2	184.1	1.9e-46	undefined
CHE-2 Final Effluent	scaffold_4917	AAA26793	oleC	ARGs	MLS	2151	2819	+	34.1	140.6	2.3e-33	Geminocystis sp. NIES-3708
CHE-2 Final Effluent	scaffold_5017	AAA26793	oleC	ARGs	MLS	1652	2287	+	31.5	84.7	1.5e-16	Streptomyces globisporus
CHE-2 Final Effluent	scaffold_5584	AAA26793	oleC	ARGs	MLS	963	1847	+	30.4	146.7	3e-35	Serratia marcescens
CHE-2 Final Effluent	scaffold_5609	AAA26793	oleC	ARGs	MLS	537	1148	+	33.5	114.8	1.3e-25	Pandoraea norimbergensis
CHE-2 Final Effluent	scaffold_564	AAA26793	oleC	ARGs	MLS	657	1565	+	34.8	183.7	8.4e-46	Bradyrhizobium sp. BTAi1
CHE-2 Final Effluent	scaffold_607	AAA26793	oleC	ARGs	MLS	3199	4041	+	31.4	149.4	1.6e-35	Shewanella piezotolerans
CHE-2 Final Effluent	scaffold_618	AAA26793	oleC	ARGs	MLS	3591	4250	+	29.1	103.2	2.3e-21	Paenibacillus yonginensis
CHE-2 Final Effluent	scaffold_61995	AAA26793	oleC	ARGs	MLS	130	636	+	39.2	124.4	3.8e-29	Rummeliibacillus stabekisii
CHE-2 Final Effluent	scaffold_7	AAA26793	oleC	ARGs	MLS	48297	48962	+	31.1	115.9	2.5e-24	Sphingomonas sanxanigenens
CHE-2 Final Effluent	scaffold_7111	AAA26793	oleC	ARGs	MLS	646	1323	+	32.3	118.2	9.9e-27	Vibrio anguillarum
CHE-2 Final Effluent	scaffold_730	AAA26793	oleC	ARGs	MLS	3949	4617	+	32.3	122.1	2.4e-27	Yersinia rohdei
CHE-2 Final Effluent	scaffold_7527	AAA26793	oleC	ARGs	MLS	438	1091	+	32.4	91.7	9.6e-19	'Deinococcus soli' Cha et al. 2014
CHE-2 Final Effluent	scaffold_7887	AAA26793	oleC	ARGs	MLS	1185	1934	+	27	89	6.1e-18	Mycoplasma hominis
CHE-2 Final Effluent	scaffold_8579	AAA26793	oleC	ARGs	MLS	1133	1726	+	35.4	114.4	1.3e-25	undefined
CHE-2 Final Effluent	scaffold_88760	AAA26793	oleC	ARGs	MLS	3	491	+	38.3	123.2	6.9e-29	Cronobacter turicensis
CHE-2 Final Effluent	scaffold_904	AAA26793	oleC	ARGs	MLS	892	1539	+	26.8	76.3	1.5e-13	Bacillus atrophaeus
CHE-2 Final Effluent	scaffold_93462	AAA26793	oleC	ARGs	MLS	8	502	+	30.1	81.6	2.2e-16	undefined
CHE-2 Final Effluent	scaffold_99156	AAA26793	oleC	ARGs	MLS	3	443	+	28.6	77.4	4.1e-15	Akkermansia glycaniphila
CHE-2 Final Effluent	scaffold_997	AAA26793	oleC	ARGs	MLS	1410	1976	+	24	80.5	6.8e-15	Xanthomonas sacchari
SWE-1 Final Effluent	scaffold_1042	AAA26793	oleC	ARGs	MLS	7943	8632	+	30.4	100.9	6.9e-21	Limnohabitans sp. 63ED37-2
SWE-1 Final Effluent	scaffold_10606	AAA26793	oleC	ARGs	MLS	301	948	+	31.8	98.6	7.6e-21	Variovorax paradoxus
SWE-1 Final Effluent	scaffold_108539	AAA26793	oleC	ARGs	MLS	7	420	+	31.9	60.1	6.3e-10	Haloarcula marismortui
SWE-1 Final Effluent	scaffold_11257	AAA26793	oleC	ARGs	MLS	34	735	+	33.8	102.8	3.9e-22	Granulicella tundricola
SWE-1 Final Effluent	scaffold_11474	AAA26793	oleC	ARGs	MLS	1173	1826	+	37.7	141	1.3e-33	Verminephrobacter eiseniae
SWE-1 Final Effluent	scaffold_11620	AAA26793	oleC	ARGs	MLS	777	1463	+	27.9	86.7	2.8e-17	Bordetella pertussis
SWE-1 Final Effluent	scaffold_1215	AAA26793	oleC	ARGs	MLS	7820	8473	+	33.8	108.6	3e-23	Alicycliphilus denitrificans
SWE-1 Final Effluent	scaffold_13016	AAA26793	oleC	ARGs	MLS	662	1339	+	31.4	113.6	2e-25	Gammaproteobacteria bacterium TR3.2
SWE-1 Final Effluent	scaffold_1333	AAA26793	oleC	ARGs	MLS	1140	1736	+	24.8	89	4.2e-17	Yersinia rohdei
SWE-1 Final Effluent	scaffold_13481	AAA26793	oleC	ARGs	MLS	533	1360	+	33.2	144.8	7.9e-35	Acidovorax sp. RAC01
SWE-1 Final Effluent	scaffold_1463	AAA26793	oleC	ARGs	MLS	6044	6703	+	29.5	114.4	4.8e-25	Flavobacterium gilvum
SWE-1 Final Effluent	scaffold_175	AAA26793	oleC	ARGs	MLS	31433	32326	+	31.4	151.8	1.4e-35	Pseudomonas syringae
SWE-1 Final Effluent	scaffold_18139	AAA26793	oleC	ARGs	MLS	261	905	+	38.8	164.5	8e-41	Shewanella pealeana
SWE-1 Final Effluent	scaffold_1971	AAA26793	oleC	ARGs	MLS	415	1272	+	29.9	137.9	3.3e-32	Chromobacteriaceae
SWE-1 Final Effluent	scaffold_2122	AAA26793	oleC	ARGs	MLS	3310	3969	+	30	109	2.4e-23	Bacillus pumilus
SWE-1 Final Effluent	scaffold_2136	AAA26793	oleC	ARGs	MLS	2262	2918	+	26.9	94	5.3e-19	Limnohabitans sp. 63ED37-2
SWE-1 Final Effluent	scaffold_2257	AAA26793	oleC	ARGs	MLS	2523	3386	+	31.3	143.3	1.1e-33	Limnohabitans sp. 63ED37-2
SWE-1 Final Effluent	scaffold_24155	AAA26793	oleC	ARGs	MLS	816	1265	+	37.6	104.8	6.2e-23	Histophilus somni
SWE-1 Final Effluent	scaffold_245	AAA26793	oleC	ARGs	MLS	15284	15952	+	29.6	106.7	4e-22	Halotalea alkalilenta
SWE-1 Final Effluent	scaffold_24948	AAA26793	oleC	ARGs	MLS	281	862	+	24.9	78.6	4.7e-15	undefined
SWE-1 Final Effluent	scaffold_25485	AAA26793	oleC	ARGs	MLS	231	911	+	30.3	94.7	6.2e-20	Pandoraea sputorum
SWE-1 Final Effluent	scaffold_262	AAA26793	oleC	ARGs	MLS	14856	15488	+	35.6	143.3	2.9e-33	Polaribacter vadi
SWE-1 Final Effluent	scaffold_29525	AAA26793	oleC	ARGs	MLS	450	1076	+	28.3	72	5.1e-13	undefined
SWE-1 Final Effluent	scaffold_30262	AAA26793	oleC	ARGs	MLS	206	1081	+	27.9	115.5	3e-26	Bacillus subtilis
SWE-1 Final Effluent	scaffold_3104	AAA26793	oleC	ARGs	MLS	3308	3940	+	28.3	73.2	7.6e-13	Limnohabitans sp. 63ED37-2
SWE-1 Final Effluent	scaffold_31141	AAA26793	oleC	ARGs	MLS	242	916	+	30.5	87.4	8.7e-18	Acidovorax avenae
SWE-1 Final Effluent	scaffold_33047	AAA26793	oleC	ARGs	MLS	532	1026	+	33.1	73.9	9.6e-14	Limnohabitans sp. 63ED37-2
SWE-1 Final Effluent	scaffold_34500	AAA26793	oleC	ARGs	MLS	61	708	+	38	167.9	4.7e-42	Variovorax paradoxus
SWE-1 Final Effluent	scaffold_35058	AAA26793	oleC	ARGs	MLS	71	466	+	31.5	79.3	2.2e-15	undefined
SWE-1 Final Effluent	scaffold_3529	AAA26793	oleC	ARGs	MLS	946	1632	+	30.4	99	1.2e-20	Limnohabitans sp. 63ED37-2
SWE-1 Final Effluent	scaffold_355	AAA26793	oleC	ARGs	MLS	17956	18600	+	37.9	162.2	5e-39	Clostridium acetobutylicum
SWE-1 Final Effluent	scaffold_35512	AAA26793	oleC	ARGs	MLS	395	967	+	39.8	152.5	2e-37	Actinoplanes sp. N902-109
SWE-1 Final Effluent	scaffold_362	AAA26793	oleC	ARGs	MLS	17857	18468	+	34	132.1	5.5e-30	undefined
SWE-1 Final Effluent	scaffold_367	AAA26793	oleC	ARGs	MLS	22596	23216	+	37	151.8	1.4e-35	Flavobacterium psychrophilum
SWE-1 Final Effluent	scaffold_37821	AAA26793	oleC	ARGs	MLS	485	901	+	31.3	77.4	7.9e-15	Campylobacter concisus
SWE-1 Final Effluent	scaffold_45450	AAA26793	oleC	ARGs	MLS	546	1064	+	33.2	127.9	7.8e-30	Grimontia hollisae
SWE-1 Final Effluent	scaffold_49719	AAA26793	oleC	ARGs	MLS	36	539	+	35.5	97.4	6.1e-21	undefined
SWE-1 Final Effluent	scaffold_5018	AAA26793	oleC	ARGs	MLS	139	798	+	32.7	119.4	6.8e-27	Ralstonia pickettii
SWE-1 Final Effluent	scaffold_514	AAA26793	oleC	ARGs	MLS	3323	4018	+	26.3	88.2	1.3e-16	Helicobacter pylori
SWE-1 Final Effluent	scaffold_54930	AAA26793	oleC	ARGs	MLS	207	722	+	26.8	80.5	7.2e-16	undefined
SWE-1 Final Effluent	scaffold_5703	AAA26793	oleC	ARGs	MLS	6	503	+	29.5	75.5	1e-13	Synechococcus sp. PCC 6312
SWE-1 Final Effluent	scaffold_6089	AAA26793	oleC	ARGs	MLS	618	1331	+	26.8	90.5	3e-18	Acidovorax sp. RAC01
SWE-1 Final Effluent	scaffold_67	AAA26793	oleC	ARGs	MLS	50556	51404	+	31.1	169.9	1e-40	Dactylococcopsis salina
SWE-1 Final Effluent	scaffold_6731	AAA26793	oleC	ARGs	MLS	451	1113	+	30.2	90.9	2.1e-18	Corynebacterium casei
SWE-1 Final Effluent	scaffold_6744	AAA26793	oleC	ARGs	MLS	715	1392	+	33.2	117.1	3.2e-26	Polaromonas sp. JS666
SWE-1 Final Effluent	scaffold_6794	AAA26793	oleC	ARGs	MLS	253	864	+	30.8	93.6	3.3e-19	Limnohabitans sp. 63ED37-2
SWE-1 Final Effluent	scaffold_69444	AAA26793	oleC	ARGs	MLS	12	557	+	27.9	91.7	2.6e-19	undefined
SWE-1 Final Effluent	scaffold_80279	AAA26793	oleC	ARGs	MLS	26	553	+	36	110.2	6.5e-25	Corynebacteriales
SWE-1 Final Effluent	scaffold_83057	AAA26793	oleC	ARGs	MLS	4	504	+	28.9	84.3	3.7e-17	undefined
SWE-1 Final Effluent	scaffold_87016	AAA26793	oleC	ARGs	MLS	7	489	+	39.3	117.1	5e-27	beta proteobacterium CB
SWE-1 Final Effluent	scaffold_89820	AAA26793	oleC	ARGs	MLS	3	485	+	30.9	75.1	2.1e-14	Limnohabitans sp. 63ED37-2
SWE-1 Final Effluent	scaffold_9171	AAA26793	oleC	ARGs	MLS	1245	1889	+	30.7	113.6	2.5e-25	Flavobacterium johnsoniae
SWE-2 Influent	scaffold_0	AAA26793	oleC	ARGs	MLS	76456	77118	+	29	118.6	2.9e-25	Lactococcus piscium
SWE-2 Influent	scaffold_10553	AAA26793	oleC	ARGs	MLS	1099	1674	+	26.9	84.3	1.3e-16	Candidatus Arthromitus sp. SFB-mouse-NL
SWE-2 Influent	scaffold_108029	AAA26793	oleC	ARGs	MLS	9	473	+	29.3	67.8	3.2e-12	undefined
SWE-2 Influent	scaffold_111319	AAA26793	oleC	ARGs	MLS	3	464	+	35.7	102.8	8.7e-23	Sulfurospirillum sp. UCH001
SWE-2 Influent	scaffold_1126	AAA26793	oleC	ARGs	MLS	2999	3736	+	26	90.9	4.9e-18	[Eubacterium] rectale
SWE-2 Influent	scaffold_115022	AAA26793	oleC	ARGs	MLS	11	430	+	31.1	83.2	7.1e-17	Lactococcus lactis
SWE-2 Influent	scaffold_1167	AAA26793	oleC	ARGs	MLS	3666	4337	+	35.6	155.2	2.1e-37	Bacteroides cellulosilyticus
SWE-2 Influent	scaffold_1186	AAA26793	oleC	ARGs	MLS	2031	2672	+	32.7	121.7	4.4e-27	Arcobacter sp. L
SWE-2 Influent	scaffold_1243	AAA26793	oleC	ARGs	MLS	200	871	+	34.8	149.1	1.4e-35	Streptococcus infantarius
SWE-2 Influent	scaffold_12736	AAA26793	oleC	ARGs	MLS	573	1211	+	27.4	101.7	7.2e-22	Anoxybacillus flavithermus
SWE-2 Influent	scaffold_13062	AAA26793	oleC	ARGs	MLS	767	1390	+	25.9	87.8	1.1e-17	Streptococcus suis
SWE-2 Influent	scaffold_133	AAA26793	oleC	ARGs	MLS	2180	2827	+	28.1	90.1	4.4e-17	Lactococcus piscium
SWE-2 Influent	scaffold_14	AAA26793	oleC	ARGs	MLS	5294	6139	+	28.6	121.7	1.4e-26	Lactococcus piscium
SWE-2 Influent	scaffold_153	AAA26793	oleC	ARGs	MLS	379	1011	+	29.2	76.3	2.8e-13	Acidovorax sp. KKS102
SWE-2 Influent	scaffold_16547	AAA26793	oleC	ARGs	MLS	648	1358	+	32.1	115.2	5.3e-26	Aeromonas media
SWE-2 Influent	scaffold_172	AAA26793	oleC	ARGs	MLS	873	1721	+	30.8	142.5	3e-33	Moraxella osloensis
SWE-2 Influent	scaffold_18181	AAA26793	oleC	ARGs	MLS	356	988	+	30	99	3.7e-21	Castellaniella defragrans
SWE-2 Influent	scaffold_1908	AAA26793	oleC	ARGs	MLS	4239	4871	+	29.2	77	5.6e-14	Acidovorax sp. KKS102
SWE-2 Influent	scaffold_19442	AAA26793	oleC	ARGs	MLS	538	1200	+	29.9	125.6	3.6e-29	Ignavibacterium album
SWE-2 Influent	scaffold_2089	AAA26793	oleC	ARGs	MLS	3628	4140	+	25.6	61.2	3e-09	Streptococcus suis
SWE-2 Influent	scaffold_21129	AAA26793	oleC	ARGs	MLS	812	1255	+	35.1	90.1	1.6e-18	Acidovorax sp. RAC01
SWE-2 Influent	scaffold_21363	AAA26793	oleC	ARGs	MLS	390	995	+	32.2	99.8	2e-21	Streptococcus suis
SWE-2 Influent	scaffold_2265	AAA26793	oleC	ARGs	MLS	5580	6248	+	31.8	115.5	2e-25	Lactococcus piscium
SWE-2 Influent	scaffold_23720	AAA26793	oleC	ARGs	MLS	51	683	+	32.1	117.5	8.6e-27	Clostridium carboxidivorans
SWE-2 Influent	scaffold_24029	AAA26793	oleC	ARGs	MLS	495	1154	+	38.5	163.3	1.4e-40	Aeromonas hydrophila
SWE-2 Influent	scaffold_25755	AAA26793	oleC	ARGs	MLS	17	613	+	37.8	131.3	5.5e-31	Acidovorax sp. KKS102
SWE-2 Influent	scaffold_26	AAA26793	oleC	ARGs	MLS	7954	8613	+	28.2	111.3	1.5e-23	Prevotella denticola
SWE-2 Influent	scaffold_26240	AAA26793	oleC	ARGs	MLS	189	836	+	31	95.5	3.3e-20	Pseudomonas sp. URMO17WK12:I11
SWE-2 Influent	scaffold_27	AAA26793	oleC	ARGs	MLS	1819	2481	+	30.3	122.1	8.8e-27	Arcobacter sp. L
SWE-2 Influent	scaffold_2736	AAA26793	oleC	ARGs	MLS	154	1059	+	30.2	160.2	4.1e-39	Pseudopropionibacterium propionicum
SWE-2 Influent	scaffold_28179	AAA26793	oleC	ARGs	MLS	38	679	+	35.3	134.4	6.2e-32	undefined
SWE-2 Influent	scaffold_29121	AAA26793	oleC	ARGs	MLS	55	582	+	29.6	70.5	1.1e-12	Vibrio furnissii
SWE-2 Influent	scaffold_29287	AAA26793	oleC	ARGs	MLS	161	1027	+	32.2	149.4	1.8e-36	Thioalkalivibrio nitratireducens
SWE-2 Influent	scaffold_29657	AAA26793	oleC	ARGs	MLS	5	544	+	24.4	70.1	1.4e-12	Delftia acidovorans
SWE-2 Influent	scaffold_29680	AAA26793	oleC	ARGs	MLS	395	1030	+	26	72.8	2.1e-13	Legionella longbeachae
SWE-2 Influent	scaffold_2983	AAA26793	oleC	ARGs	MLS	219	878	+	28.5	91.3	2.2e-18	Acidovorax sp. KKS102
SWE-2 Influent	scaffold_30823	AAA26793	oleC	ARGs	MLS	241	1005	+	27.1	80.9	7.7e-16	Acidovorax sp. KKS102
SWE-2 Influent	scaffold_32882	AAA26793	oleC	ARGs	MLS	12	659	+	26.7	90.5	9.3e-19	Enterobacter cloacae
SWE-2 Influent	scaffold_33385	AAA26793	oleC	ARGs	MLS	70	687	+	26.5	61.2	6e-10	Bordetella flabilis
SWE-2 Influent	scaffold_36969	AAA26793	oleC	ARGs	MLS	233	859	+	30.6	118.6	3e-27	Streptococcus suis
SWE-2 Influent	scaffold_3749	AAA26793	oleC	ARGs	MLS	179	859	+	23.5	63.5	4.4e-10	Arcobacter sp. L
SWE-2 Influent	scaffold_38947	AAA26793	oleC	ARGs	MLS	159	785	+	34.3	141.4	4.1e-34	undefined
SWE-2 Influent	scaffold_4095	AAA26793	oleC	ARGs	MLS	2565	3455	+	31.1	147.5	2.4e-35	Acinetobacter johnsonii
SWE-2 Influent	scaffold_42587	AAA26793	oleC	ARGs	MLS	6	482	+	39.6	126.3	1.3e-29	Bacteroides ovatus
SWE-2 Influent	scaffold_45427	AAA26793	oleC	ARGs	MLS	229	792	+	35.8	135.2	2.7e-32	Emticicia oligotrophica
SWE-2 Influent	scaffold_47339	AAA26793	oleC	ARGs	MLS	85	762	+	37.4	155.6	1.9e-38	undefined
SWE-2 Influent	scaffold_48423	AAA26793	oleC	ARGs	MLS	28	531	+	29.8	75.9	1.9e-14	Serratia sp. AS12
SWE-2 Influent	scaffold_4882	AAA26793	oleC	ARGs	MLS	2348	2962	+	31.9	113.6	3.2e-25	undefined
SWE-2 Influent	scaffold_52258	AAA26793	oleC	ARGs	MLS	166	729	+	35.8	135.6	1.9e-32	Emticicia oligotrophica
SWE-2 Influent	scaffold_53492	AAA26793	oleC	ARGs	MLS	19	594	+	35.4	119	1.8e-27	undefined
SWE-2 Influent	scaffold_5422	AAA26793	oleC	ARGs	MLS	1419	2093	+	27.6	83.2	4.4e-16	Serratia sp. AS12
SWE-2 Influent	scaffold_5480	AAA26793	oleC	ARGs	MLS	2	766	+	27.1	82.4	7.4e-16	Acidovorax sp. KKS102
SWE-2 Influent	scaffold_557	AAA26793	oleC	ARGs	MLS	4816	5487	+	27	95.9	2.1e-19	Sulfurospirillum sp. UCH001
SWE-2 Influent	scaffold_5570	AAA26793	oleC	ARGs	MLS	947	1612	+	32.4	127.9	1.5e-29	Sediminicola sp. YIK13
SWE-2 Influent	scaffold_5831	AAA26793	oleC	ARGs	MLS	387	1043	+	30.9	90.1	3.4e-18	Acidovorax sp. KKS102
SWE-2 Influent	scaffold_6082	AAA26793	oleC	ARGs	MLS	491	1177	+	28.7	94.4	1.8e-19	Variovorax paradoxus
SWE-2 Influent	scaffold_6094	AAA26793	oleC	ARGs	MLS	1888	2547	+	28.6	112.5	6.3e-25	Flavobacterium sp. PK15
SWE-2 Influent	scaffold_63628	AAA26793	oleC	ARGs	MLS	170	649	+	27	54.7	3.8e-08	Enterobacter kobei
SWE-2 Influent	scaffold_64	AAA26793	oleC	ARGs	MLS	2581	3228	+	24.2	71.2	1.2e-11	Bacteroides vulgatus
SWE-2 Influent	scaffold_6411	AAA26793	oleC	ARGs	MLS	919	1578	+	29.1	112.1	8.7e-25	Flavobacterium columnare
SWE-2 Influent	scaffold_65198	AAA26793	oleC	ARGs	MLS	115	633	+	34.7	107.5	4.9e-24	Acinetobacter sp. TTH0-4
SWE-2 Influent	scaffold_657	AAA26793	oleC	ARGs	MLS	7989	8411	+	31.5	65.1	3.7e-10	Acidovorax sp. RAC01
SWE-2 Influent	scaffold_69357	AAA26793	oleC	ARGs	MLS	4	615	+	27.9	78.2	3.1e-15	Cupriavidus gilardii
SWE-2 Influent	scaffold_71135	AAA26793	oleC	ARGs	MLS	1	555	+	37.1	133.7	6e-32	undefined
SWE-2 Influent	scaffold_73817	AAA26793	oleC	ARGs	MLS	17	583	+	32.5	94	5.2e-20	Alistipes finegoldii
SWE-2 Influent	scaffold_74535	AAA26793	oleC	ARGs	MLS	34	495	+	31	78.6	2.2e-15	undefined
SWE-2 Influent	scaffold_7611	AAA26793	oleC	ARGs	MLS	574	1203	+	28.6	116.7	2.9e-26	Enterobacter ludwigii
SWE-2 Influent	scaffold_8000	AAA26793	oleC	ARGs	MLS	4	453	+	25.3	60.5	2.4e-09	Capnocytophaga canimorsus
SWE-2 Influent	scaffold_80658	AAA26793	oleC	ARGs	MLS	21	554	+	39.2	134.4	3.3e-32	Aeromonas hydrophila
SWE-2 Influent	scaffold_8082	AAA26793	oleC	ARGs	MLS	1147	1779	+	34.9	147.5	1.5e-35	undefined
SWE-2 Influent	scaffold_8233	AAA26793	oleC	ARGs	MLS	42	626	+	28.8	88.2	1.1e-17	[Eubacterium] rectale
SWE-2 Influent	scaffold_84421	AAA26793	oleC	ARGs	MLS	40	543	+	33.5	110.2	6.5e-25	Marinobacter hydrocarbonoclasticus
SWE-2 Influent	scaffold_8686	AAA26793	oleC	ARGs	MLS	900	1583	+	34.5	139.8	3e-33	Clostridium pasteurianum
SWE-2 Influent	scaffold_8723	AAA26793	oleC	ARGs	MLS	16	531	+	34.9	99	5.8e-21	Delftia acidovorans
SWE-2 Influent	scaffold_87986	AAA26793	oleC	ARGs	MLS	3	473	+	32.1	97.1	5.5e-21	undefined
SWE-2 Influent	scaffold_88637	AAA26793	oleC	ARGs	MLS	6	503	+	25.9	63.2	8.8e-11	Comamonas testosteroni
SWE-2 Influent	scaffold_9341	AAA26793	oleC	ARGs	MLS	706	1374	+	33	132.1	6e-31	Stenotrophomonas acidaminiphila
SWE-2 Influent	scaffold_9434	AAA26793	oleC	ARGs	MLS	2202	2852	+	27.5	84.7	1.7e-16	Acinetobacter johnsonii
SWE-2 Influent	scaffold_9499	AAA26793	oleC	ARGs	MLS	1149	1814	+	30.2	115.9	4.4e-26	Flavobacterium johnsoniae
SWE-2 Influent	scaffold_95	AAA26793	oleC	ARGs	MLS	1632	2285	+	32	101.3	9.4e-21	Sulfurospirillum sp. UCH001
HKG-1 Final Effluent	scaffold_0	AAA26793	oleC	ARGs	MLS	79311	80153	+	30.6	145.6	2.5e-33	Pseudonocardia dioxanivorans
HKG-1 Final Effluent	scaffold_10474	AAA26793	oleC	ARGs	MLS	1088	1582	+	30.4	75.5	5.2e-14	Xanthomonas campestris
HKG-1 Final Effluent	scaffold_1089	AAA26793	oleC	ARGs	MLS	785	1630	+	32.2	161.4	3.1e-39	Ectothiorhodospira sp. BSL-9
HKG-1 Final Effluent	scaffold_11148	AAA26793	oleC	ARGs	MLS	894	1553	+	34.7	91.3	8.9e-19	Bordetella bronchialis
HKG-1 Final Effluent	scaffold_1271	AAA26793	oleC	ARGs	MLS	5270	5959	+	31.7	123.2	8.6e-28	Bradyrhizobium icense
HKG-1 Final Effluent	scaffold_1279	AAA26793	oleC	ARGs	MLS	3326	4189	+	33.9	163.7	6.1e-40	Thioalkalivibrio sulfidiphilus
HKG-1 Final Effluent	scaffold_13193	AAA26793	oleC	ARGs	MLS	787	1419	+	38.2	142.1	4e-34	Sedimenticola thiotaurini
HKG-1 Final Effluent	scaffold_14256	AAA26793	oleC	ARGs	MLS	311	982	+	33.8	141	8.5e-34	Chania multitudinisentens
HKG-1 Final Effluent	scaffold_1465	AAA26793	oleC	ARGs	MLS	2282	3214	+	30.9	148.3	2.3e-35	Desulfitobacterium hafniense
HKG-1 Final Effluent	scaffold_14855	AAA26793	oleC	ARGs	MLS	8	643	+	36.8	126.7	1.6e-29	Verrucomicrobia bacterium L21-Fru-AB
HKG-1 Final Effluent	scaffold_1603	AAA26793	oleC	ARGs	MLS	807	1694	+	34.7	171.4	2.4e-42	Desulfotomaculum gibsoniae
HKG-1 Final Effluent	scaffold_166	AAA26793	oleC	ARGs	MLS	6231	6878	+	28.5	95.9	4.2e-19	Echinicola vietnamensis
HKG-1 Final Effluent	scaffold_16817	AAA26793	oleC	ARGs	MLS	280	1095	+	29.2	100.1	1.5e-21	Streptomyces coelicolor
HKG-1 Final Effluent	scaffold_18335	AAA26793	oleC	ARGs	MLS	341	1006	+	31.8	99.8	1.9e-21	Nocardia brasiliensis
HKG-1 Final Effluent	scaffold_2027	AAA26793	oleC	ARGs	MLS	1918	2775	+	36.1	176.8	5e-44	Streptomyces bingchenggensis
HKG-1 Final Effluent	scaffold_20622	AAA26793	oleC	ARGs	MLS	619	1104	+	36.2	99	3e-21	Serratia marcescens
HKG-1 Final Effluent	scaffold_22683	AAA26793	oleC	ARGs	MLS	3	497	+	34.9	100.5	9.7e-22	Actinoplanes friuliensis
HKG-1 Final Effluent	scaffold_2372	AAA26793	oleC	ARGs	MLS	2321	2944	+	35.5	122.9	7.7e-28	undefined
HKG-1 Final Effluent	scaffold_251	AAA26793	oleC	ARGs	MLS	2699	3376	+	35.2	149.4	2.7e-35	Pandoraea faecigallinarum
HKG-1 Final Effluent	scaffold_2626	AAA26793	oleC	ARGs	MLS	796	1692	+	33.9	168.7	1.1e-41	undefined
HKG-1 Final Effluent	scaffold_2776	AAA26793	oleC	ARGs	MLS	1804	2469	+	29.2	99	1.1e-20	Pseudomonas fulva
HKG-1 Final Effluent	scaffold_27870	AAA26793	oleC	ARGs	MLS	394	921	+	30.5	92.4	2.4e-19	Microterricola viridarii
HKG-1 Final Effluent	scaffold_3013	AAA26793	oleC	ARGs	MLS	1546	2142	+	33	122.9	6.5e-28	Olsenella sp. oral taxon 807
HKG-1 Final Effluent	scaffold_3017	AAA26793	oleC	ARGs	MLS	2633	3343	+	30	99.8	5.9e-21	Agarivorans gilvus
HKG-1 Final Effluent	scaffold_3343	AAA26793	oleC	ARGs	MLS	1703	2635	+	30.5	155.6	8.5e-38	Janthinobacterium sp. Marseille
HKG-1 Final Effluent	scaffold_344	AAA26793	oleC	ARGs	MLS	6887	7534	+	30.6	117.5	9.3e-26	Methylocystis sp. SC2
HKG-1 Final Effluent	scaffold_3529	AAA26793	oleC	ARGs	MLS	561	1430	+	34.5	174.9	1.3e-43	Roseateles depolymerans
HKG-1 Final Effluent	scaffold_36270	AAA26793	oleC	ARGs	MLS	161	805	+	32.6	97.4	6.4e-21	Maribacter sp. 1_2014MBL_MicDiv
HKG-1 Final Effluent	scaffold_365	AAA26793	oleC	ARGs	MLS	5483	6106	+	36.1	120.6	1.7e-26	Mycobacterium sp. EPa45
HKG-1 Final Effluent	scaffold_379	AAA26793	oleC	ARGs	MLS	7593	8465	+	32.7	165.6	2.8e-40	Sulfuricurvum kujiense
HKG-1 Final Effluent	scaffold_3888	AAA26793	oleC	ARGs	MLS	1686	2312	+	34.7	124.4	1.9e-28	Pseudomonas sp. A3(2016)
HKG-1 Final Effluent	scaffold_39	AAA26793	oleC	ARGs	MLS	21201	21869	+	33	106.7	4.1e-22	Thiocystis violascens
HKG-1 Final Effluent	scaffold_4342	AAA26793	oleC	ARGs	MLS	1063	1977	+	33.4	144.8	1.3e-34	Phenylobacterium zucineum
HKG-1 Final Effluent	scaffold_43459	AAA26793	oleC	ARGs	MLS	1	474	+	31.7	82	2.5e-16	Nocardia brasiliensis
HKG-1 Final Effluent	scaffold_46168	AAA26793	oleC	ARGs	MLS	134	709	+	27.6	66.6	1.1e-11	undefined
HKG-1 Final Effluent	scaffold_4829	AAA26793	oleC	ARGs	MLS	22	885	+	29.1	131.3	1.3e-30	Bifidobacterium thermophilum
HKG-1 Final Effluent	scaffold_4839	AAA26793	oleC	ARGs	MLS	995	1657	+	31.2	124	2.1e-28	Nitrosomonas communis
HKG-1 Final Effluent	scaffold_49832	AAA26793	oleC	ARGs	MLS	1	381	+	31.5	71.2	4.1e-13	undefined
HKG-1 Final Effluent	scaffold_51714	AAA26793	oleC	ARGs	MLS	3	635	+	36.3	132.9	1.1e-31	Escherichia albertii
HKG-1 Final Effluent	scaffold_5230	AAA26793	oleC	ARGs	MLS	252	1160	+	34.5	181.4	1.1e-45	Streptomyces xiamenensis
HKG-1 Final Effluent	scaffold_5679	AAA26793	oleC	ARGs	MLS	15	650	+	31.5	82	8.3e-16	Frondihabitans sp. PAMC 28766
HKG-1 Final Effluent	scaffold_56900	AAA26793	oleC	ARGs	MLS	4	585	+	34.2	103.6	7e-23	Streptomyces noursei
HKG-1 Final Effluent	scaffold_5725	AAA26793	oleC	ARGs	MLS	104	796	+	48.1	214.9	8.1e-56	Bordetella flabilis
HKG-1 Final Effluent	scaffold_5795	AAA26793	oleC	ARGs	MLS	901	1563	+	29.9	115.9	5.1e-26	Pseudomonas sp. StFLB209
HKG-1 Final Effluent	scaffold_58	AAA26793	oleC	ARGs	MLS	24776	25348	+	30.8	89.7	4.6e-17	Laribacter hongkongensis
HKG-1 Final Effluent	scaffold_61713	AAA26793	oleC	ARGs	MLS	3	560	+	38.2	138.3	2.5e-33	Bacillus cereus
HKG-1 Final Effluent	scaffold_63511	AAA26793	oleC	ARGs	MLS	77	604	+	31.5	91.3	3.4e-19	Lactobacillus rhamnosus
HKG-1 Final Effluent	scaffold_78242	AAA26793	oleC	ARGs	MLS	79	540	+	34.6	106.7	7.1e-24	Gemmatimonas aurantiaca
HKG-1 Final Effluent	scaffold_7952	AAA26793	oleC	ARGs	MLS	422	1276	+	35.1	166.8	2.1e-41	Isoptericola dokdonensis
HKG-1 Final Effluent	scaffold_9039	AAA26793	oleC	ARGs	MLS	537	1478	+	41.1	227.3	1.2e-59	Clostridium sp. BNL1100
HKG-1 Final Effluent	scaffold_91573	AAA26793	oleC	ARGs	MLS	3	377	+	29.2	55.8	1.3e-08	Mesotoga prima
HKG-1 Final Effluent	scaffold_919	AAA26793	oleC	ARGs	MLS	944	1840	+	32.3	131.7	3.2e-30	Streptomyces reticuli
HKG-1 Final Effluent	scaffold_92070	AAA26793	oleC	ARGs	MLS	69	491	+	35.4	71.6	2.3e-13	Salinispira pacifica
HKG-1 Final Effluent	scaffold_97126	AAA26793	oleC	ARGs	MLS	4	483	+	34.8	100.9	3.5e-22	undefined
HKG-1 Final Effluent	scaffold_99655	AAA26793	oleC	ARGs	MLS	30	476	+	30.6	71.2	2.9e-13	Ferrimonas balearica
IND-2 Final Effluent	scaffold_10	AAA26793	oleC	ARGs	MLS	16673	17335	+	27	89.7	9.5e-17	Trichodesmium erythraeum
IND-2 Final Effluent	scaffold_10243	AAA26793	oleC	ARGs	MLS	54	587	+	24.2	69.7	3e-12	Bordetella petrii
IND-2 Final Effluent	scaffold_1033	AAA26793	oleC	ARGs	MLS	1096	1980	+	29.5	137.1	6.5e-32	Sphingomonas wittichii
IND-2 Final Effluent	scaffold_1055	AAA26793	oleC	ARGs	MLS	6223	6894	+	35.7	104.8	3.5e-22	Hydrogenophaga sp. LPB0072
IND-2 Final Effluent	scaffold_10748	AAA26793	oleC	ARGs	MLS	68	496	+	36.4	79.7	2.9e-15	undefined
IND-2 Final Effluent	scaffold_1118	AAA26793	oleC	ARGs	MLS	4990	5652	+	33.3	107.1	6.8e-23	Acidovorax sp. RAC01
IND-2 Final Effluent	scaffold_1131	AAA26793	oleC	ARGs	MLS	1311	2225	+	53.4	308.9	1.2e-83	Calothrix sp. PCC 7507
IND-2 Final Effluent	scaffold_11552	AAA26793	oleC	ARGs	MLS	464	1327	+	33.6	157.5	1e-38	Porphyrobacter neustonensis
IND-2 Final Effluent	scaffold_11964	AAA26793	oleC	ARGs	MLS	77	754	+	29.6	108.2	7e-24	Cyclobacterium marinum
IND-2 Final Effluent	scaffold_1233	AAA26793	oleC	ARGs	MLS	4473	5339	+	32	141	5.1e-33	Hydrogenophaga sp. PBC
IND-2 Final Effluent	scaffold_13031	AAA26793	oleC	ARGs	MLS	599	1264	+	41.1	172.9	2.2e-43	Burkholderia vietnamiensis
IND-2 Final Effluent	scaffold_1322	AAA26793	oleC	ARGs	MLS	5006	5623	+	31.3	85.9	1.5e-16	Limnohabitans sp. 63ED37-2
IND-2 Final Effluent	scaffold_1387	AAA26793	oleC	ARGs	MLS	400	1092	+	29	97.1	6.2e-20	Hydrogenophaga sp. PBC
IND-2 Final Effluent	scaffold_1440	AAA26793	oleC	ARGs	MLS	1878	2549	+	36.7	134.8	2.6e-31	Hydrogenophaga sp. PBC
IND-2 Final Effluent	scaffold_146	AAA26793	oleC	ARGs	MLS	16024	16668	+	34.4	114.4	1.3e-24	Hydrogenophaga sp. RAC07
IND-2 Final Effluent	scaffold_1490	AAA26793	oleC	ARGs	MLS	2940	3788	+	32.3	144.4	3.2e-34	Polaromonas sp. JS666
IND-2 Final Effluent	scaffold_1530	AAA26793	oleC	ARGs	MLS	5578	6243	+	37.1	160.2	7.2e-39	Leptothrix cholodnii
IND-2 Final Effluent	scaffold_18876	AAA26793	oleC	ARGs	MLS	206	862	+	27	93.2	1.7e-19	Hydrogenophaga sp. PBC
IND-2 Final Effluent	scaffold_1897	AAA26793	oleC	ARGs	MLS	7234	7899	+	31.2	107.8	5.3e-23	Bradyrhizobium sp.
IND-2 Final Effluent	scaffold_2077	AAA26793	oleC	ARGs	MLS	4074	4685	+	26.9	90.9	3.5e-18	Lutibacter sp. LPB0138
IND-2 Final Effluent	scaffold_2115	AAA26793	oleC	ARGs	MLS	920	1762	+	32	146	8.9e-35	Ralstonia solanacearum
IND-2 Final Effluent	scaffold_21404	AAA26793	oleC	ARGs	MLS	470	1087	+	31.7	85.9	2.6e-17	Oligotropha carboxidovorans
IND-2 Final Effluent	scaffold_215	AAA26793	oleC	ARGs	MLS	10439	11347	+	31	165.2	5.2e-40	Raoultella ornithinolytica
IND-2 Final Effluent	scaffold_22106	AAA26793	oleC	ARGs	MLS	107	796	+	29.6	84.3	7.3e-17	Burkholderia stagnalis
IND-2 Final Effluent	scaffold_22167	AAA26793	oleC	ARGs	MLS	212	802	+	29.1	80.9	8.1e-16	undefined
IND-2 Final Effluent	scaffold_22363	AAA26793	oleC	ARGs	MLS	414	1058	+	32.4	101.7	4.4e-22	Limnohabitans sp. 63ED37-2
IND-2 Final Effluent	scaffold_23419	AAA26793	oleC	ARGs	MLS	161	832	+	27	96.7	1.4e-20	Sulfurospirillum sp. UCH001
IND-2 Final Effluent	scaffold_23880	AAA26793	oleC	ARGs	MLS	6	572	+	28	94.7	5.2e-20	Bordetella pertussis
IND-2 Final Effluent	scaffold_24589	AAA26793	oleC	ARGs	MLS	175	957	+	30.3	136.7	1.2e-32	Ralstonia pickettii
IND-2 Final Effluent	scaffold_2479	AAA26793	oleC	ARGs	MLS	2399	3079	+	31.1	97.1	4.4e-20	Cupriavidus necator
IND-2 Final Effluent	scaffold_24902	AAA26793	oleC	ARGs	MLS	23	679	+	29.9	89	2.8e-18	Rubrivivax gelatinosus
IND-2 Final Effluent	scaffold_26809	AAA26793	oleC	ARGs	MLS	560	1168	+	22.3	74.3	1.1e-13	Acidovorax citrulli
IND-2 Final Effluent	scaffold_27460	AAA26793	oleC	ARGs	MLS	8	700	+	29.5	107.8	5.4e-24	undefined
IND-2 Final Effluent	scaffold_28002	AAA26793	oleC	ARGs	MLS	353	907	+	39.6	134	7e-32	Ralstonia solanacearum
IND-2 Final Effluent	scaffold_2850	AAA26793	oleC	ARGs	MLS	3312	3851	+	33.5	85.5	1.2e-16	[Polyangium] brachysporum
IND-2 Final Effluent	scaffold_3018	AAA26793	oleC	ARGs	MLS	1545	2189	+	34.4	114	3e-25	Hydrogenophaga sp. RAC07
IND-2 Final Effluent	scaffold_3059	AAA26793	oleC	ARGs	MLS	365	1003	+	30.7	94	3.2e-19	Bacillus bombysepticus
IND-2 Final Effluent	scaffold_31029	AAA26793	oleC	ARGs	MLS	2	835	+	51.2	263.5	7.2e-71	Gordonia sp. QH-11
IND-2 Final Effluent	scaffold_3133	AAA26793	oleC	ARGs	MLS	1486	2376	+	30.5	144.1	2.7e-34	Pseudohongiella spirulinae
IND-2 Final Effluent	scaffold_330	AAA26793	oleC	ARGs	MLS	10484	11164	+	35.2	138.7	4.2e-32	Burkholderia latens
IND-2 Final Effluent	scaffold_3307	AAA26793	oleC	ARGs	MLS	2383	3045	+	38.5	164.1	2.4e-40	Alicycliphilus denitrificans
IND-2 Final Effluent	scaffold_334	AAA26793	oleC	ARGs	MLS	3755	4408	+	31.2	108.6	4.8e-23	Paracoccus aminophilus
IND-2 Final Effluent	scaffold_37674	AAA26793	oleC	ARGs	MLS	2	400	+	34.6	76.6	1.1e-14	Cedecea neteri
IND-2 Final Effluent	scaffold_3833	AAA26793	oleC	ARGs	MLS	1786	2415	+	30.3	98.6	1.1e-20	Acidovorax avenae
IND-2 Final Effluent	scaffold_4038	AAA26793	oleC	ARGs	MLS	1950	2594	+	30.2	94	2.7e-19	Pseudomonas putida
IND-2 Final Effluent	scaffold_41198	AAA26793	oleC	ARGs	MLS	1	708	+	37.7	157.5	4.6e-39	Lysobacter antibioticus
IND-2 Final Effluent	scaffold_4154	AAA26793	oleC	ARGs	MLS	2403	3059	+	25.3	81.3	1.8e-15	Ruegeria pomeroyi
IND-2 Final Effluent	scaffold_417	AAA26793	oleC	ARGs	MLS	10142	10807	+	36.2	157.1	9.9e-38	Thiomonas intermedia
IND-2 Final Effluent	scaffold_4203	AAA26793	oleC	ARGs	MLS	767	1375	+	27.9	74.7	1.7e-13	Limnohabitans sp. 63ED37-2
IND-2 Final Effluent	scaffold_421	AAA26793	oleC	ARGs	MLS	819	1511	+	29.9	99	3.2e-20	Nostoc sp. NIES-3756
IND-2 Final Effluent	scaffold_42322	AAA26793	oleC	ARGs	MLS	173	706	+	35.3	107.5	5.4e-24	Micavibrio aeruginosavorus
IND-2 Final Effluent	scaffold_4314	AAA26793	oleC	ARGs	MLS	44	742	+	29.6	76.3	5.6e-14	Burkholderia sp. CCGE1002
IND-2 Final Effluent	scaffold_433	AAA26793	oleC	ARGs	MLS	4787	5467	+	30.3	96.3	2.6e-19	Limnohabitans sp. 63ED37-2
IND-2 Final Effluent	scaffold_44688	AAA26793	oleC	ARGs	MLS	236	676	+	31.3	67.8	4.6e-12	undefined
IND-2 Final Effluent	scaffold_4535	AAA26793	oleC	ARGs	MLS	59	724	+	30.6	107.8	1.7e-23	Oceanimonas sp. GK1
IND-2 Final Effluent	scaffold_4577	AAA26793	oleC	ARGs	MLS	1954	2580	+	37	141.4	1.4e-33	Advenella kashmirensis
IND-2 Final Effluent	scaffold_461	AAA26793	oleC	ARGs	MLS	5727	6578	+	32.2	139.4	2.3e-32	Alicycliphilus denitrificans
IND-2 Final Effluent	scaffold_462	AAA26793	oleC	ARGs	MLS	4720	5391	+	30.6	90.1	1.4e-17	Limnohabitans sp. 103DPR2
IND-2 Final Effluent	scaffold_4735	AAA26793	oleC	ARGs	MLS	705	1598	+	35.8	191	1.5e-48	Klebsiella pneumoniae
IND-2 Final Effluent	scaffold_47407	AAA26793	oleC	ARGs	MLS	8	613	+	35.5	119.8	9.8e-28	Cronobacter turicensis
IND-2 Final Effluent	scaffold_47967	AAA26793	oleC	ARGs	MLS	146	658	+	30.4	77.4	5.5e-15	undefined
IND-2 Final Effluent	scaffold_48678	AAA26793	oleC	ARGs	MLS	1	522	+	33.9	112.8	1.2e-25	Xenorhabdus bovienii
IND-2 Final Effluent	scaffold_50660	AAA26793	oleC	ARGs	MLS	35	637	+	36.1	116.7	8e-27	Hydrogenophaga sp. PBC
IND-2 Final Effluent	scaffold_50784	AAA26793	oleC	ARGs	MLS	8	631	+	36.4	124	5e-29	Nocardia farcinica
IND-2 Final Effluent	scaffold_5092	AAA26793	oleC	ARGs	MLS	2057	2674	+	34.9	119	6.8e-27	Novosphingobium sp. PP1Y
IND-2 Final Effluent	scaffold_51169	AAA26793	oleC	ARGs	MLS	38	598	+	21.4	68.2	3.2e-12	Comamonadaceae bacterium A1
IND-2 Final Effluent	scaffold_60372	AAA26793	oleC	ARGs	MLS	1	570	+	35.3	128.3	2.4e-30	Pseudomonas aeruginosa
IND-2 Final Effluent	scaffold_61	AAA26793	oleC	ARGs	MLS	30974	31867	+	30.3	113.6	4.4e-24	Cyanothece sp. PCC 8802
IND-2 Final Effluent	scaffold_62276	AAA26793	oleC	ARGs	MLS	21	563	+	33.7	95.1	2.2e-20	Azotobacter chroococcum
IND-2 Final Effluent	scaffold_64	AAA26793	oleC	ARGs	MLS	29321	29986	+	37.7	156.8	3.4e-37	Methylophaga frappieri
IND-2 Final Effluent	scaffold_65459	AAA26793	oleC	ARGs	MLS	6	494	+	29.4	66.2	1.1e-11	Ensifer adhaerens
IND-2 Final Effluent	scaffold_657	AAA26793	oleC	ARGs	MLS	6766	7428	+	30.3	104.4	6.1e-22	Xanthomonas oryzae
IND-2 Final Effluent	scaffold_6688	AAA26793	oleC	ARGs	MLS	633	1346	+	29	88.6	8.3e-18	Limnohabitans sp. 63ED37-2
IND-2 Final Effluent	scaffold_72852	AAA26793	oleC	ARGs	MLS	33	500	+	33.1	88.2	2.4e-18	Stenotrophomonas acidaminiphila
IND-2 Final Effluent	scaffold_7756	AAA26793	oleC	ARGs	MLS	1358	2044	+	32.3	127.1	1.9e-29	Porphyrobacter neustonensis
IND-2 Final Effluent	scaffold_789	AAA26793	oleC	ARGs	MLS	3985	4683	+	30.3	97.1	8.7e-20	Propionibacterium acnes
IND-2 Final Effluent	scaffold_8	AAA26793	oleC	ARGs	MLS	48301	49224	+	39	207.6	3.9e-52	Nostoc sp. PCC 7107
IND-2 Final Effluent	scaffold_818	AAA26793	oleC	ARGs	MLS	2166	2846	+	30.7	96.7	1.1e-19	Variovorax paradoxus
IND-2 Final Effluent	scaffold_9494	AAA26793	oleC	ARGs	MLS	1033	1698	+	27.5	98.2	8.4e-21	Bradyrhizobium sp.
IND-2 Final Effluent	scaffold_9580	AAA26793	oleC	ARGs	MLS	349	1047	+	30.3	95.1	7.1e-20	undefined
IND-2 Final Effluent	scaffold_9748	AAA26793	oleC	ARGs	MLS	493	1155	+	30.5	99.4	3.7e-21	Bosea vaviloviae
CHE-1 Influent	scaffold_10796	AAA26793	oleC	ARGs	MLS	497	1141	+	28.8	110.5	1.4e-24	Odoribacter splanchnicus
CHE-1 Influent	scaffold_11124	AAA26793	oleC	ARGs	MLS	326	955	+	31.3	100.5	1.4e-21	Acidovorax sp. KKS102
CHE-1 Influent	scaffold_11299	AAA26793	oleC	ARGs	MLS	357	992	+	23.2	86.7	2.1e-17	Flavobacterium johnsoniae
CHE-1 Influent	scaffold_11470	AAA26793	oleC	ARGs	MLS	82	738	+	26	86.7	2.1e-17	Hydrogenophaga sp. RAC07
CHE-1 Influent	scaffold_1161	AAA26793	oleC	ARGs	MLS	3188	3898	+	24.5	83.6	6.2e-16	Acidovorax sp. KKS102
CHE-1 Influent	scaffold_11721	AAA26793	oleC	ARGs	MLS	176	844	+	33.9	127.9	8.1e-30	Pseudomonas denitrificans
CHE-1 Influent	scaffold_11930	AAA26793	oleC	ARGs	MLS	333	917	+	28.8	88.2	7e-18	[Eubacterium] rectale
CHE-1 Influent	scaffold_1299	AAA26793	oleC	ARGs	MLS	951	1583	+	28.7	89.4	1.1e-17	Marinobacter sp. LQ44
CHE-1 Influent	scaffold_13166	AAA26793	oleC	ARGs	MLS	419	1267	+	30.1	134	1.1e-31	Acinetobacter pittii
CHE-1 Influent	scaffold_1331	AAA26793	oleC	ARGs	MLS	2387	3049	+	29.9	113.2	1.2e-24	Acinetobacter sp. TTH0-4
CHE-1 Influent	scaffold_13360	AAA26793	oleC	ARGs	MLS	764	1348	+	28.6	85.5	4.3e-17	Plautia stali symbiont
CHE-1 Influent	scaffold_13404	AAA26793	oleC	ARGs	MLS	45	707	+	31.7	104.8	6.8e-23	Acidovorax sp. RAC01
CHE-1 Influent	scaffold_1458	AAA26793	oleC	ARGs	MLS	3608	4246	+	36.4	134.8	2.1e-31	Flavobacterium sp. PK15
CHE-1 Influent	scaffold_1472	AAA26793	oleC	ARGs	MLS	392	1057	+	36.3	135.6	1.9e-31	Alicycliphilus denitrificans
CHE-1 Influent	scaffold_15072	AAA26793	oleC	ARGs	MLS	67	741	+	27.6	83.2	2e-16	Serratia plymuthica
CHE-1 Influent	scaffold_1541	AAA26793	oleC	ARGs	MLS	3322	3954	+	31.9	100.9	3.3e-21	Alicycliphilus denitrificans
CHE-1 Influent	scaffold_1549	AAA26793	oleC	ARGs	MLS	621	1250	+	31.3	120.2	5.2e-27	[Eubacterium] eligens
CHE-1 Influent	scaffold_15842	AAA26793	oleC	ARGs	MLS	85	744	+	29.1	112.1	3.8e-25	Flavobacterium columnare
CHE-1 Influent	scaffold_18054	AAA26793	oleC	ARGs	MLS	408	1076	+	29.6	111.7	4.6e-25	Acinetobacter johnsonii
CHE-1 Influent	scaffold_1957	AAA26793	oleC	ARGs	MLS	681	1301	+	24.7	83.6	4.7e-16	Flavobacterium johnsoniae
CHE-1 Influent	scaffold_1995	AAA26793	oleC	ARGs	MLS	634	1275	+	34.4	124.8	1.8e-28	undefined
CHE-1 Influent	scaffold_215	AAA26793	oleC	ARGs	MLS	2657	3292	+	27	86.3	2e-16	Bacteroides vulgatus
CHE-1 Influent	scaffold_217	AAA26793	oleC	ARGs	MLS	6122	6784	+	30.3	108.2	4.9e-23	Moraxella osloensis
CHE-1 Influent	scaffold_2422	AAA26793	oleC	ARGs	MLS	1464	2312	+	30.8	142.5	7.7e-34	Moraxella osloensis
CHE-1 Influent	scaffold_24405	AAA26793	oleC	ARGs	MLS	478	933	+	31.6	96.7	1.3e-20	undefined
CHE-1 Influent	scaffold_24597	AAA26793	oleC	ARGs	MLS	333	914	+	27.2	90.9	6.8e-19	undefined
CHE-1 Influent	scaffold_24711	AAA26793	oleC	ARGs	MLS	99	752	+	32.7	119.8	1.4e-27	undefined
CHE-1 Influent	scaffold_2476	AAA26793	oleC	ARGs	MLS	1895	2590	+	29.8	96.7	4.8e-20	Acidovorax sp. KKS102
CHE-1 Influent	scaffold_27	AAA26793	oleC	ARGs	MLS	3895	4554	+	28.2	111.3	1.3e-23	Prevotella fusca
CHE-1 Influent	scaffold_27752	AAA26793	oleC	ARGs	MLS	95	802	+	34	140.6	7e-34	Pelagibacterium halotolerans
CHE-1 Influent	scaffold_2905	AAA26793	oleC	ARGs	MLS	374	1264	+	29.7	142.5	7e-34	Acinetobacter sp. TTH0-4
CHE-1 Influent	scaffold_30319	AAA26793	oleC	ARGs	MLS	1	462	+	44.7	119	2.1e-27	Devosia sp. H5989
CHE-1 Influent	scaffold_31035	AAA26793	oleC	ARGs	MLS	14	481	+	31.8	85.5	2.5e-17	Stenotrophomonas acidaminiphila
CHE-1 Influent	scaffold_31207	AAA26793	oleC	ARGs	MLS	322	789	+	33.1	87.8	5e-18	Stenotrophomonas acidaminiphila
CHE-1 Influent	scaffold_31742	AAA26793	oleC	ARGs	MLS	203	793	+	30.3	101.3	4.3e-22	undefined
CHE-1 Influent	scaffold_31810	AAA26793	oleC	ARGs	MLS	252	743	+	28.2	63.5	1e-10	Staphylococcus sp. AntiMn-1
CHE-1 Influent	scaffold_3269	AAA26793	oleC	ARGs	MLS	167	814	+	25.7	93.6	3.5e-19	[Eubacterium] rectale
CHE-1 Influent	scaffold_3444	AAA26793	oleC	ARGs	MLS	2299	2922	+	37.5	142.5	6.4e-34	Acinetobacter johnsonii
CHE-1 Influent	scaffold_376	AAA26793	oleC	ARGs	MLS	5050	5709	+	28.6	112.8	1.6e-24	Flavobacterium sp. PK15
CHE-1 Influent	scaffold_3840	AAA26793	oleC	ARGs	MLS	180	842	+	29.4	110.9	1.9e-24	Acinetobacter baumannii
CHE-1 Influent	scaffold_3907	AAA26793	oleC	ARGs	MLS	1	630	+	27.5	83.6	3.3e-16	Acidovorax sp. KKS102
CHE-1 Influent	scaffold_39504	AAA26793	oleC	ARGs	MLS	16	612	+	27.1	84.3	4.8e-17	Serratia sp. AS13
CHE-1 Influent	scaffold_40946	AAA26793	oleC	ARGs	MLS	5	466	+	30.3	77.4	5.7e-15	undefined
CHE-1 Influent	scaffold_46014	AAA26793	oleC	ARGs	MLS	99	629	+	28.1	76.3	1.2e-14	Acidovorax sp. KKS102
CHE-1 Influent	scaffold_46515	AAA26793	oleC	ARGs	MLS	8	607	+	26.1	92.8	1.2e-19	undefined
CHE-1 Influent	scaffold_4681	AAA26793	oleC	ARGs	MLS	1910	2551	+	32.7	123.6	2.6e-28	Arcobacter butzleri
CHE-1 Influent	scaffold_55416	AAA26793	oleC	ARGs	MLS	6	494	+	34.4	105.1	2.1e-23	Acinetobacter johnsonii
CHE-1 Influent	scaffold_5558	AAA26793	oleC	ARGs	MLS	2	565	+	31.4	103.6	2.6e-22	Flavobacterium columnare
CHE-1 Influent	scaffold_55802	AAA26793	oleC	ARGs	MLS	7	414	+	30.7	74.3	4e-14	Rubrivivax gelatinosus
CHE-1 Influent	scaffold_5605	AAA26793	oleC	ARGs	MLS	354	1046	+	30.2	96.3	4.1e-20	Ralstonia pickettii
CHE-1 Influent	scaffold_5833	AAA26793	oleC	ARGs	MLS	983	1624	+	34	123.2	3e-28	Proteus vulgaris
CHE-1 Influent	scaffold_6060	AAA26793	oleC	ARGs	MLS	1948	2562	+	27.3	80.1	3.5e-15	Acinetobacter johnsonii
CHE-1 Influent	scaffold_62413	AAA26793	oleC	ARGs	MLS	1	528	+	31.2	104.8	2.6e-23	Pseudomonas resinovorans
CHE-1 Influent	scaffold_629	AAA26793	oleC	ARGs	MLS	3225	4082	+	32.7	141.4	3.3e-33	Acidovorax sp. KKS102
CHE-1 Influent	scaffold_7176	AAA26793	oleC	ARGs	MLS	1123	1716	+	27	104.8	9.8e-23	[Eubacterium] rectale
CHE-1 Influent	scaffold_74280	AAA26793	oleC	ARGs	MLS	2	478	+	32.3	71.2	2.9e-13	Ruminiclostridium sp. KB18
CHE-1 Influent	scaffold_75604	AAA26793	oleC	ARGs	MLS	8	466	+	34	72.4	1.3e-13	Desulfovibrio vulgaris
CHE-1 Influent	scaffold_76267	AAA26793	oleC	ARGs	MLS	1	471	+	35	91.3	2.7e-19	Alicycliphilus denitrificans
CHE-1 Influent	scaffold_7685	AAA26793	oleC	ARGs	MLS	230	877	+	32.4	113.6	2e-25	Gammaproteobacteria bacterium TR3.2
CHE-1 Influent	scaffold_7869	AAA26793	oleC	ARGs	MLS	934	1626	+	32	104	1.6e-22	Acidovorax sp. RAC01
CHE-1 Influent	scaffold_8109	AAA26793	oleC	ARGs	MLS	707	1366	+	29.7	79.3	4.1e-15	Corynebacterium variabile
CHE-1 Influent	scaffold_8153	AAA26793	oleC	ARGs	MLS	656	1321	+	35.7	144.4	1e-34	Staphylococcus hyicus
CHE-1 Influent	scaffold_87961	AAA26793	oleC	ARGs	MLS	8	436	+	37.9	92.4	1.1e-19	Paucibacter sp. KCTC 42545
CHE-1 Influent	scaffold_8880	AAA26793	oleC	ARGs	MLS	665	1357	+	36.2	144.8	7.5e-35	Parvibaculum lavamentivorans
CHE-1 Influent	scaffold_908	AAA26793	oleC	ARGs	MLS	4352	5062	+	23.9	82	2e-15	Acidovorax sp. KKS102
CHE-1 Influent	scaffold_91773	AAA26793	oleC	ARGs	MLS	8	427	+	37.3	89	1.2e-18	Methylobacterium aquaticum
CHE-1 Influent	scaffold_933	AAA26793	oleC	ARGs	MLS	3829	4461	+	34.9	147.1	5e-35	Arcobacter butzleri
CHE-1 Influent	scaffold_95	AAA26793	oleC	ARGs	MLS	1628	2500	+	27.5	134.4	8.4e-31	Flavobacterium johnsoniae
CHE-1 Influent	scaffold_966	AAA26793	oleC	ARGs	MLS	672	1256	+	33.2	119.4	1.1e-26	Enterococcus faecium
CHE-1 Influent	scaffold_9860	AAA26793	oleC	ARGs	MLS	724	1389	+	30.6	114.4	1e-25	Bordetella parapertussis
CHE-1 Influent	scaffold_99083	AAA26793	oleC	ARGs	MLS	13	408	+	33.3	81.3	2.4e-16	Prevotella melaninogenica
USA-1 Final Effluent	scaffold_10101	AAA26793	oleC	ARGs	MLS	344	1030	+	22.2	82.4	2.9e-16	Cupriavidus pinatubonensis
USA-1 Final Effluent	scaffold_10302	AAA26793	oleC	ARGs	MLS	381	986	+	30	85.5	3.3e-17	Azospira oryzae
USA-1 Final Effluent	scaffold_10571	AAA26793	oleC	ARGs	MLS	176	769	+	34	78.6	4e-15	Nocardia farcinica
USA-1 Final Effluent	scaffold_1102	AAA26793	oleC	ARGs	MLS	1	831	+	42.6	194.1	2.2e-49	Modestobacter marinus
USA-1 Final Effluent	scaffold_13	AAA26793	oleC	ARGs	MLS	37028	37687	+	29.5	106.7	1.1e-21	Nitrosospira multiformis
USA-1 Final Effluent	scaffold_14	AAA26793	oleC	ARGs	MLS	74535	75194	+	30	115.9	1.8e-24	Flavobacterium psychrophilum
USA-1 Final Effluent	scaffold_14852	AAA26793	oleC	ARGs	MLS	26	664	+	34.3	97.1	9.1e-21	Bosea sp. RAC05
USA-1 Final Effluent	scaffold_16012	AAA26793	oleC	ARGs	MLS	306	851	+	27.3	81.3	5e-16	undefined
USA-1 Final Effluent	scaffold_17477	AAA26793	oleC	ARGs	MLS	142	690	+	26	68.6	3.2e-12	Streptomyces reticuli
USA-1 Final Effluent	scaffold_18854	AAA26793	oleC	ARGs	MLS	28	699	+	33.6	97.1	8.1e-21	Xanthobacter autotrophicus
USA-1 Final Effluent	scaffold_193	AAA26793	oleC	ARGs	MLS	5212	5898	+	28.8	106.7	1.5e-22	Gordonia sp. KTR9
USA-1 Final Effluent	scaffold_21351	AAA26793	oleC	ARGs	MLS	2	439	+	37.1	82.8	1.5e-16	Geodermatophilus obscurus
USA-1 Final Effluent	scaffold_24144	AAA26793	oleC	ARGs	MLS	3	461	+	29.4	62.4	1.9e-10	Roseateles depolymerans
USA-1 Final Effluent	scaffold_2651	AAA26793	oleC	ARGs	MLS	520	1197	+	31.7	91.7	9.4e-19	Streptomyces sp. CdTB01
USA-1 Final Effluent	scaffold_2662	AAA26793	oleC	ARGs	MLS	1391	2074	+	31.4	83.2	3.3e-16	Bradyrhizobium japonicum
USA-1 Final Effluent	scaffold_27	AAA26793	oleC	ARGs	MLS	37338	37931	+	24.4	90.1	8e-17	Mannheimia sp. USDA-ARS-USMARC-1261
USA-1 Final Effluent	scaffold_31196	AAA26793	oleC	ARGs	MLS	156	596	+	34.9	92	2e-19	Bordetella bronchialis
USA-1 Final Effluent	scaffold_34160	AAA26793	oleC	ARGs	MLS	66	518	+	34.6	79.3	1.3e-15	Nakamurella
USA-1 Final Effluent	scaffold_3789	AAA26793	oleC	ARGs	MLS	358	1290	+	32.6	158.7	5.2e-39	Aeromicrobium erythreum
USA-1 Final Effluent	scaffold_3945	AAA26793	oleC	ARGs	MLS	208	873	+	33.2	141.4	8.4e-34	Campylobacter fetus
USA-1 Final Effluent	scaffold_4121	AAA26793	oleC	ARGs	MLS	1168	1728	+	36.9	105.5	5e-23	Anaeromyxobacter dehalogenans
USA-1 Final Effluent	scaffold_462	AAA26793	oleC	ARGs	MLS	5420	6235	+	34.7	130.2	6.9e-30	Actinoplanes friuliensis
USA-1 Final Effluent	scaffold_54610	AAA26793	oleC	ARGs	MLS	67	441	+	34.6	82.4	1.2e-16	undefined
USA-1 Final Effluent	scaffold_6	AAA26793	oleC	ARGs	MLS	32579	33217	+	33.9	136.3	2.2e-30	Flavobacterium gilvum
USA-1 Final Effluent	scaffold_6145	AAA26793	oleC	ARGs	MLS	515	1189	+	31.9	108.6	4.8e-24	Variovorax paradoxus
USA-1 Final Effluent	scaffold_889	AAA26793	oleC	ARGs	MLS	824	1495	+	50.4	208	1.7e-53	Microbacterium sp. PAMC 28756
USA-1 Final Effluent	scaffold_9771	AAA26793	oleC	ARGs	MLS	370	948	+	35.7	133.3	1.4e-31	undefined
IND-1 Influent	scaffold_2207	AAA27431	ermF	ARGs	MLS	3428	4066	+	100	431	4e-120	Myroides odoratimimus
PHL-2 Influent	scaffold_39895	AAA27431	ermF	ARGs	MLS	18	761	+	99.6	491.9	1.1e-139	Bacteroides salanitronis
USA-2 Influent	scaffold_3188	AAA27431	ermF	ARGs	MLS	1343	2140	+	99.2	530.4	1.5e-150	Bibersteinia trehalosi
CHE-2 Influent	scaffold_5511	AAA27431	ermF	ARGs	MLS	2070	2867	+	100	533.1	1.8e-151	Bacteroides salanitronis
PHL-1 Influent	scaffold_13592	AAA27431	ermF	ARGs	MLS	520	1317	+	100	532.7	9.9e-152	Bibersteinia trehalosi
CHE-1 Final Effluent	scaffold_17378	AAA27431	ermF	ARGs	MLS	26	823	+	100	533.1	5.4e-152	synthetic construct
SWE-1 Influent	scaffold_4783	AAA27431	ermF	ARGs	MLS	1255	2052	+	100	533.1	2.8e-151	Myroides odoratimimus
USA-1 Influent	scaffold_2563	AAA27431	ermF	ARGs	MLS	1156	1935	+	99.6	521.5	3.8e-148	synthetic construct
HKG-1 Influent	scaffold_4475	AAA27431	ermF	ARGs	MLS	223	1020	+	98.9	526.9	8.5e-150	Bacteroides salanitronis
IND-2 Influent	scaffold_13651	AAA27431	ermF	ARGs	MLS	2117	2884	+	96.2	505.4	3.6e-143	Bacteroides salanitronis
SWE-2 Influent	scaffold_14984	AAA27431	ermF	ARGs	MLS	397	1194	+	100	533.1	8.7e-152	Bibersteinia trehalosi
HKG-1 Final Effluent	scaffold_50855	AAA27431	ermF	ARGs	MLS	1	678	+	98.7	444.9	1.4e-125	synthetic construct
IND-2 Final Effluent	scaffold_21884	AAA27431	ermF	ARGs	MLS	447	1073	+	100	421	3.3e-118	Bibersteinia trehalosi
IND-1 Influent	scaffold_107	AAA50325	oleB	ARGs	MLS	14298	15755	+	32.8	218	8e-56	Tolumonas auensis
IND-1 Influent	scaffold_18623	AAA50325	oleB	ARGs	MLS	226	966	+	31.3	131.7	3.7e-31	Fusobacterium nucleatum
IND-1 Influent	scaffold_247	AAA50325	oleB	ARGs	MLS	12579	14051	+	33.1	230.3	1.1e-59	Aeromonas hydrophila
IND-1 Influent	scaffold_4253	AAA50325	oleB	ARGs	MLS	984	2504	+	33.5	221.5	9.7e-58	Streptomyces sp. PAMC 26508
IND-1 Influent	scaffold_509	AAA50325	oleB	ARGs	MLS	4617	6089	+	33.5	232.3	2.2e-60	Tolumonas auensis
PHL-2 Influent	scaffold_11734	AAA50325	oleB	ARGs	MLS	66	1538	+	33.3	230.7	1e-60	Enterobacter hormaechei
PHL-2 Influent	scaffold_12385	AAA50325	oleB	ARGs	MLS	8	784	+	38.5	181.4	6.8e-46	Leptothrix cholodnii
PHL-2 Influent	scaffold_1365	AAA50325	oleB	ARGs	MLS	4	729	+	34.7	160.2	6.2e-39	Basilea psittacipulmonis
PHL-2 Influent	scaffold_15675	AAA50325	oleB	ARGs	MLS	144	1391	+	28.8	174.1	9.2e-44	Ralstonia mannitolilytica
PHL-2 Influent	scaffold_224	AAA50325	oleB	ARGs	MLS	3221	4678	+	30.1	216.9	1.6e-55	Selenomonas ruminantium
PHL-2 Influent	scaffold_3220	AAA50325	oleB	ARGs	MLS	1136	2593	+	30.3	217.6	2e-56	Nocardia nova
PHL-2 Influent	scaffold_4999	AAA50325	oleB	ARGs	MLS	1164	2636	+	33.5	232.3	5.9e-61	Tolumonas auensis
PHL-2 Influent	scaffold_549	AAA50325	oleB	ARGs	MLS	2583	4064	+	29	208.4	3.3e-53	Bacillus thuringiensis
PHL-2 Influent	scaffold_7109	AAA50325	oleB	ARGs	MLS	1721	3202	+	31.5	203.4	3.3e-52	Acinetobacter sp. ADP1
PHL-2 Influent	scaffold_7152	AAA50325	oleB	ARGs	MLS	37	1479	+	29.7	157.9	1.1e-38	Klebsiella pneumoniae
PHL-2 Influent	scaffold_7843	AAA50325	oleB	ARGs	MLS	1629	3086	+	32.8	218	1.3e-56	Tolumonas auensis
PHL-2 Influent	scaffold_8801	AAA50325	oleB	ARGs	MLS	49	807	+	35.6	140.2	2.1e-33	Acinetobacter baumannii
PHL-1 Final Effluent	scaffold_1059	AAA50325	oleB	ARGs	MLS	401	1861	+	34.1	214.9	1.7e-55	Leptolyngbya sp. O-77
PHL-1 Final Effluent	scaffold_127	AAA50325	oleB	ARGs	MLS	8949	10412	+	33.6	233.4	1.4e-60	Verminephrobacter eiseniae
PHL-1 Final Effluent	scaffold_2120	AAA50325	oleB	ARGs	MLS	104	748	+	28.4	100.5	2.8e-21	Streptococcus pneumoniae
PHL-1 Final Effluent	scaffold_2608	AAA50325	oleB	ARGs	MLS	396	1904	+	33.3	236.9	2.2e-62	Variovorax paradoxus
PHL-1 Final Effluent	scaffold_9332	AAA50325	oleB	ARGs	MLS	3	743	+	33.2	137.1	1.1e-32	Rhizobium gallicum
USA-2 Influent	scaffold_11503	AAA50325	oleB	ARGs	MLS	142	1512	+	28.5	147.1	1.3e-35	Prevotella ruminicola
USA-2 Influent	scaffold_1852	AAA50325	oleB	ARGs	MLS	306	1871	+	35.3	250	3.8e-66	Burkholderia cenocepacia
USA-2 Influent	scaffold_2232	AAA50325	oleB	ARGs	MLS	36	782	+	34.6	145.6	9.1e-35	Tolumonas auensis
USA-2 Influent	scaffold_2367	AAA50325	oleB	ARGs	MLS	49	1212	+	28.9	150.2	3.6e-36	Parabacteroides distasonis
USA-2 Influent	scaffold_31829	AAA50325	oleB	ARGs	MLS	13	855	+	32.1	133.3	1.1e-31	Aliivibrio salmonicida
USA-2 Influent	scaffold_35028	AAA50325	oleB	ARGs	MLS	32	649	+	33.5	92.4	2.1e-19	Dechloromonas aromatica
USA-2 Influent	scaffold_6256	AAA50325	oleB	ARGs	MLS	203	1621	+	32.2	153.7	2e-37	Shewanella oneidensis
USA-2 Influent	scaffold_863	AAA50325	oleB	ARGs	MLS	4283	5779	+	28.6	209.1	1.1e-53	Bacillus thuringiensis
CHE-2 Influent	scaffold_10227	AAA50325	oleB	ARGs	MLS	552	2024	+	33.3	236.9	2.2e-62	Klebsiella pneumoniae
CHE-2 Influent	scaffold_151	AAA50325	oleB	ARGs	MLS	239	1735	+	32.8	224.9	8.1e-58	Comamonas testosteroni
CHE-2 Influent	scaffold_20064	AAA50325	oleB	ARGs	MLS	184	1419	+	30.5	129.4	2.7e-30	Aeromonas media
CHE-2 Influent	scaffold_2572	AAA50325	oleB	ARGs	MLS	2169	3653	+	31.7	202.2	1.2e-51	Acinetobacter sp. TTH0-4
CHE-2 Influent	scaffold_2642	AAA50325	oleB	ARGs	MLS	3028	3717	+	29.3	73.9	4.5e-13	Aeromonas media
CHE-2 Influent	scaffold_28471	AAA50325	oleB	ARGs	MLS	187	930	+	30.3	108.6	3.9e-24	Polaromonas sp. JS666
CHE-2 Influent	scaffold_38189	AAA50325	oleB	ARGs	MLS	284	937	+	39	142.1	2.6e-34	Hymenobacter sp. PAMC 26628
CHE-2 Influent	scaffold_39507	AAA50325	oleB	ARGs	MLS	9	677	+	37.9	136	1.8e-32	Acinetobacter johnsonii
CHE-2 Influent	scaffold_9	AAA50325	oleB	ARGs	MLS	31841	33355	+	30.7	186.8	3.5e-46	Moraxella osloensis
PHL-2 Final Effluent	scaffold_128	AAA50325	oleB	ARGs	MLS	13972	15558	+	32.4	225.3	6.5e-58	Mycobacterium sp. djl-10
PHL-2 Final Effluent	scaffold_129	AAA50325	oleB	ARGs	MLS	38987	40408	+	33.9	207.6	2.5e-52	Mycobacterium sp. EPa45
PHL-2 Final Effluent	scaffold_136	AAA50325	oleB	ARGs	MLS	10833	11414	+	30.3	80.5	2.5e-14	Dechloromonas aromatica
PHL-2 Final Effluent	scaffold_15595	AAA50325	oleB	ARGs	MLS	4	990	+	35.7	161	5.8e-40	Anaeromyxobacter dehalogenans
PHL-2 Final Effluent	scaffold_1672	AAA50325	oleB	ARGs	MLS	680	2116	+	33	203.8	3.2e-52	Mycobacterium sp. EPa45
PHL-2 Final Effluent	scaffold_1895	AAA50325	oleB	ARGs	MLS	2398	3768	+	33.4	195.7	8.1e-50	Mycobacterium vanbaalenii
PHL-2 Final Effluent	scaffold_202	AAA50325	oleB	ARGs	MLS	4933	6465	+	33.8	240.4	1.5e-62	Nitrosomonas sp. Is79A3
PHL-2 Final Effluent	scaffold_213	AAA50325	oleB	ARGs	MLS	8726	10243	+	34.3	222.2	4.9e-57	Dechloromonas aromatica
PHL-2 Final Effluent	scaffold_22523	AAA50325	oleB	ARGs	MLS	44	799	+	38.3	118.6	2.6e-27	Kocuria palustris
PHL-2 Final Effluent	scaffold_2381	AAA50325	oleB	ARGs	MLS	1112	2644	+	36.9	226.5	3.6e-59	Mycobacterium sp. djl-10
PHL-2 Final Effluent	scaffold_272	AAA50325	oleB	ARGs	MLS	6891	8312	+	33.5	216.1	2.5e-55	Nitrosomonas ureae
PHL-2 Final Effluent	scaffold_2980	AAA50325	oleB	ARGs	MLS	2047	2664	+	33.5	92.8	5.4e-19	Dechloromonas aromatica
PHL-2 Final Effluent	scaffold_3573	AAA50325	oleB	ARGs	MLS	1088	2341	+	35.3	170.2	2.3e-42	Micrococcus luteus
PHL-2 Final Effluent	scaffold_38	AAA50325	oleB	ARGs	MLS	36707	38134	+	31	188	2.2e-46	Mycobacterium phlei
PHL-2 Final Effluent	scaffold_6	AAA50325	oleB	ARGs	MLS	59275	60552	+	25.2	93.6	1.9e-17	Mycobacterium smegmatis
PHL-2 Final Effluent	scaffold_63	AAA50325	oleB	ARGs	MLS	25166	26752	+	33.5	241.1	1.7e-62	Dechloromonas aromatica
PHL-2 Final Effluent	scaffold_7116	AAA50325	oleB	ARGs	MLS	1	1449	+	30.9	213.8	1.2e-55	Novosphingobium sp. PP1Y
PHL-2 Final Effluent	scaffold_738	AAA50325	oleB	ARGs	MLS	6635	8107	+	32.2	200.7	5.4e-51	Acinetobacter johnsonii
PHL-2 Final Effluent	scaffold_76	AAA50325	oleB	ARGs	MLS	5085	6701	+	32.9	219.2	6.1e-56	Mycobacterium sp. YC-RL4
PHL-1 Influent	scaffold_177	AAA50325	oleB	ARGs	MLS	3792	5312	+	32.2	229.9	1.7e-59	Azospirillum brasilense
PHL-1 Influent	scaffold_382	AAA50325	oleB	ARGs	MLS	605	1354	+	36.7	137.1	1.1e-31	Neisseria elongata
PHL-1 Influent	scaffold_69	AAA50325	oleB	ARGs	MLS	5173	6630	+	32.8	218	1.1e-55	Tolumonas auensis
PHL-1 Influent	scaffold_819	AAA50325	oleB	ARGs	MLS	874	2346	+	33.5	232.3	2.2e-60	Tolumonas auensis
HKG-2 Influent	scaffold_1447	AAA50325	oleB	ARGs	MLS	3540	5054	+	31.2	209.1	1.1e-53	undefined
HKG-2 Influent	scaffold_18429	AAA50325	oleB	ARGs	MLS	189	806	+	33.5	92.4	3.4e-19	Dechloromonas aromatica
HKG-2 Influent	scaffold_19712	AAA50325	oleB	ARGs	MLS	157	1293	+	27.7	139	3.1e-33	Dechloromonas aromatica
HKG-2 Influent	scaffold_20640	AAA50325	oleB	ARGs	MLS	20	724	+	33.8	142.9	2.1e-34	Candidatus Cloacimonas acidaminovorans
HKG-2 Influent	scaffold_22720	AAA50325	oleB	ARGs	MLS	1	1065	+	27	119.4	2.3e-27	Parabacteroides distasonis
HKG-2 Influent	scaffold_2382	AAA50325	oleB	ARGs	MLS	1292	2749	+	32.8	218	1.7e-56	Tolumonas auensis
HKG-2 Influent	scaffold_50926	AAA50325	oleB	ARGs	MLS	2	685	+	30	121.7	2.9e-28	Streptococcus suis
HKG-2 Influent	scaffold_727	AAA50325	oleB	ARGs	MLS	1562	3073	+	33.4	234.2	4.7e-61	Paenibacillus polymyxa
CHE-1 Final Effluent	scaffold_106	AAA50325	oleB	ARGs	MLS	2656	4260	+	31.4	179.9	1.6e-44	Luteipulveratus mongoliensis
CHE-1 Final Effluent	scaffold_3430	AAA50325	oleB	ARGs	MLS	724	2175	+	33.8	233	2.8e-61	Citrobacter koseri
CHE-1 Final Effluent	scaffold_4967	AAA50325	oleB	ARGs	MLS	848	1870	+	30.1	153.3	2.3e-37	Nitrospira defluvii
CHE-1 Final Effluent	scaffold_64	AAA50325	oleB	ARGs	MLS	902	2470	+	34.2	248.8	3.6e-65	Arsenicicoccus sp. oral taxon 190
CHE-1 Final Effluent	scaffold_644	AAA50325	oleB	ARGs	MLS	4178	5749	+	35.6	226.1	8.5e-59	Pseudonocardia sp. EC080619-01
SWE-1 Influent	scaffold_4131	AAA50325	oleB	ARGs	MLS	31	1128	+	31.8	149.4	5.6e-36	Acinetobacter sp. TTH0-4
SWE-1 Influent	scaffold_5365	AAA50325	oleB	ARGs	MLS	1761	2690	+	29.8	161.8	9.3e-40	Streptococcus suis
SWE-1 Influent	scaffold_8628	AAA50325	oleB	ARGs	MLS	406	1890	+	32.1	202.2	4.6e-52	Acinetobacter johnsonii
SWE-2 Final Effluent	scaffold_33131	AAA50325	oleB	ARGs	MLS	3	911	+	28.7	105.5	2.7e-23	Sulfurospirillum sp. UCH001
SWE-2 Final Effluent	scaffold_46625	AAA50325	oleB	ARGs	MLS	5	733	+	31.7	103.2	1.1e-22	Zhongshania aliphaticivorans
SWE-2 Final Effluent	scaffold_64081	AAA50325	oleB	ARGs	MLS	21	593	+	29	100.5	5.6e-22	Bdellovibrio bacteriovorus
USA-1 Influent	scaffold_1039	AAA50325	oleB	ARGs	MLS	813	2297	+	32.1	202.2	7.3e-52	Acinetobacter johnsonii
USA-1 Influent	scaffold_30	AAA50325	oleB	ARGs	MLS	4759	6273	+	30.7	186.8	1.6e-46	Moraxella osloensis
USA-1 Influent	scaffold_5341	AAA50325	oleB	ARGs	MLS	186	1298	+	26.8	141.7	4.8e-34	Xenorhabdus hominickii
HKG-1 Influent	scaffold_101	AAA50325	oleB	ARGs	MLS	35513	36979	+	32.5	213.4	4.1e-54	Corynebacterium variabile
HKG-1 Influent	scaffold_11647	AAA50325	oleB	ARGs	MLS	395	1108	+	32.8	130.2	1.4e-30	Pseudomonas stutzeri
HKG-1 Influent	scaffold_18111	AAA50325	oleB	ARGs	MLS	217	927	+	36.7	139	2.3e-33	Geobacter sulfurreducens
HKG-1 Influent	scaffold_21413	AAA50325	oleB	ARGs	MLS	10	591	+	30.9	74.7	4.8e-14	Polaromonas naphthalenivorans
HKG-1 Influent	scaffold_353	AAA50325	oleB	ARGs	MLS	9954	11423	+	35.8	241.1	5.3e-63	Streptomyces violaceusniger
HKG-2 Final Effluent	scaffold_16967	AAA50325	oleB	ARGs	MLS	324	1019	+	37.2	132.5	2.3e-31	Beutenbergia cavernae
HKG-2 Final Effluent	scaffold_759	AAA50325	oleB	ARGs	MLS	3548	4741	+	30.2	162.2	1.3e-39	Lactobacillus brevis
HKG-2 Final Effluent	scaffold_8388	AAA50325	oleB	ARGs	MLS	346	1440	+	28.9	119	3.7e-27	Mycobacterium abscessus
USA-2 Final Effluent	scaffold_344	AAA50325	oleB	ARGs	MLS	9371	10858	+	31.1	211.8	3.9e-54	Francisella tularensis
USA-2 Final Effluent	scaffold_48	AAA50325	oleB	ARGs	MLS	45	830	+	39.7	167.2	5.3e-40	Thauera sp. MZ1T
USA-2 Final Effluent	scaffold_56	AAA50325	oleB	ARGs	MLS	68971	70458	+	30.7	217.2	6e-55	Lactobacillus sanfranciscensis
USA-2 Final Effluent	scaffold_80	AAA50325	oleB	ARGs	MLS	25931	27397	+	31.7	209.1	7.7e-53	Methylovorus sp. MP688
IND-1 Final Effluent	scaffold_131	AAA50325	oleB	ARGs	MLS	31543	32661	+	28.8	133.3	4.2e-30	Cedecea neteri
IND-1 Final Effluent	scaffold_13386	AAA50325	oleB	ARGs	MLS	16	1434	+	32.7	204.9	6.1e-53	Enterobacteriaceae bacterium strain FGI 57
IND-1 Final Effluent	scaffold_19223	AAA50325	oleB	ARGs	MLS	83	1315	+	33.7	184.5	6.9e-47	Burkholderia contaminans
IND-1 Final Effluent	scaffold_1993	AAA50325	oleB	ARGs	MLS	1049	2407	+	25.3	95.5	2.1e-19	Thauera sp. MZ1T
IND-1 Final Effluent	scaffold_2061	AAA50325	oleB	ARGs	MLS	3933	5474	+	30.3	213.8	4.8e-55	Paludibacter propionicigenes
IND-1 Final Effluent	scaffold_24114	AAA50325	oleB	ARGs	MLS	121	936	+	34	139.8	1.7e-33	Kutzneria albida
IND-1 Final Effluent	scaffold_2665	AAA50325	oleB	ARGs	MLS	6959	7570	+	35.5	89	2.4e-17	Thauera sp. MZ1T
IND-1 Final Effluent	scaffold_31141	AAA50325	oleB	ARGs	MLS	77	766	+	37.2	149.4	1.8e-36	Pseudomonas putida
IND-1 Final Effluent	scaffold_47312	AAA50325	oleB	ARGs	MLS	3	761	+	31.9	117.1	7.6e-27	undefined
IND-1 Final Effluent	scaffold_49438	AAA50325	oleB	ARGs	MLS	25	663	+	36.2	116.3	1.3e-26	Azoarcus sp. CIB
IND-1 Final Effluent	scaffold_99188	AAA50325	oleB	ARGs	MLS	24	791	+	30.4	92.4	2e-19	undefined
IND-2 Influent	scaffold_10398	AAA50325	oleB	ARGs	MLS	947	1606	+	33.3	132.1	4.7e-31	Bifidobacterium adolescentis
IND-2 Influent	scaffold_1199	AAA50325	oleB	ARGs	MLS	2528	4000	+	33.5	232.3	1.9e-60	Tolumonas auensis
IND-2 Influent	scaffold_13190	AAA50325	oleB	ARGs	MLS	170	1588	+	33	197.2	1.2e-50	Polaromonas sp. JS666
IND-2 Influent	scaffold_144	AAA50325	oleB	ARGs	MLS	16913	18370	+	32.8	218	1.5e-55	Tolumonas auensis
IND-2 Influent	scaffold_182	AAA50325	oleB	ARGs	MLS	4187	5698	+	32.7	234.6	7.9e-61	Pseudomonas savastanoi
IND-2 Influent	scaffold_18858	AAA50325	oleB	ARGs	MLS	1	810	+	30.1	105.5	5.3e-23	Bifidobacterium longum
IND-2 Influent	scaffold_191	AAA50325	oleB	ARGs	MLS	11420	12892	+	33.3	232.3	4.1e-60	Oceanimonas sp. GK1
IND-2 Influent	scaffold_22461	AAA50325	oleB	ARGs	MLS	4	987	+	25.9	130.6	8.3e-31	[Eubacterium] rectale
IND-2 Influent	scaffold_24035	AAA50325	oleB	ARGs	MLS	1	924	+	28.3	131.3	4.7e-31	Bifidobacterium adolescentis
IND-2 Influent	scaffold_30738	AAA50325	oleB	ARGs	MLS	69	818	+	34.4	133.7	8.1e-32	Geobacter lovleyi
IND-2 Influent	scaffold_9106	AAA50325	oleB	ARGs	MLS	21	1181	+	35.2	187.2	1.3e-47	Serratia fonticola
CHE-2 Final Effluent	scaffold_10267	AAA50325	oleB	ARGs	MLS	756	1853	+	29.5	157.9	9.1e-39	Lactococcus lactis
CHE-2 Final Effluent	scaffold_10861	AAA50325	oleB	ARGs	MLS	486	1796	+	29.4	163.3	2.1e-40	Hafnia alvei
CHE-2 Final Effluent	scaffold_24197	AAA50325	oleB	ARGs	MLS	25	1101	+	33.6	189.5	1.7e-48	Sphingobacterium sp. 21
CHE-2 Final Effluent	scaffold_25307	AAA50325	oleB	ARGs	MLS	1	648	+	33.8	105.5	3.2e-23	Delftia sp. Cs1-4
CHE-2 Final Effluent	scaffold_738	AAA50325	oleB	ARGs	MLS	6789	7961	+	32.2	148.3	3.1e-35	Gynuella sunshinyii
CHE-2 Final Effluent	scaffold_9252	AAA50325	oleB	ARGs	MLS	394	1848	+	33.4	245.7	3.5e-65	Pseudomonas oryzihabitans
CHE-2 Final Effluent	scaffold_9502	AAA50325	oleB	ARGs	MLS	86	1612	+	32	236.5	2.1e-62	Blastomonas sp. RAC04
SWE-1 Final Effluent	scaffold_12966	AAA50325	oleB	ARGs	MLS	208	1545	+	27.7	166.4	2.6e-41	undefined
SWE-1 Final Effluent	scaffold_3	AAA50325	oleB	ARGs	MLS	142382	143959	+	34.4	250	1.4e-64	Treponema pedis
SWE-1 Final Effluent	scaffold_375	AAA50325	oleB	ARGs	MLS	10544	11143	+	24.6	64.7	1.1e-09	Alteromonas macleodii
SWE-1 Final Effluent	scaffold_46568	AAA50325	oleB	ARGs	MLS	1	801	+	29.9	103.2	1.2e-22	Pandoraea faecigallinarum
SWE-1 Final Effluent	scaffold_469	AAA50325	oleB	ARGs	MLS	3918	4610	+	36.8	133.3	3.9e-30	Acinetobacter sp. NCu2D-2
SWE-2 Influent	scaffold_11226	AAA50325	oleB	ARGs	MLS	176	901	+	36.8	141.4	8.8e-34	Acinetobacter sp. TTH0-4
SWE-2 Influent	scaffold_2821	AAA50325	oleB	ARGs	MLS	2530	4014	+	32.1	202.2	1.2e-51	Acinetobacter johnsonii
SWE-2 Influent	scaffold_65088	AAA50325	oleB	ARGs	MLS	24	641	+	30.4	130.2	7e-31	undefined
HKG-1 Final Effluent	scaffold_101	AAA50325	oleB	ARGs	MLS	5988	7457	+	35.8	241.1	9.8e-63	Streptomyces griseus
HKG-1 Final Effluent	scaffold_1013	AAA50325	oleB	ARGs	MLS	1454	2884	+	32.8	202.2	1.6e-51	Marinobacter similis
HKG-1 Final Effluent	scaffold_1527	AAA50325	oleB	ARGs	MLS	3979	5532	+	35.2	249.2	9.3e-66	Magnetospirillum magneticum
HKG-1 Final Effluent	scaffold_16505	AAA50325	oleB	ARGs	MLS	73	1206	+	29.6	135.6	3.3e-32	Marinomonas posidonica
HKG-1 Final Effluent	scaffold_18196	AAA50325	oleB	ARGs	MLS	30	1142	+	32.2	173.3	1.3e-43	Vibrio coralliilyticus
HKG-1 Final Effluent	scaffold_217	AAA50325	oleB	ARGs	MLS	10675	12183	+	32.1	224.2	8.8e-58	Halomonas chromatireducens
HKG-1 Final Effluent	scaffold_30325	AAA50325	oleB	ARGs	MLS	24	740	+	34	129	2.2e-30	Methylomicrobium alcaliphilum
HKG-1 Final Effluent	scaffold_78	AAA50325	oleB	ARGs	MLS	1145	2611	+	32.5	213.4	2.4e-54	Streptomyces lydicus
IND-2 Final Effluent	scaffold_15534	AAA50325	oleB	ARGs	MLS	289	1227	+	36.5	166	2.4e-41	Burkholderia sp. Bp7605
IND-2 Final Effluent	scaffold_21016	AAA50325	oleB	ARGs	MLS	51	932	+	33.4	137.1	9.9e-33	undefined
IND-2 Final Effluent	scaffold_2147	AAA50325	oleB	ARGs	MLS	390	1751	+	30.2	158.7	1.3e-38	Hoyosella subflava
IND-2 Final Effluent	scaffold_219	AAA50325	oleB	ARGs	MLS	499	2049	+	32.7	231.9	4.4e-60	Jeongeupia sp. USM3
IND-2 Final Effluent	scaffold_24791	AAA50325	oleB	ARGs	MLS	1	963	+	37.9	174.1	6.6e-44	Pseudomonas fluorescens
IND-2 Final Effluent	scaffold_25007	AAA50325	oleB	ARGs	MLS	157	948	+	36.1	137.1	8.8e-33	Thauera sp. MZ1T
IND-2 Final Effluent	scaffold_2837	AAA50325	oleB	ARGs	MLS	1313	2860	+	31.9	225.3	1.1e-58	Acidovorax avenae
IND-2 Final Effluent	scaffold_3084	AAA50325	oleB	ARGs	MLS	1991	3448	+	33.1	210.7	2.3e-54	Vibrio tritonius
IND-2 Final Effluent	scaffold_31312	AAA50325	oleB	ARGs	MLS	4	708	+	34.9	138.3	3.4e-33	Porphyrobacter sp. LM 6
IND-2 Final Effluent	scaffold_31354	AAA50325	oleB	ARGs	MLS	76	843	+	32.5	119.4	1.7e-27	Sulfurospirillum sp. UCH001
IND-2 Final Effluent	scaffold_4264	AAA50325	oleB	ARGs	MLS	234	1598	+	32.5	200.7	2e-51	Bacillus thuringiensis
IND-2 Final Effluent	scaffold_436	AAA50325	oleB	ARGs	MLS	3126	4634	+	32.4	253.4	9.9e-67	Stanieria cyanosphaera
IND-2 Final Effluent	scaffold_567	AAA50325	oleB	ARGs	MLS	8169	9749	+	32.9	239.2	1.7e-62	Ramlibacter tataouinensis
IND-2 Final Effluent	scaffold_6674	AAA50325	oleB	ARGs	MLS	3	1151	+	30	134.4	1.3e-31	Streptomyces clavuligerus
IND-2 Final Effluent	scaffold_7870	AAA50325	oleB	ARGs	MLS	427	1908	+	33	234.2	1.1e-61	Alcanivorax pacificus
IND-2 Final Effluent	scaffold_8299	AAA50325	oleB	ARGs	MLS	290	1813	+	33.6	231.9	5.3e-61	Marinobacter similis
CHE-1 Influent	scaffold_11833	AAA50325	oleB	ARGs	MLS	444	1478	+	33.2	163.7	1.3e-40	Limnohabitans sp. 63ED37-2
[truncated: 95,826 more rows]

## Sheet: Table S5
ARG	count
macB	13014
TaeA	5565
evgS	5372
tetA(48)	4887
optrA	4446
sav1866	4175
bcrA	4083
Streptomyces rishiriensis parY mutant conferring resistance to aminocoumarin	3814
arlR	3190
msbA	2951
oleC	2824
mtrA	2459
arlS	2165
mupA	2021
novA	1846
patA	1818
vanRF	1758
tetB(P)	1658
baeS	1585
smeS	1535
mupB	1480
cpxA	1384
lmrC	1370
mexK	1337
cmeB	1290
lmrD	1194
tlrC	1161
vanRM	1150
pmrE	1145
otr(A)	1135
mexW	1109
bacA	1100
efrB	1028
efrA	1004
adeR	994
kdpE	992
carA	982
basS	942
MuxB	901
Pseudomonas aeruginosa CpxR	898
adeL	892
tetT	857
PvrR	827
vanRI	796
smeR	772
msrB	751
mdtB	727
sul4	724
mdtC	723
NmcR	705
vanSI	684
OprM	683
oleB	681
srmB	681
baeR	680
vanRE	669
evgA	668
Chlamydia trachomatis intrinsic murA conferring resistance to fosfomycin	625
tetA(46)	595
tetB(46)	590
acrB	588
tetS	587
yojI	586
rosB	583
TriC	581
mexN	575
vanSG	569
lsaC	562
MexF	556
golS	531
vanRB	518
tetB(60)	514
macA	512
pmrF	500
adeJ	498
adeS	492
dfrA3	488
LpeB	487
MuxC	483
patB	479
oqxB	478
vanSM	460
arnA	446
vanRG	442
mexI	438
ceoB	426
vanHD	420
tetW	415
farA	409
mexJ	400
vanHB	399
MexB	394
tetA(60)	394
adeF	391
vanRO	386
emrB	382
mdsB	367
salA	364
rosA	356
vanSE	355
mtrR	354
MexD	351
cat	350
Bifidobacteria intrinsic ileS conferring resistance to mupirocin	348
vgaB	346
adeG	340
tet44	339
vatB	337
bcr-1	331
adeB	316
PmrC	310
vanHO	305
OpmB	301
acrF	297
vanTG	287
vanSA	285
vanSF	278
adeK	277
MuxA	274
rphB	274
mtrD	267
vanHF	265
vanSN	256
mexV	256
vanHA	255
lsaE	254
adeI	246
mexH	242
vanRC	237
vanHM	234
vanRA	233
mexQ	233
vgaE	233
emrA	232
mfpA	232
mdtN	231
vanRL	229
tet36	224
tetQ	220
TriA	219
vanRN	219
acrD	218
smeE	213
smeF	211
vgaD	208
tet(35)	205
oqxA	203
mdtF	196
mdtA	193
otrC	187
vanSO	187
tet32	186
vanSL	183
tet(41)	180
OprZ	179
hp1181	178
mtrC	177
vatF	176
qacH	175
msrC	172
rphA	172
MexA	170
OprN	169
oprA	168
OpmH	161
emrK	154
Escherichia coli acrA	153
mel	153
cfrC	151
cmeA	150
adeH	150
mexY	149
MCR-5	148
smeD	147
TriB	147
AxyY	146
farB	144
MCR-3	142
emrY	140
abeS	140
amrB	139
vatE	137
mecB	130
tolC	129
vanG	128
mexM	127
vanSB	126
cmlv	126
Enterobacter cloacae acrA	125
vanSC	124
ykkC	123
smeB	123
tetM	123
vanRD	122
acrS	122
MCR-4	114
smeA	112
msrE	111
tet(39)	111
vgaALC	111
mexL	111
dfrC	110
mexP	110
OprJ	108
OXA-198	107
Pseudomonas aeruginosa soxR	107
clbA	106
CRP	105
sdiA	101
sul3	100
tcmA	100
Burkholderia pseudomallei Omp38	100
efpA	99
MexE	98
mdsC	96
vanE	96
mgrA	96
ykkD	96
lrfA	94
cfrA	90
tet37	90
dfrA26	88
iri	87
H-NS	86
vanL	85
mdtE	85
smeC	84
acrE	84
QepA4	83
clbB	83
cdeA	81
mefA	81
dfrA20	79
tcr3	79
vanA	78
MexC	78
mefC	78
adeN	78
opmE	78
dfrG	77
marA	77
sul2	76
tet(G)	76
tet(D)	76
hp1184	75
mdtP	75
apmA	74
MCR-1	73
lsaB	73
AER-1	71
vanO	71
Escherichia coli emrE	69
vgaA	68
cmx	68
Brucella suis mprF	67
MCR-2	66
facT	65
mecD	64
Escherichia coli mdfA	64
tet(43)	64
abeM	64
tet(30)	63
LlmA 23S ribosomal RNA methyltransferase	63
tetO	62
mecC	62
otr(B)	62
sul1	62
vatH	62
vanTC	61
catB8	61
AxyX	60
cmeC	60
mphG	58
mdsA	57
clbC	57
vgaC	56
OXA-209	55
ceoA	55
opcM	52
vanD	52
adeA	51
adeC	50
catB3	50
emrD	50
blaR1	49
mtrE	48
ErmF	47
TLA-1	47
emrR	46
mdtG	46
pp-flo	46
lsaA	46
LpeA	46
gadX	46
cipA	46
mefB	45
abcA	43
pgpB	42
ErmB	42
blaI	39
vatD	39
dfrD	38
cmlA5	38
ramA	38
vanTrL	38
hmrM	37
Klebsiella pneumoniae acrA	37
tsnR	37
lnuA	36
catB6	36
amrA	36
Erm(47)	35
vanUG	35
lnuG	35
ErmE	35
ErmQ	35
Acinetobacter OprD conferring resistance to imipenem	35
QepA2	35
mecA	35
mdtH	34
msrA	34
vanM	34
vanTE	34
Escherichia coli LamB	33
tet34	33
vanN	33
tetX	33
mdtM	33
pmrA	33
opmD	33
linG	32
Mrx	32
lmrB	32
cepA beta-lactamase	32
tet(Z)	31
LRA-2	31
PmpM	31
mphA	30
dfrF	30
SRT-1	30
tet(W/N/W)	29
mecR1	29
Erm(34)	29
cmlB	29
tet(H)	29
lnuC	28
APH(6)-Id	28
y56 beta-lactamase	28
mphD	28
NPS-1	28
Erm(30)	28
dfrB6	27
Erm(35)	27
Pseudomonas aeruginosa emrE	27
APH(3'')-Ib	26
ACC-2	26
norB	26
ErmN	25
lnuB	25
dfrK	25
VatI	25
blt	25
MSI-1	25
vanYB	24
aadA	24
qacA	24
tet(42)	24
vatA	24
Erm(42)	24
RlmA(II)	24
Laribacter hongkongensis ampC beta-lactamase	23
OXA-10	23
OXA-12	23
aadA5	22
ANT(6)-Ib	22
qepA	22
vanTN	22
floR	22
LCR-1	22
VgbC	22
OXA-50	21
VEB-7	21
Escherichia coli ampC	21
vanF	21
efmA	21
catB9	20
tet(V)	20
catIII	20
lnuD	20
ANT(9)-Ia	20
vanB	20
tet(E)	20
SRT-2	20
mepA	19
mepR	19
vanSD	19
Serratia marcescens Omp1	19
tet(31)	19
vatC	19
emeA	19
Rhodococcus fascians cmr	18
bcrC	18
ErmD	18
catB2	18
dfrA2d	18
Escherichia coli MipA	17
Erm(31)	17
AIM-1	17
tet(A)	17
vanYM	17
TLA-2	16
catQ	16
OXA-347	16
vanZA	16
myrA	16
dfrE	16
CblA-1	16
tet(C)	16
VEB-1a	15
VEB-1	15
FosC2	15
OXA-2	15
ANT(2'')-Ia	15
dfrA14	15
ADC-8	15
blaF	15
Moraxella catarrhalis M35	15
cmlA6	15
tetB(48)	15
CcrA beta-lactamase	14
gadW	14
AAC(6')-Ie-APH(2'')-Ia	14
CfxA2	14
vanC	14
ErmG	14
catB10	14
rgt1438	14
tap	14
fexA	14
cmrA	13
ErmX	13
ACC-4	13
OXA-20	13
bcrB	13
mdtK	13
AAC(6')-Ib8	13
TLA-3	13
aadA13	12
Erm(39)	12
OXA-53	12
chrB	12
ACI-1	12
vanYA	12
BJP-1 beta-lactamase	12
ACC-3	11
MvaT	11
OXA-163	11
ANT(6)-Ia	11
CARB-4	11
vanWI	11
FosX	11
PEDO-2	11
dfrA22	11
OXA-3	11
ADC-7	11
QnrB38	11
aadA11	10
EreB	10
mdtO	10
cmlA4	10
CarO	10
vanXM	10
vanKI	10
TUS-1 beta-lactamase	10
VEB-3	10
LRA-1	10
QnrD2	10
OXA-85	9
dfrA1	9
OXA-1	9
qacB	9
vanYF	9
OXA-118	9
QnrS2	9
LRA-13	9
dfrA17	9
APH(3')-IIIa	9
Clostridium perfringens mprF	9
cml	9
Streptococcus agalactiae mprF	9
oleI	9
tet(L)	9
SPG-1	9
OXA-211	9
tetA(P)	8
Klebsiella pneumoniae OmpK37	8
lnuF	8
fosA	8
vanXB	8
OXA-31	8
OXA-55	8
CMY-73	8
Listeria monocytogenes mprF	8
ErmS	8
RbpA	8
tet(33)	8
CMY-4	7
GOB-1 beta-lactamase	7
ErmO	7
mexX	7
aadA3	7
vanXA	7
Erm(38)	7
OXA-205	7
TEM-17	7
aadA8	7
ErmT	7
ANT(3'')-IIc	7
vanVB	7
mecI	7
THIN-B beta-lactamase	7
OXA-29	7
dfrB3	7
OXA-192	6
GES-2	6
Klebsiella pneumoniae OmpK36	6
EreA	6
ANT(3'')-Ii-AAC(6')-IId fusion protein	6
arr-2	6
ADC-12	6
Bacillus subtilis mprF	6
AAC(3)-IIa	6
QnrA4	6
EreA2	6
aadA6	6
FosA2	6
LRA-8	6
ErmC	6
ErmH	6
lnuE	6
ErmR	6
catB7	6
CARB-16	6
DHA-12	6
AAC(6')-IId	6
CepS beta-lactamase	6
APH(4)-Ia	6
aadA2	5
ErmV	5
MOX-6	5
RSA-1	5
OXA-60	5
LRA-10	5
QnrVC1	5
VEB-6	5
tmrB	5
OXA-16	5
OXA-15	5
FosA6	5
tet(J)	5
tlrB conferring tylosin resistance	5
ANT(3'')-IIa	5
LRA-18	5
OXA-119	5
EXO beta-lactamase	5
PEDO-3	5
LEN-20	5
ADC-16	5
RCP-1	5
MOX-9	5
PEDO-1	5
GES-26	5
lmrP	5
AAC(3)-Ia	5
tet(Y)	5
arr-4	5
mefE	5
AAC(3)-IIc	5
L1 beta-lactamase	5
ErmY	5
AAC(3)-VIIIa	5
imiS	5
SPM-1	5
OXA-21	4
ROB-1	4
QnrVC4	4
dfrA15	4
BahA	4
AAC(6')-Ib7	4
CTX-M-38	4
OXA-210	4
MOX-7	4
FOX-10	4
dfrA21	4
OXA-58	4
aadA22	4
aadA16	4
OXA-5	4
LRA-19	4
OCH-7	4
ADC-15	4
cmlB1	4
aadA6/aadA10	4
vanXO	4
dfrB2	4
OXA-129	4
ADC-43	4
OXA-257	4
QnrD1	4
aad(6)	4
AAC(6')-Ib-SK	4
QnrS4	4
vanXYG	4
norA	4
AQU-1	4
Erm(37)	4
vanXI	4
vanYG1	4
SAT-4	4
CMY-51	4
vanWB	4
dfrA12	4
determinant of bleomycin resistance	4
OXA-333	4
Acinetobacter baumannii AmpC beta-lactamase	4
vanWG	4
CARB-19	4
QnrVC5	4
LEN-22	4
TRU-1	3
arr-3	3
aadA25	3
DHA-17	3
OXY-1-1	3
OXA-240	3
TEM-1	3
IMP-35	3
ErmA	3
vanXD	3
OXA-74	3
cphA7	3
GES-1	3
ADC-22	3
QnrB45	3
OXA-47	3
AAC(6')-IIa	3
vanZF	3
CTX-M-152	3
ADC-19	3
ADC-21	3
ACC-1	3
OXA-351	3
arr-1	3
QnrB46	3
MOX-4	3
AAC(2')-Ic	3
Erm(36)	3
MOX-3	3
IMP-25	3
porin OmpC	3
CARB-2	3
GES-5	3
MOX-5	3
catP	3
QnrB8	3
dfrA24	3
tet(K)	3
OXA-136	3
VEB-8	3
tet(59)	3
CTX-M-91	3
OXY-2-8	3
APH(6)-Ia	3
FosA7	3
QnrA1	3
ADC-23	3
ADC-81	3
OXA-46	2
MSI-OXA	2
vanXYC	2
ACC-5	2
APH(3')-Ia	2
MIR-3	2
MIR-14	2
ADC-41	2
Klebsiella pneumoniae OmpK35	2
AAC(3)-IV	2
CARB-14	2
APH(6)-Ic	2
vanXF	2
AAC(6')-Ib-cr	2
OXA-309	2
APH(3')-IIb	2
OXA-54	2
dfrA5	2
AAC(3)-IXa	2
SHV-188	2
fusB	2
OXA-420	2
Erm(43)	2
cphA2	2
cmlA1	2
erm(44)	2
QnrS8	2
AAC(6')-31	2
Rhodobacter sphaeroides ampC beta-lactamase	2
AAC(6')-IIc	2
APH(3')-Ib	2
CfxA3	2
GES-16	2
MOX-2	2
OXA-212	2
BcII	2
tet(38)	2
vanXYL	2
catII	2
LRA-3	2
catS	2
vanI	2
cmeR	2
ErmW	2
aadA9	2
vanXYN	2
QnrB30	2
QnrA3	2
QnrVC7	2
JOHN-1 beta-lactamase	2
OXA-9	2
SMB-1 beta-lactamase	2
OXA-331	2
VgbB	2
OXY-1-4	2
ACT-22	2
ACT-9	2
QnrC	2
armA	2
QnrA7	2
PER-6	2
GOB-18	2
VIM-7	2
AAC(6')-Ib10	2
OXA-145	2
MUS-1 beta-lactamase	2
dfrA8	2
CARB-3	2
TEM-15	1
AAC(6')-Ib4	1
OXA-36	1
dfrA13	1
OXA-72	1
DHA-7	1
OXA-230	1
CMY-5	1
OKP-A-11	1
OKP-B-2	1
CAU-1 beta-lactamase	1
QnrS1	1
QnrB20	1
LRA-5	1
Vibrio cholerae OmpT	1
DHA-3	1
AAC(3)-Ic	1
HMB-1 beta-lactamase	1
FOX-2	1
AAC(6')-32	1
FOX-8	1
TEM-21	1
Erm(33)	1
SHV-62	1
KPC-12	1
aadA7	1
CMY-1	1
CTX-M-4	1
AAC(3)-VIa	1
KPC-17	1
GES-18	1
QnrA5	1
TEM-120	1
OXA-161	1
FosA5	1
CMY-100	1
GES-22	1
OXA-255	1
OXY-4-1	1
AAC(6')-Ip	1
CARB-12	1
aadA17	1
APH(2'')-If	1
catV	1
mphE	1
CARB-7	1
APH(2'')-Ie	1
CTX-M-156	1
APH(6)-Ib	1
SLB-1	1
ADC-44	1
OXA-181	1
dfrA7	1
CMY-26	1
AAC(3)-Xa	1
QnrVC6	1
AAC(2')-Ib	1
OXA-454	1
ACT-24	1
OCH-8	1
ADC-31	1
ACT-10	1
catB	1
OCH-3	1
AAC(6')-Ix	1
CEPH-A3	1
gimA	1
SHV-41	1
APH(3')-VIa	1
LRA-12	1
QnrB35	1
IMP-31	1
QnrB48	1
OKP-A-16	1
OXA-49	1
CTX-M-10	1
PER-5	1
OXA-204	1
OXA-137	1
OXA-247	1
MOX-8	1
FosA4	1
OXA-184	1
OXA-199	1
EdeQ	1
MIR-2	1
QnrS9	1
ADC-80	1
MOX-1	1
OXA-228	1
aadA23	1
AAC(6')-Iw	1
KPC-13	1
QnrS6	1
FosK	1
IMP-6	1
OXA-56	1
AAC(6')-34	1
DHA-16	1
Sed1 beta-lactamase	1
CTX-M-95	1
VIM-23	1
QnrB15	1
CfxA4	1
OXA-18	1
Vibrio cholerae OmpU	1
CTX-M-7	1
spd	1
APH(9)-Ia	1
CTX-M-123	1
dfrB1	1
VIM-42	1
BEL-1	1
rmtC	1
CTX-M-16	1
PDC-81	1
CARB-10	1
TEM-197	1
AAC(6')-IIb	1
OXA-232	1
CTX-M-31	1
SHV-100	1
tet(B)	1
APH(3')-VI	1
CMY-76	1
ACT-20	1
FosA3	1
CTX-M-115	1
CTX-M-121	1
dfrA23	1
BUT-1	1
CTX-M-82	1
QnrA6	1
APH(2'')-IVa	1
FosB3	1
ADC-14	1
EBR-1 beta-lactamase	1
OXA-208	1
AAC(6')-Ib'	1
Rm3 beta-lactamase	1
LRA-17	1
TMB-1	1
CfxA6	1
SAT-3	1
MIR-16	1
MIR-17	1
OXA-99	1
GES-14	1
OXA-253	1
QnrB3	1
QnrB65	1
aadA24	1
CARB-9	1
OXA-17	1
AAC(6')-Iak	1
CPS-1	1
QnrB1	1
SFH-1	1
AAC(6')-30/AAC(6')-Ib' fusion protein	1
CARB-22	1
QnrA2	1
SHV-64	1
IMP-38	1
PDC-88	1
CTX-M-151	1
CTX-M-5	1
Bla2	1
catI	1
cat-TC	1
TEM-54	1
VIM-2	1
SHV-12	1

## Sheet: Table S7
ARG Name	Total scaffolds with ARG	Total scaffolds with ARGs and MGEs	%M
tetY	1	1	100
QnrS9	1	1	100
catB10	1	1	100
aac(3)-Ib-aac(6')-Ib	1	1	100
oleB	163	124	76.0736
srmB	123	91	73.9837
carA	411	284	69.0998
CfxA2	16	11	68.75
vgaE	177	120	67.7966
sul1	27	18	66.6667
msrC	3	2	66.6667
msrA	31	20	64.5161
vgaB	161	102	63.354
salA	254	155	61.0236
erm(31)	5	3	60
vgaA	49	29	59.1837
thiostrepton resistance methylase tsnR	655	349	53.2824
vgaD	122	62	50.8197
aph(3'')-I	4	2	50
FosA	10	5	50
Listeria monocytogenes mprF	2	1	50
CTX-M	2	1	50
qnrS	2	1	50
mfpA	2	1	50
tet39	4	2	50
ADC-76	2	1	50
ant(3'')-Ih-aac(6')-IId	2	1	50
tetZ	4	2	50
Clostridium perfringens mprF	2	1	50
ermT	15	7	46.6667
VEB-3	9	4	44.4444
lnuC	24	10	41.6667
ACI-1	5	2	40
AAC(6')-Ie-APH(2'')-Ia	5	2	40
tetW	204	80	39.2157
mphD	19	7	36.8421
tlcC	101	37	36.6337
opmD	25	9	36
aph(6)-I	28	10	35.7143
sul2	35	12	34.2857
mel	35	12	34.2857
tetO	47	16	34.0426
tetL	12	4	33.3333
vanTmL	3	1	33.3333
norB	6	2	33.3333
APH(9)-Ia	3	1	33.3333
Laribacter hongkongensis ampC beta-lactamase	6	2	33.3333
ermH	3	1	33.3333
aadK	19	6	31.5789
msrE	16	5	31.25
tetD	434	135	31.106
CfxA6	10	3	30
tunicamycin resistance protein	7	2	28.5714
mefC	25	7	28
ramA	195	54	27.6923
marA	206	55	26.699
tetM	76	19	25
tetQ	56	14	25
ACT	16	4	25
GES	12	3	25
aph(3')-IIb	4	1	25
aac(3)-II	4	1	25
ermE	61	15	24.5902
evgS	41	10	24.3902
lnuA	29	7	24.1379
blaR1	17	4	23.5294
DHA	17	4	23.5294
tetB	30	7	23.3333
otrA	56	13	23.2143
tet(W/N/W)	36	8	22.2222
emrD	63	14	22.2222
ereA	9	2	22.2222
vanS	4800	1061	22.1042
vanZ	75	16	21.3333
pmrA	62	13	20.9677
Escherichia coli mipA	24	5	20.8333
tetV	77	16	20.7792
oleI	5	1	20
qacG	30	6	20
fmtC	15	3	20
dfrA17	5	1	20
ermB	30	6	20
rphB	15	3	20
QepA2	5	1	20
ADC-7	5	1	20
catQ	10	2	20
dfrB1	5	1	20
QnrVC1	5	1	20
macB	510	101	19.8039
tetR	502	99	19.7211
clbA	149	29	19.4631
tetA(46)	207	40	19.3237
blt	96	18	18.75
lnuD	16	3	18.75
tet44	16	3	18.75
DNA-binding protein H-NS	86	16	18.6047
lnuB	22	4	18.1818
mphG	28	5	17.8571
tetS	28	5	17.8571
efmA	73	13	17.8082
ermX	85	15	17.6471
linG	17	3	17.6471
tetB(46)	308	54	17.5325
tap	29	5	17.2414
rpoB2	420	72	17.1429
tetB(60)	418	70	16.7464
norA	144	24	16.6667
lsaE	30	5	16.6667
adeB	36	6	16.6667
TEM	6	1	16.6667
fosX	6	1	16.6667
erm(39)	18	3	16.6667
cmrA	6	1	16.6667
TLA-2	6	1	16.6667
class A	110	18	16.3636
smeS	235	38	16.1702
oleC	1341	214	15.9582
ermF	69	11	15.942
Staphylococcus mupA conferring resistance to mupirocin	499	79	15.8317
floR	19	3	15.7895
mdtN	129	20	15.5039
tetT	356	55	15.4494
Erm(30)	13	2	15.3846
AER-1	13	2	15.3846
bcrA	1930	295	15.285
mefA	79	12	15.1899
major facilitator superfamily transporter	292	44	15.0685
ermA	107	16	14.9533
mdfA	67	10	14.9254
tetX	48	7	14.5833
vanTG	259	37	14.2857
qepA	14	2	14.2857
cmeA	14	2	14.2857
tetB(48)	49	7	14.2857
aac(6')-31	14	2	14.2857
ADC-12	7	1	14.2857
CatU	7	1	14.2857
QnrS6	7	1	14.2857
SMB-1	7	1	14.2857
adeJ	14	2	14.2857
Moraxella catarrhalis M35	7	1	14.2857
tetP	521	74	14.2035
class C	164	23	14.0244
ereB	22	3	13.6364
oprC	22	3	13.6364
lmrC	111	15	13.5135
arlS	202	27	13.3663
mphA	15	2	13.3333
cpxA	233	31	13.3047
metallo-beta-lactamase	137	18	13.1387
rifampin monooxygenase	130	17	13.0769
erm(35)	46	6	13.0435
blaI	46	6	13.0435
lmrD	77	10	12.987
RlmA(II)	85	11	12.9412
streptothricin acetyltransferase	102	13	12.7451
BRP(MBL)	8	1	12.5
MSI-1	8	1	12.5
vanC	32	4	12.5
vanYG1	16	2	12.5
dfrA14	8	1	12.5
tetA(60)	138	17	12.3188
adeI	65	8	12.3077
lsa	106	13	12.2642
OXA	310	38	12.2581
MexK	172	21	12.2093
hp1181	124	15	12.0968
mtrD	25	3	12
mdtC	245	29	11.8367
multidrug ABC transporter	373	44	11.7962
oqxB	17	2	11.7647
adeK	34	4	11.7647
Type A NfxB	17	2	11.7647
tet32	34	4	11.7647
MCR-1	34	4	11.7647
NPS-1	17	2	11.7647
emrA	61	7	11.4754
dfrK	35	4	11.4286
PvrR	1908	218	11.4256
PBP-1A	464	53	11.4224
NmcR	558	63	11.2903
PEDO-1	18	2	11.1111
Klebsiella pneumoniae OmpK36	9	1	11.1111
class B	18	2	11.1111
VIM	9	1	11.1111
ermG	18	2	11.1111
PBP-1B	127	14	11.0236
farA	55	6	10.9091
arnA	386	42	10.8808
hmrM	74	8	10.8108
MCR-2	28	3	10.7143
rosB	486	52	10.6996
Burkholderia pseudomallei Omp38	114	12	10.5263
vanWI	57	6	10.5263
puromycin resistance protein	19	2	10.5263
otrC	38	4	10.5263
vatE	19	2	10.5263
bicyclomycin-multidrug efflux protein bcr	373	39	10.4558
vanHB	48	5	10.4167
tetA(48)	1165	121	10.3863
Escherichia coli LamB	58	6	10.3448
catB	68	7	10.2941
MCR-5	39	4	10.2564
macA	672	68	10.119
erm(34)	30	3	10
CMX	10	1	10
lrfA	10	1	10
adeS	110	11	10
OprA	10	1	10
amrB	10	1	10
MOX	10	1	10
vanT	40	4	10
mef(B)	10	1	10
YojI	10	1	10
vanD	582	58	9.96564
dfrE	31	3	9.67742
sul4	500	47	9.4
mdtB	171	16	9.35673
cmeB	140	13	9.28571
aadA	54	5	9.25926
vanH	1169	108	9.23867
golS	670	61	9.10448
mecR1	11	1	9.09091
qacA	11	1	9.09091
mdtO	11	1	9.09091
MCR-3	45	4	8.88889
tet36	34	3	8.82353
penA	997	86	8.62588
vanU	129	11	8.52713
baeS	384	32	8.33333
myrA	12	1	8.33333
omp36	12	1	8.33333
bmr	12	1	8.33333
adeA	12	1	8.33333
aph(4)-I	12	1	8.33333
vanY	741	61	8.23212
vanX	73	6	8.21918
ompR	1457	119	8.16747
patA	833	68	8.16327
TLA-1	37	3	8.10811
mdtP	50	4	8
mexD	25	2	8
MuxB	75	6	8
mecI	63	5	7.93651
vgaC	38	3	7.89474
abeM	38	3	7.89474
TolC	305	24	7.86885
msbA	397	31	7.80856
ugd	489	38	7.77096
baeR	182	14	7.69231
patB	13	1	7.69231
TUS-1	13	1	7.69231
opcM	53	4	7.54717
mexW	212	16	7.54717
lsaC	53	4	7.54717
two-component system response regulator EvgA	173	13	7.51445
emrE	94	7	7.44681
mexT	474	35	7.38397
vanE	149	11	7.38255
EmrB-QacA family major facilitator transporter	122	9	7.37705
vanG	233	17	7.29614
oprM	385	28	7.27273
cystathionine beta-lyase patB	737	53	7.19132
vanVB	14	1	7.14286
vanM	14	1	7.14286
MexL	70	5	7.14286
tetC	28	2	7.14286
SFH-1	14	1	7.14286
bacterial regulatory protein LuxR	902	64	7.09534
acrB	85	6	7.05882
ompF	57	4	7.01754
cAMP-regulatory protein	442	31	7.01357
rpsD (ramA or sud2)	445	31	6.96629
dfrA3	317	22	6.94006
marR	261	18	6.89655
ampC	29	2	6.89655
mexF	146	10	6.84932
dfrA20	44	3	6.81818
MdtK	383	26	6.78851
mdtD	59	4	6.77966
truncated putative response regulator ArlR	1473	99	6.72098
LRA	45	3	6.66667
aac(6')-I	45	3	6.66667
dfrA1	105	7	6.66667
lnuG	15	1	6.66667
Erm(42)	15	1	6.66667
bpeF	15	1	6.66667
vanR	5976	395	6.60977
mdtH	61	4	6.55738
LpeA	31	2	6.45161
vanKI	78	5	6.41026
vanRI	703	45	6.40114
kdpE	575	36	6.26087
efpA	16	1	6.25
MuxC	48	3	6.25
LlmA 23S ribosomal RNA methyltransferase	194	12	6.18557
MexJ	97	6	6.18557
mexN	49	3	6.12245
TriB	33	2	6.06061
smeR	135	8	5.92593
mtrA	594	35	5.89226
oqxA	17	1	5.88235
vanB	155	9	5.80645
chloramphenicol and florfenicol resistance	138	8	5.7971
mdtE	35	2	5.71429
ADP-ribosylating transferase arr	35	2	5.71429
bcrC	124	7	5.64516
PmrF	870	49	5.63218
cob(I)alamin adenolsyltransferase	232	13	5.60345
adeR	341	19	5.57185
acrA	162	9	5.55556
DNA-binding transcriptional regulator gadX	54	3	5.55556
PBP-2X	36	2	5.55556
adeC	90	5	5.55556
mexI	18	1	5.55556
MexV	241	13	5.39419
mexH	246	13	5.28455
mtrR	115	6	5.21739
TriC	58	3	5.17241
emrR	39	2	5.12821
EdeQ	39	2	5.12821
mexA	40	2	5
adeH	20	1	5
catA	61	3	4.91803
vanN	41	2	4.87805
vatG	21	1	4.7619
mdtL	42	2	4.7619
chrB	21	1	4.7619
Pseudomonas aeruginosa emrE	21	1	4.7619
transcriptional regulatory protein CpxR cpxR	1240	59	4.75806
mepA	764	36	4.71204
dfrG	64	3	4.6875
rosA	128	6	4.6875
vanW	44	2	4.54545
Mrx	22	1	4.54545
mexE	266	12	4.51128
vatB	67	3	4.47761
cdeA	201	9	4.47761
mdtG	113	5	4.42478
TriA	70	3	4.28571
clbC	47	2	4.25532
pgpB	190	8	4.21053
bacA	905	38	4.1989
dfrC	48	2	4.16667
vanL	72	3	4.16667
sdiA	72	3	4.16667
eptA	124	5	4.03226
ykkC	103	4	3.8835
adeL	26	1	3.84615
dfrD	26	1	3.84615
mdtA	133	5	3.7594
mexC	27	1	3.7037
sul3	27	1	3.7037
chloramphenicol exporter	192	7	3.64583
vanA	117	4	3.4188
carO	31	1	3.22581
abeS	128	4	3.125
kasugamycin resistance protein ksgA	243	7	2.88066
clbB	107	3	2.80374
tetA	36	1	2.77778
oprN	81	2	2.46914
efrA	84	2	2.38095
aph(3')-I	46	1	2.17391
mtrE	47	1	2.12766
cat chloramphenicol acetyltransferase	60	1	1.66667
tet34	63	1	1.5873
emrB	134	2	1.49254
ykkD	145	2	1.37931
tet35	91	1	1.0989
cfrC	132	1	0.757576

## Sheet: Table S8
Co-occuring ARGs	Scaffold count
vanR,vanS	194
cpxR,vanS	42
ompR,vanS	36
PvrR,vanS	34
baeS,vanR	31
oprM,pmrA	31
smeS,vanR	30
ompR,vanR	29
PvrR,vanR	28
mtrA,vanS	26
cpxA,vanR	25
vanRI,vanS	25
truncated putative response regulator ArlR,vanS	23
vanD,vanR	23
cpxR,vanR	17
arlS,vanR	13
bacterial regulatory protein LuxR,vanS	13
arnA,ugd	12
bcrA,vanR	12
bcrA,vanS	12
emrB,oprM	12
PvrR,cpxR	12
truncated putative response regulator ArlR,vanR	12
adeR,vanS	11
kdpE,vanS	11
ompR,PvrR	11
penA,vanS	11
penA,vanY	11
vanR,vanY	11
bacterial regulatory protein LuxR,PvrR	10
bcrA,patA	10
kdpE,ompR	10
kdpE,PvrR	10
patA,vanR	10
rpoB2,tetP	10
tetP,vanY	10
vanS,vanY	10
arnA,PmrF	9
cpxA,vanS	9
kdpE,vanR	9
macA,vanR	9
mtrA,vanR	9
arlS,vanS	8
macA,mdtC	8
ompR,cpxR	8
ompR,vanRI	8
patA,vanS	8
penA,Staphylococcus mupA conferring resistance to mupirocin	8
Staphylococcus mupA conferring resistance to mupirocin,thiostrepton resistance methylase tsnR	8
tetP,vanS	8
acrA,cmeB	7
arnA,cmeB	7
arnA,vanY	7
baeR,vanR	7
baeR,vanS	7
msbA,vanR	7
oleC,vanR	7
penA,vanR	7
PvrR,rosB	7
PvrR,tetR	7
rpoB2,vanY	7
smeS,vanS	7
tetB(46),vanS	7
tetP,vanR	7
thiostrepton resistance methylase tsnR,vanS	7
arnA,ompR	6
arnA,vanR	6
bacA,vanS	6
bacA,vanY	6
bacterial regulatory protein LuxR,vanR	6
bcrA,oprM	6
bcrA,PvrR	6
bcrA,vanD	6
bcrA,vanH	6
farA,oprM	6
macA,macB	6
macA,oprN	6
major facilitator superfamily transporter,vanR	6
mdtC,vanR	6
MexV,mexW	6
mtrA,PvrR	6
patA,PmrF	6
penA,vanTG	6
PvrR,truncated putative response regulator ArlR	6
rosB,vanR	6
smeR,vanS	6
tetA(48),tetB(48)	6
tetB(60),vanS	6
truncated putative response regulator ArlR,	6
acrA,tetR	5
arnA,bcrA	5
arnA,vanS	5
bacA,rpoB2	5
bacA,vanR	5
bacterial regulatory protein LuxR,bcrA	5
bacterial regulatory protein LuxR,ompR	5
bcrA,oleC	5
bcrA,PmrF	5
cAMP-regulatory protein,vanS	5
dfrA3,PBP-1A	5
dfrA3,Staphylococcus mupA conferring resistance to mupirocin	5
emrB,mdtP	5
eptA,vanR	5
macA,vanS	5
major facilitator superfamily transporter,mdtC	5
major facilitator superfamily transporter,patA	5
major facilitator superfamily transporter,vanS	5
mdtK,vanS	5
MexK,TolC	5
NmcR,PvrR	5
NmcR,vanS	5
oleB,vanS	5
oleC,PvrR	5
ompR,patA	5
ompR,truncated putative response regulator ArlR	5
patA,Staphylococcus mupA conferring resistance to mupirocin	5
patA,thiostrepton resistance methylase tsnR	5
PBP-1A,penA	5
PBP-1A,vanR	5
penA,vanG	5
PmrF,ugd	5
PmrF,vanR	5
PmrF,vanS	5
rosB,vanS	5
rpoB2,thiostrepton resistance methylase tsnR	5
rpoB2,vanS	5
smeS,cpxR	5
Staphylococcus mupA conferring resistance to mupirocin,ugd	5
Staphylococcus mupA conferring resistance to mupirocin,vanH	5
Staphylococcus mupA conferring resistance to mupirocin,vanS	5
Staphylococcus mupA conferring resistance to mupirocin,vanY	5
tetA(48),vanR	5
tetB(46),vanR	5
adeR,PvrR	4
arnA,mexW	4
bacA,bcrC	4
bacA,patA	4
bacA,PBP-1A	4
bacA,tetR	4
bacterial regulatory protein LuxR,oleC	4
baeS,ompR	4
baeS,PvrR	4
baeS,vanS	4
bcrA,macA	4
bcrA,macB	4
bcrA,major facilitator superfamily transporter	4
bcrA,rpoB2	4
bcrA,tetB(48)	4
bcrA,vanY	4
bcrA,ykkD	4
bicyclomycin-multidrug efflux protein bcr,oprM	4
carA,penA	4
carA,tetB(60)	4
carA,truncated putative response regulator ArlR	4
carA,vanS	4
class C,thiostrepton resistance methylase tsnR	4
cmeB,mexW	4
cmeB,oprM	4
cob(I)alamin adenolsyltransferase,vanS	4
cpxA,truncated putative response regulator ArlR	4
cystathionine beta-lyase patB,fosA	4
cystathionine beta-lyase patB,vanS	4
dfrA3,ompR	4
emrA,emrB	4
emrB,farA	4
evgS,vanR	4
golS,major facilitator superfamily transporter	4
golS,vanR	4
kdpE,cpxR	4
LlmA 23S ribosomal RNA methyltransferase,vanH	4
macA,mexF	4
macA,MexK	4
macA,mexN	4
macB,penA	4
major facilitator superfamily transporter,oprM	4
major facilitator superfamily transporter,tetR	4
mdtC,oprN	4
mdtK,vanD	4
mexH,mexW	4
MexK,Staphylococcus mupA conferring resistance to mupirocin	4
NmcR,ompR	4
oleC,tetB(48)	4
oleC,tetR	4
oleC,TriA	4
oleC,vanS	4
opcM,tetR	4
oprM,vanR	4
patA,PvrR	4
PBP-1A,vanS	4
penA,PmrF	4
penA,rosB	4
penA,vanD	4
rosB,vanY	4
rpoB2,vanR	4
rpsD (ramA or sud2),vanR	4
smeR,vanR	4
Staphylococcus mupA conferring resistance to mupirocin,tetW	4
tetB(60),	4
tetB(60),vanR	4
tetP,thiostrepton resistance methylase tsnR	4
tetR,vanS	4
tetT,thiostrepton resistance methylase tsnR	4
tetT,vanR	4
tetT,vanS	4
thiostrepton resistance methylase tsnR,vanR	4
truncated putative response regulator ArlR,vanD	4
aadA,abeS	3
acrA,oprM	3
adeR,vanR	3
adeS,vanS	3
arnA,emrB	3
arnA,patA	3
arnA,PBP-1A	3
arnA,penA	3
arnA,rosB	3
arnA,Staphylococcus mupA conferring resistance to mupirocin	3
arnA,vanTG	3
bacA,penA	3
bacA,tetB(60)	3
bacA,tetP	3
bacA,TolC	3
bacA,vanH	3
bacterial regulatory protein LuxR,kdpE	3
bacterial regulatory protein LuxR,smeS	3
bacterial regulatory protein LuxR,srmB	3
bacterial regulatory protein LuxR,cpxR	3
baeR,PvrR	3
baeS,cpxR	3
baeS,truncated putative response regulator ArlR	3
bcrA,carA	3
bcrA,cmeB	3
bcrA,cob(I)alamin adenolsyltransferase	3
bcrA,cystathionine beta-lyase patB	3
bcrA,mdtK	3
bcrA,mtrA	3
bcrA,multidrug ABC transporter	3
bcrA,NmcR	3
bcrA,oleB	3
bcrA,ompR	3
bcrA,PBP-1A	3
bcrA,penA	3
bcrA,rifampin monooxygenase	3
bcrA,Staphylococcus mupA conferring resistance to mupirocin	3
bcrA,tetA(48)	3
bcrA,tetB(60)	3
bcrA,tetT	3
bcrA,truncated putative response regulator ArlR	3
bcrC,vanS	3
bicyclomycin-multidrug efflux protein bcr,vanS	3
blt,vanR	3
cAMP-regulatory protein,ompR	3
[truncated: 2,649 more rows]
